# Supplementary material for: Small Noncoding RNAome Changes During Human Bone Marrow Mesenchymal Stem Cells Senescence In Vitro
Source: Front Endocrinol (Lausanne). 2022 May 13;13:808223. doi: 10.3389/fendo.2022.808223 (PMC9135970; doi:10.3389/fendo.2022.808223)
Supplement: Supplementary file 1 [file Table_1.xls]

## Sheet: primer
Primer name	Sequence(5' to 3')
ENST00000607261.1F	TGGTGGAGGTGTCTGAATCAA
ENST00000607261.1R	TCTCAGAGTTACACAGAGGGC
ENST00000363497.1F	TGAGATTGGAGGGTGTCTGA
ENST00000363497.1R	GGACCTCAGAGTTACAGATGGC
ENST00000363345.2F	ACCAGTGATGAATATCATGGGGTT
ENST00000363345.2R	CCTCAGAGTTGCAGATGGGT
ENST00000364830.2F	TGAGTATTCTGGGGTGTCTGA
ENST00000364830.2R	TGGACCTCAGAGTTACAGGGT
ENST00000362723.1F	GACCAATGATGACAACTGCCG
ENST00000362723.1R	TCACCCAACACTCATACGCC
ENST00000365080.1F	TGATGAGTACCCTGGGGTGT
ENST00000365080.1R	TGGACCTCAGAGTTATAGGGTT
ENST00000363742.1F	TCGATGATGACTACTGGTGGC
ENST00000363742.1R	TCGCAAAAGACTCATACGCC
ENST00000363536.1F	GATGATGACTACTGGTGGCGT
ENST00000363536.1R	ACCTCAGAGTTCCAGACACG
ENST00000362705.1F	TGACTGGTGGCGTATGAGTC
ENST00000362705.1R	GGACCTCAGACTTCCAGACC
ENST00000364699.1F	TGGCATTGGAGTTATGGACGA
ENST00000364699.1R	GGACCTCAGAGTTTCAGACACA
ENST00000365423.1F	CTACCGGTGGCGTATGAGTC
ENST00000365423.1R	GACCTCAGAGTTCCAAACACG
ENST00000364969.1F	AATGATGACCACTGGTGGCG
ENST00000364969.1R	CATCGTCCATGACTCAAACGC
ENST00000458974.1F	TGGACCAATGATGAGACAGTGTT
ENST00000458974.1R	GGACCTCAGTGTTTTGTGCAG
ENST00000364802.1F	CCAATGATGAGTACCATGGGGT
ENST00000364802.1R	GGACCTCAGAATTGCATATGGG
ENST00000365400.1F	CCGGCGTATGAGTCTTGGAT
ENST00000365400.1R	ACCTCAGAGTTCCAGACACG
ENST00000363409.1F	TGATGACTACTGTTAGTGTATGAGT
ENST00000363409.1R	TGGACCTCAGAGTTTCAGACA
ENST00000363762.1F	ATGAGTATGCGTGGGGCATC
ENST00000363762.1R	ACCTCAGAGATACAGACAGGGT
ENST00000363543.1F	CGATGATGAGCACTGGTGGA
ENST00000363543.1R	ACCTCAGAGTTCCAGACACG
ENST00000408716.1F	ACTTCCAGGCAGGTGCTTTT
ENST00000408716.1R	CATCGCCCTGGATAGGTGAG
ENST00000364370.1F	GCTGGTGGCGTATGAGTCTT
ENST00000364370.1R	ACCTCAGAGTTCCAGACACG
ENST00000384675.1F	GCTACTGGTCTGCAGCTGTT
ENST00000384675.1R	CCCACAGAGGAATGCCACAA
ENST00000579969.1F	CATATGGTTTCGCTGCTGGC
ENST00000579969.1R	ACAGCCAAGAGAAAGGTGTCA
ENST00000391079.1F	TGAAATCACCCAAAATAGCTGGA
ENST00000391079.1R	CCACTACACAATCTGCCGGT
ENST00000391007.1F	GTGATCTGACTCATTCGTCACT
ENST00000391007.1R	CTCAATGTTGTCTCAGTGGTAGT
ENST00000362874.1F	CAACCTTGAAGTGCGAATCCA
ENST00000362874.1R	GCTCAGGGTTAAAAAGCTCATGG
ENST00000458770.1F	CTTCTGCTGAGACGCTGTGA
ENST00000458770.1R	GCGTCAGGGCGTTTACTTTG
ENST00000390880.1F	GATGATTGTCCTTCTCCTCCTCTGG
ENST00000390880.1R	ACTTATGTCCTCTCCCTCTCCCTCT
ENST00000365607.2F	TGATGAGGACCTTTTCACAGACC
ENST00000365607.2R	TCACGGAGCTCAGTACAGGT
ENST00000362761.1F	CCCGACCATGAGATGACTCC
ENST00000362761.1R	GTGGCCTCAGATGGTAGTGC
ENST00000459255.1F	CAGGGCCAAGGGTCCTAAAG
ENST00000459255.1R	CTCAGTGGCCATAACACAAGC
ENST00000390930.1F	CTTGTGTGTTGGCAGGCTAC
ENST00000390930.1R	CCCTGCTGACACCAACCATT
ENST00000384706.1F	AGCTGATGTTCTGTGAGGTACA
ENST00000384706.1R	TGCCATCAGAACTCTAACATGC
ENST00000458892.1F	GGCAACTGTGATGAAAGATTTGG
ENST00000458892.1R	AGAGGGACTGTTGTCCTCAT
ENST00000384390.1F	AAACCATTCGTAGTTTCCACCAGAA
ENST00000384390.1R	GCTCAAACATCCAAGGAAGGAACTG
ENST00000517283.1F	GCAGAAACTAGTATCGTGTCTTACC
ENST00000517283.1R	CCTTGGGTTTTCTCTGATAGCTT
ENST00000516231.1F	TCAGGGCTGCCAACCTTATAG
ENST00000516231.1R	AGGAGAAATCCACTACCACCT
ENST00000365609.1F	CGTTCACAGTTTCCACCAGAAAGAT
ENST00000365609.1R	TCCAAGGAAGGTTTACCGAACACTA
ENST00000364880.1F	CCCGAGGAAGAGAGGTAGCGTTT
ENST00000364880.1R	TCATCAATGGCTGACGGCAGTTG
ENST00000384549.1F	TGCATTCCTTGGAAAGCTGA
ENST00000384549.1R	TCAGTTCAACGAAGATGACGGT
ENST00000408139.1F	TGACATTTTTCTCTGGACACAGT
ENST00000408139.1R	GCCTGATCAGATTCATAAGGCAA
ENST00000390981.1F	AAGGCCGAATTGCAGTGTCT
ENST00000390981.1R	GTGCCCATGGAGAGCAAACT
ENST00000390947.2F	CCAAAGTGCTGGGATAACCCTTACC
ENST00000390947.2R	TCTATCTGCCCTGCAAAGGAGAAAC
ENST00000364476.1F	CAGAAGGAGGCACAGTGGTCTC
ENST00000364476.1R	TCATCAGTGACGAATGGCAGTTG
ENST00000515945.1F	AGAACAACATCGAGAAGATGAGCGT
ENST00000515945.1R	GTGTGTGCCAGCCTGTGTAGGT
ENST00000619225.1F	TTGGAGCAGGGAGATGGAATAGGAG
ENST00000619225.1R	TACCAGGTCGATGCGTGGAGTG
ENST00000384499.1F	AGGCTTATCCATTGCACTCCAGATG
ENST00000384499.1R	CGAACGCAGTACCACTACCACAA
ENST00000362512.1F	GGGTAAAGGTCGCCCTCAAG
ENST00000362512.1R	CAAAGTAGGCGGGTCACCTT
ENST00000362477.1F	GAAACGAGTGTGAGTCTGAAACCAA
ENST00000362477.1R	GCCCTGCTAAGAAACGCAAGG
ENST00000411266.1F	GGGGAGATAAGAGAAACCAGAGAC
ENST00000411266.1R	GCACCACACTCTTTTCTGGC
ENST00000516830.1F	TCTGTTGCCCAGGCTGGAGT
ENST00000516830.1R	AGGTTGCAGTGAGCCGAGATTG
ENST00000364314.1F	GCACAGCGGCAGTATTGTAGC
ENST00000364314.1R	AAGTCATCACGGCAGGGTATTGG
ENST00000613402.1F	GGATTACAGGCGTGAGCCACTA
ENST00000613402.1R	TGTCATCCTTCTGCTAATCTTCCCT
ENST00000410361.1F	TTTGGCTAAGATCGGGTGTAGTATC
ENST00000410361.1R	GGGTAAGCTCCTATTCCATCTCCTA
ENST00000410344.1F	TTTGGAGCAGGGAGATAGAATAGGC
ENST00000410344.1R	GCAATACCAGGTCGATGTGTGAAG
ENST00000364447.1F	GCAGTATCGTAGCCAGTGAGGTT
ENST00000364447.1R	CAATTAGCAATAATTGCGCCTCGGA
ENST00000391112.1	GCGCGATACTATGATGGTTGCATAGT
ENST00000383875.1	CTGCAGTGATGACTTTCTTAGGACACC
DQ597608	GCTGGTCTTGAATTCCTGACCTCAG
DQ596670	GAGGAATGATGACAAGAAAAGGCCGAA
DQ576498	TCCTGGGTTCAGGTGATTCTCCT
DQ580917	TGAGGCAGGAGGATTGCTTGAG
DQ598029	GGCTGGTCTCGAACTCCTGA
DQ588779	TATATGGGAGGCGGAGGTTGC
DQ596936	GATTGAGACCATCCTGGCCAACAT
DQ592181	TGTTAGCCAGGATGGTCTCGATC
DQ590455	TGGTGTGATCTCGGCTCACTG
DQ590013	TGGTCGTGGTTGTAGTCCGTG
DQ600515	TACTCAGGAGGCTGAGGCAG
DQ596756	GAGGTCAGGAGATCGAGACCG
DQ573835	TCATGAGGTCAGGAGTTCAAGACCA
DQ576872	TCGCCGTGATCGTATAGTGGTTAGT
DQ598252	GGTAGTGTGGCCGAGCG
DQ598918	TAAAGTGCTGACAGTGCAGATAGTGGT
DQ596805	GAGTAGAGTGCTTAGTTGAACAGGGC
DQ582566	CATTGATCATCGACACTTCGAACGCA
DQ596538	TATAGAGAGGGGCCCGTGC
DQ571813	ATTGGTGGTTCAGTGGTAGAATTCTCG
DQ588594	TGGGAATGCAGCCCAAAGC
DQ597484	TATAGCTAAACCTAGCCCCAAACCCA
DQ571550	ATCAGACCCCAGAAAAGGTGTTGGT
DQ597218	GCATTGGTGGTTCAGTGGTAGAATTCT
DQ571812	ATTGGTGGTTCAGTGGTAGAATTCTCG
DQ597916	GGCATTGGTGGTTCAGTGGTAGAA
DQ571525	CGATAGGTTTGGTCCTAGCCTTTCT
DQ592931	TATCCCCCCACTGCTAAATTTGACTG
DQ584698	TATGCCCCCATGTCTAACAACATGG
DQ596225	CGACAATGAATACGTGTCTGGAACTCT
DQ596390	GACGGTGAATACAGGTCTGGAAGT
DQ596309	CGCGACCAATGATGAGACAGTGTTTA
DQ571538	ATCAATGATGAGTACCCTGGGGTG
DQ596354	GACCTATGATGATGACTGGTGGCG
DQ596311	GACCAATGATGAGATTGGAGGGTGT
DQ596314	GACCAATGATGAGTATTCTGGGGTGTC
DQ570392	GCGACCAATGATGAGACAGTGTTTATG
hsa-miR-483-3p	TCACTCCTCTCCTCCCGTCTT
hsa-miR-483-5p	CAAGACGGGAGGAAAGAAGGGAG
hsa-miR-511-5p	TCGTGTCTTTTGCTCTGCAGTCA
hsa-miR-511-3p	GCGCCAATGTGTAGCAAAAGACAG
hsa-miR-944	GGCGCGAAATTATTGTACATCGGATG
hsa-miR-3616-5p	CGCGATGAAGTGCACTCATGATATGT
hsa-miR-551b-5p	TGAAATCAAGCGTGGGTGAGACC
hsa-miR-767-5p	TGCACCATGGTTGTCTGAGCAT
hsa-miR-5579-3p	CGCGTTAGCTTAAGGAGTACCAGATC
hsa-miR-105-5p	CTCAAATGCTCAGACTCCTGTGGT
hsa-miR-142-5p	GCGCGCATAAAGTAGAAAGCACTACT
hsa-miR-548ba	CCGCGAAAGGTAACTGTGATTTTTGCT
hsa-novel-99-mature	TGCTGATGATGATCACTGCTGAGG
hsa-miR-223-5p	TCGCGTGTATTTGACAAGCTGAGTT
hsa-miR-223-3p	CCGTGTCAGTTTGTCAAATACCCCA
hsa-novel-231-star	GAGGCAGGAGGATTGCTTGA
hsa-miR-338-5p	TCGAACAATATCCTGGTGCTGAGTG
hsa-miR-5096	TGTTTCACCATGTTGGTCAGGC
hsa-miR-338-3p	CCGTCCAGCATCAGTGATTTTGTTG
hsa-miR-4284	TGGGCTCACATCACCCCAT
hsa-miR-4662b	CGCGAAAGATGGACAATTGGCTAAAT
hsa-miR-548y	ATATCGAGGCAAGATGCTGGCATT
hsa-novel-108-mature	TCGAGGCAAGATGCTGGCATT
hsa-miR-412-3p	ACTTCACCTGGTCCACTAGCC
hsa-miR-889-5p	CCAATGGCTGTCCGTAGTATGGTC
hsa-miR-4705	CGCGTCAATCACTTGGTAATTGCTGT
hsa-miR-6770-5p	ATGAGAAGGCACAGCTTGCACG
hsa-miR-4662a-3p	GCCGCGAAAGATAGACAATTGGCT
hsa-miR-1910-5p	CCAGTCCTGTGCCTGCC
hsa-novel-49-mature	TCGCTTGTACTTCAGAATCTCCAGGA
hsa-novel-91-mature	TATCTGCTGTTGTCCCCTCAGG
hsa-miR-1252-5p	CCGCGCGAGAAGGAAATTGAATTCAT
hsa-novel-183-mature	TCAGATGCCAGAGAGCTCTCTCTT
hsa-miR-375	TTTGTTCGTTCGGCTCGCGT
hsa-miR-1247-5p	TATACCCGTCCCGTTCGTCC
hsa-novel-185-mature	CGCATTGTCTTTCTGTCTCTCCACA
hsa-miR-204-3p	GCTGGGAAGGCAAAGGGA
hsa-novel-212-mature	TATATCCGGCAGAGGAGGCTG
hsa-miR-204-5p	CGTTCCCTTTGTCATCCTATGCCT
hsa-novel-334-mature	TCGAGGGATGGGTTCGAAACC
hsirt1F	TCCTACTGGCCTGAGGTTGAG
hsirt1R	GTTATCTGGCTGCTGCGGAA
