# Supplementary material for: Small Noncoding RNAome Changes During Human Bone Marrow Mesenchymal Stem Cells Senescence In Vitro
Source: Front Endocrinol (Lausanne). 2022 May 13;13:808223. doi: 10.3389/fendo.2022.808223 (PMC9135970; doi:10.3389/fendo.2022.808223)
Supplement: Supplementary file 2 [file Table_2.xls]

## Sheet: Table 2
GO.ID	Term	Ontology	GeneRatio	BgRatio	Pvalue	Qvalue	Score	GeneID
GO:0005515	protein binding	molecular_function	4498|8899	9650|21493	1.14073e-44	1.52558e-40	1.12577	ENSG00000023902; ENSG00000169291; ENSG00000171385; ENSG00000079335; ENSG00000162738; ENSG00000198929; ENSG00000168765; ENSG00000018625; ENSG00000143398; ENSG00000143373; ENSG00000065135; ENSG00000143382; ENSG00000178096; ENSG00000163156; ENSG00000143553; ENSG00000160716; ENSG00000163346; ENSG00000173080; ENSG00000143409; ENSG00000117620; ENSG00000171502; ENSG00000117228; ENSG00000122484; ENSG0000…
NSG00000213024; ENSG00000105379; ENSG00000182986; ENSG00000152147; ENSG00000024422; ENSG00000178150; ENSG00000142405; ENSG00000160471; ENSG00000105136; ENSG00000173960; ENSG00000119820; ENSG00000115756; ENSG00000126456; ENSG00000119760; ENSG00000142556; ENSG00000131845; ENSG00000205795; ENSG00000116062; ENSG00000213699; ENSG00000152133; ENSG00000105443; ENSG00000161609; ENSG00000161681; ENSG00000…
SG00000106477; ENSG00000128567; ENSG00000159784; ENSG00000159840; ENSG00000157212; ENSG00000154319; ENSG00000136574; ENSG00000168487; ENSG00000158941; ENSG00000147439; ENSG00000117868; ENSG00000147416; ENSG00000197343; ENSG00000105976; ENSG00000166508; ENSG00000106336; ENSG00000106397; ENSG00000105993; ENSG00000104613; ENSG00000146776; ENSG00000127922; ENSG00000160908; ENSG00000221909; ENSG000001…
GO:0005737	cytoplasm	cellular_component	3156|8899	6572|21493	4.94033e-39	3.30352e-35	1.15983	ENSG00000023902; ENSG00000073754; ENSG00000079335; ENSG00000168765; ENSG00000018625; ENSG00000143398; ENSG00000143373; ENSG00000134216; ENSG00000065135; ENSG00000143374; ENSG00000143553; ENSG00000163346; ENSG00000117228; ENSG00000122484; ENSG00000116830; ENSG00000266338; ENSG00000116128; ENSG00000263956; ENSG00000271383; ENSG00000143437; ENSG00000159352; ENSG00000159409; ENSG00000163216; ENSG0000…
NSG00000183111; ENSG00000171992; ENSG00000145901; ENSG00000074317; ENSG00000152495; ENSG00000113558; ENSG00000112304; ENSG00000113580; ENSG00000145920; ENSG00000113194; ENSG00000146063; ENSG00000153162; ENSG00000146021; ENSG00000131183; ENSG00000155506; ENSG00000145725; ENSG00000124570; ENSG00000158402; ENSG00000171604; ENSG00000213523; ENSG00000214357; ENSG00000145919; ENSG00000111837; ENSG00000…
GO:0046872	metal ion binding	molecular_function	1934|8899	3904|21493	4.81887e-30	2.1482e-26	1.19647	ENSG00000143515; ENSG00000171385; ENSG00000018625; ENSG00000143373; ENSG00000065135; ENSG00000116539; ENSG00000143252; ENSG00000016602; ENSG00000163156; ENSG00000122484; ENSG00000240038; ENSG00000116337; ENSG00000188643; ENSG00000163554; ENSG00000189171; ENSG00000118729; ENSG00000143627; ENSG00000143379; ENSG00000116783; ENSG00000117174; ENSG00000174151; ENSG00000265491; ENSG00000143520; ENSG0000…
NSG00000181472; ENSG00000071994; ENSG00000229937; ENSG00000075142; ENSG00000198039; ENSG00000152926; ENSG00000154710
GO:0005634	nucleus	cellular_component	3128|8899	6740|21493	5.63917e-24	1.88541e-20	1.12089	ENSG00000023902; ENSG00000079335; ENSG00000198929; ENSG00000143398; ENSG00000143373; ENSG00000065135; ENSG00000198837; ENSG00000116539; ENSG00000163156; ENSG00000163346; ENSG00000122484; ENSG00000116830; ENSG00000116128; ENSG00000143437; ENSG00000159352; ENSG00000159409; ENSG00000188643; ENSG00000160803; ENSG00000160783; ENSG00000143256; ENSG00000143190; ENSG00000143450; ENSG00000189171; ENSG0000…
NSG00000164904; ENSG00000164902; ENSG00000145833; ENSG00000113658; ENSG00000113013; ENSG00000164296; ENSG00000145907; ENSG00000155868; ENSG00000155858; ENSG00000038274; ENSG00000113645; ENSG00000113761; ENSG00000169131; ENSG00000198939; ENSG00000204628; ENSG00000111859; ENSG00000054598; ENSG00000134982; ENSG00000050748; ENSG00000170613; ENSG00000212643; ENSG00000113578; ENSG00000171992; ENSG00000…
GO:0006351	transcription, DNA-templated	biological_process	1266|8899	2529|21493	5.49061e-21	1.46859e-17	1.20904	ENSG00000143373; ENSG00000116539; ENSG00000122484; ENSG00000116830; ENSG00000143437; ENSG00000160783; ENSG00000143190; ENSG00000117505; ENSG00000198890; ENSG00000177551; ENSG00000163374; ENSG00000117036; ENSG00000143379; ENSG00000137948; ENSG00000143458; ENSG00000143614; ENSG00000118217; ENSG00000143365; ENSG00000187140; ENSG00000156150; ENSG00000171786; ENSG00000160741; ENSG00000116604; ENSG0000…
GO:0005829	cytosol	cellular_component	2417|8899	5149|21493	1.77048e-20	3.58204e-17	1.13373	ENSG00000079335; ENSG00000117543; ENSG00000198929; ENSG00000168765; ENSG00000143398; ENSG00000143373; ENSG00000198837; ENSG00000143553; ENSG00000163346; ENSG00000117228; ENSG00000122484; ENSG00000116337; ENSG00000116830; ENSG00000159352; ENSG00000163216; ENSG00000188643; ENSG00000143549; ENSG00000160803; ENSG00000160783; ENSG00000132694; ENSG00000163554; ENSG00000143256; ENSG00000137941; ENSG0000…
NSG00000198755; ENSG00000204498; ENSG00000112578; ENSG00000124762; ENSG00000112343; ENSG00000274290; ENSG00000233822; ENSG00000272325; ENSG00000270800; ENSG00000096060; ENSG00000156711; ENSG00000171453; ENSG00000170734; ENSG00000112146; ENSG00000164430; ENSG00000119899; ENSG00000196586; ENSG00000146263; ENSG00000118689; ENSG00000093144; ENSG00000118514; ENSG00000204394; ENSG00000223501; ENSG00000…
GO:0006355	regulation of transcription, DNA-templated	biological_process	1347|8899	2716|21493	1.8749e-20	3.58204e-17	1.19783	ENSG00000143373; ENSG00000116539; ENSG00000122484; ENSG00000116830; ENSG00000143437; ENSG00000160783; ENSG00000143190; ENSG00000117505; ENSG00000198890; ENSG00000177551; ENSG00000163374; ENSG00000117036; ENSG00000143379; ENSG00000137948; ENSG00000143458; ENSG00000143614; ENSG00000118217; ENSG00000143365; ENSG00000187140; ENSG00000143126; ENSG00000156150; ENSG00000171786; ENSG00000160741; ENSG0000…
GO:0005856	cytoskeleton	cellular_component	680|8899	1277|21493	9.86439e-19	1.64904e-15	1.2861	ENSG00000079335; ENSG00000065135; ENSG00000163346; ENSG00000143549; ENSG00000163554; ENSG00000137941; ENSG00000121957; ENSG00000178104; ENSG00000197622; ENSG00000077254; ENSG00000067208; ENSG00000131697; ENSG00000158828; ENSG00000127481; ENSG00000127603; ENSG00000142609; ENSG00000188807; ENSG00000189337; ENSG00000077549; ENSG00000117245; ENSG00000054523; ENSG00000058453; ENSG00000086015; ENSG0000…
GO:0005654	nucleoplasm	cellular_component	1570|8899	3291|21493	1.20472e-15	1.79017e-12	1.1522	ENSG00000079335; ENSG00000143398; ENSG00000143373; ENSG00000116539; ENSG00000122484; ENSG00000116128; ENSG00000143437; ENSG00000159352; ENSG00000260238; ENSG00000160783; ENSG00000143190; ENSG00000143450; ENSG00000198890; ENSG00000143624; ENSG00000143379; ENSG00000185946; ENSG00000116459; ENSG00000065183; ENSG00000265241; ENSG00000143614; ENSG00000132676; ENSG00000143319; ENSG00000163564; ENSG0000…
GO:0016740	transferase activity	molecular_function	929|8899	1868|21493	1.81491e-14	2.42721e-11	1.20114	ENSG00000117543; ENSG00000168765; ENSG00000143398; ENSG00000116539; ENSG00000137992; ENSG00000198890; ENSG00000143627; ENSG00000154027; ENSG00000143379; ENSG00000116783; ENSG00000134202; ENSG00000265491; ENSG00000160688; ENSG00000213366; ENSG00000134184; ENSG00000134201; ENSG00000097046; ENSG00000143393; ENSG00000143198; ENSG00000162433; ENSG00000143315; ENSG00000160752; ENSG00000158828; ENSG0000…
GO:0005622	intracellular	cellular_component	828|8899	1668|21493	9.70271e-13	1.17965e-09	1.19892	ENSG00000169418; ENSG00000132694; ENSG00000118729; ENSG00000122406; ENSG00000163462; ENSG00000116641; ENSG00000143393; ENSG00000137936; ENSG00000160691; ENSG00000117407; ENSG00000204138; ENSG00000149527; ENSG00000116525; ENSG00000242485; ENSG00000049245; ENSG00000160049; ENSG00000053372; ENSG00000117602; ENSG00000142627; ENSG00000125945; ENSG00000158195; ENSG00000171621; ENSG00000142733; ENSG0000…
GO:0003677	DNA binding	molecular_function	1156|8899	2405|21493	1.48083e-12	1.65035e-09	1.16091	ENSG00000143373; ENSG00000116539; ENSG00000116830; ENSG00000143437; ENSG00000143190; ENSG00000117505; ENSG00000177551; ENSG00000143418; ENSG00000117036; ENSG00000143379; ENSG00000118217; ENSG00000143365; ENSG00000187140; ENSG00000156150; ENSG00000171786; ENSG00000116604; ENSG00000116580; ENSG00000162664; ENSG00000264522; ENSG00000180198; ENSG00000127124; ENSG00000160094; ENSG00000009709; ENSG0000…
GO:0003676	nucleic acid binding	molecular_function	795|8899	1598|21493	1.61564e-12	1.66208e-09	1.20156	ENSG00000143373; ENSG00000116830; ENSG00000159409; ENSG00000182134; ENSG00000185946; ENSG00000265241; ENSG00000143319; ENSG00000162669; ENSG00000254726; ENSG00000117569; ENSG00000081721; ENSG00000162775; ENSG00000127124; ENSG00000160094; ENSG00000120948; ENSG00000277726; ENSG00000065526; ENSG00000204219; ENSG00000116809; ENSG00000116254; ENSG00000283039; ENSG00000134744; ENSG00000090621; ENSG0000…
GO:0003700	transcription factor activity, sequence-specific DNA binding	molecular_function	549|8899	1073|21493	2.37983e-11	2.27336e-08	1.23574	ENSG00000143437; ENSG00000143190; ENSG00000117036; ENSG00000143458; ENSG00000143614; ENSG00000118217; ENSG00000143365; ENSG00000187140; ENSG00000116604; ENSG00000198715; ENSG00000127124; ENSG00000009709; ENSG00000120948; ENSG00000116990; ENSG00000007968; ENSG00000116809; ENSG00000185668; ENSG00000197587; ENSG00000078900; ENSG00000162419; ENSG00000171872; ENSG00000188786; ENSG00000142599; ENSG0000…
GO:0030054	cell junction	cellular_component	429|8899	822|21493	1.35441e-10	1.20756e-07	1.2605	ENSG00000116539; ENSG00000143553; ENSG00000160716; ENSG00000143375; ENSG00000159164; ENSG00000132718; ENSG00000158769; ENSG00000155380; ENSG00000143537; ENSG00000177301; ENSG00000085552; ENSG00000143217; ENSG00000131697; ENSG00000189410; ENSG00000127603; ENSG00000189337; ENSG00000116544; ENSG00000162585; ENSG00000163873; ENSG00000069424; ENSG00000078900; ENSG00000158109; ENSG00000049245; ENSG0000…
GO:0000166	nucleotide binding	molecular_function	932|8899	1952|21493	1.70466e-09	1.36116e-06	1.15317	ENSG00000143515; ENSG00000018625; ENSG00000143398; ENSG00000142871; ENSG00000065135; ENSG00000143374; ENSG00000169418; ENSG00000117228; ENSG00000116830; ENSG00000137941; ENSG00000031698; ENSG00000143627; ENSG00000154027; ENSG00000116783; ENSG00000162654; ENSG00000117528; ENSG00000121957; ENSG00000160688; ENSG00000132676; ENSG00000097046; ENSG00000143393; ENSG00000162433; ENSG00000213281; ENSG0000…
GO:0005524	ATP binding	molecular_function	793|8899	1639|21493	1.73024e-09	1.36116e-06	1.16856	ENSG00000143515; ENSG00000018625; ENSG00000143398; ENSG00000143374; ENSG00000169418; ENSG00000116830; ENSG00000137941; ENSG00000031698; ENSG00000143627; ENSG00000154027; ENSG00000259030; ENSG00000116783; ENSG00000117528; ENSG00000160688; ENSG00000097046; ENSG00000143393; ENSG00000162433; ENSG00000162669; ENSG00000177807; ENSG00000158828; ENSG00000160087; ENSG00000117245; ENSG00000171790; ENSG0000…
GO:0007399	nervous system development	biological_process	294|8899	549|21493	4.20023e-09	3.1207e-06	1.29339	ENSG00000143434; ENSG00000162729; ENSG00000137941; ENSG00000132688; ENSG00000171943; ENSG00000196369; ENSG00000116641; ENSG00000196189; ENSG00000116604; ENSG00000085552; ENSG00000204138; ENSG00000158747; ENSG00000116254; ENSG00000070886; ENSG00000133216; ENSG00000070831; ENSG00000131238; ENSG00000117713; ENSG00000134369; ENSG00000162946; ENSG00000133019; ENSG00000183049; ENSG00000162813; ENSG0000…
GO:0016310	phosphorylation	biological_process	378|8899	729|21493	4.65287e-09	3.16522e-06	1.25233	ENSG00000143398; ENSG00000143627; ENSG00000154027; ENSG00000116783; ENSG00000097046; ENSG00000143393; ENSG00000162433; ENSG00000158828; ENSG00000142675; ENSG00000008130; ENSG00000070886; ENSG00000086015; ENSG00000123080; ENSG00000162408; ENSG00000196182; ENSG00000162409; ENSG00000162526; ENSG00000133216; ENSG00000142627; ENSG00000142733; ENSG00000067606; ENSG00000171608; ENSG00000183317; ENSG0000…
GO:0003779	actin binding	molecular_function	212|8899	378|21493	4.73351e-09	3.16522e-06	1.35457	ENSG00000117228; ENSG00000143549; ENSG00000163554; ENSG00000143375; ENSG00000127603; ENSG00000197530; ENSG00000204138; ENSG00000077549; ENSG00000058453; ENSG00000197429; ENSG00000158195; ENSG00000187017; ENSG00000131236; ENSG00000159173; ENSG00000163431; ENSG00000155816; ENSG00000154380; ENSG00000078114; ENSG00000162704; ENSG00000197321; ENSG00000138347; ENSG00000148700; ENSG00000156113; ENSG0000…
GO:0006810	transport	biological_process	961|8899	2031|21493	8.83804e-09	5.62844e-06	1.1428	ENSG00000143515; ENSG00000116521; ENSG00000171385; ENSG00000018625; ENSG00000065135; ENSG00000016602; ENSG00000160716; ENSG00000117620; ENSG00000117500; ENSG00000116396; ENSG00000189171; ENSG00000143595; ENSG00000153898; ENSG00000197147; ENSG00000117528; ENSG00000116459; ENSG00000265241; ENSG00000159164; ENSG00000143603; ENSG00000169241; ENSG00000122218; ENSG00000134262; ENSG00000162695; ENSG0000…
GO:0042995	cell projection	cellular_component	431|8899	848|21493	1.03409e-08	6.28615e-06	1.22754	ENSG00000171385; ENSG00000079335; ENSG00000143398; ENSG00000137941; ENSG00000159445; ENSG00000116641; ENSG00000143537; ENSG00000177301; ENSG00000131697; ENSG00000127603; ENSG00000204138; ENSG00000142609; ENSG00000180758; ENSG00000117245; ENSG00000058453; ENSG00000070886; ENSG00000092850; ENSG00000069424; ENSG00000116198; ENSG00000162493; ENSG00000188822; ENSG00000133216; ENSG00000171680; ENSG0000…
GO:0016301	kinase activity	molecular_function	373|8899	729|21493	4.04174e-08	2.35013e-05	1.23577	ENSG00000143398; ENSG00000143627; ENSG00000154027; ENSG00000116783; ENSG00000097046; ENSG00000143393; ENSG00000162433; ENSG00000158828; ENSG00000142675; ENSG00000008130; ENSG00000070886; ENSG00000086015; ENSG00000123080; ENSG00000162408; ENSG00000196182; ENSG00000162409; ENSG00000162526; ENSG00000133216; ENSG00000142627; ENSG00000142733; ENSG00000067606; ENSG00000171608; ENSG00000183317; ENSG0000…
GO:0035556	intracellular signal transduction	biological_process	255|8899	476|21493	4.23589e-08	2.3604e-05	1.29387	ENSG00000169418; ENSG00000259030; ENSG00000116783; ENSG00000069702; ENSG00000160691; ENSG00000158828; ENSG00000149527; ENSG00000086015; ENSG00000162390; ENSG00000162409; ENSG00000132849; ENSG00000162526; ENSG00000171621; ENSG00000222046; ENSG00000067606; ENSG00000079277; ENSG00000266094; ENSG00000175137; ENSG00000183049; ENSG00000155816; ENSG00000122188; ENSG00000143801; ENSG00000143674; ENSG0000…
GO:0006468	protein phosphorylation	biological_process	334|8899	646|21493	5.37191e-08	2.83256e-05	1.24873	ENSG00000169418; ENSG00000259030; ENSG00000116783; ENSG00000097046; ENSG00000158828; ENSG00000070886; ENSG00000086015; ENSG00000196182; ENSG00000162409; ENSG00000162526; ENSG00000133216; ENSG00000142627; ENSG00000142733; ENSG00000248333; ENSG00000020633; ENSG00000067606; ENSG00000171608; ENSG00000183317; ENSG00000079277; ENSG00000183049; ENSG00000162889; ENSG00000154358; ENSG00000000457; ENSG0000…
GO:0005938	cell cortex	cellular_component	88|8899	137|21493	5.50683e-08	2.83256e-05	1.55138	ENSG00000163554; ENSG00000121957; ENSG00000142675; ENSG00000162458; ENSG00000067606; ENSG00000155816; ENSG00000058085; ENSG00000143341; ENSG00000148700; ENSG00000066468; ENSG00000108010; ENSG00000148498; ENSG00000132254; ENSG00000175104; ENSG00000173898; ENSG00000134909; ENSG00000151491; ENSG00000137497; ENSG00000137474; ENSG00000085733; ENSG00000123104; ENSG00000089159; ENSG00000102606; ENSG0000…
GO:0043547	positive regulation of GTPase activity	biological_process	329|8899	637|21493	7.73499e-08	3.83131e-05	1.24742	ENSG00000198837; ENSG00000132694; ENSG00000163554; ENSG00000143248; ENSG00000175984; ENSG00000171943; ENSG00000196369; ENSG00000158769; ENSG00000116641; ENSG00000197747; ENSG00000137936; ENSG00000160691; ENSG00000067208; ENSG00000076864; ENSG00000180198; ENSG00000117407; ENSG00000130762; ENSG00000088280; ENSG00000204084; ENSG00000070785; ENSG00000142632; ENSG00000171680; ENSG00000142669; ENSG0000…
GO:0005085	guanyl-nucleotide exchange factor activity	molecular_function	114|8899	189|21493	1.11688e-07	5.17942e-05	1.4568	ENSG00000198837; ENSG00000132694; ENSG00000175984; ENSG00000116641; ENSG00000137936; ENSG00000180198; ENSG00000130762; ENSG00000070785; ENSG00000142632; ENSG00000171680; ENSG00000154358; ENSG00000173848; ENSG00000198915; ENSG00000107554; ENSG00000107862; ENSG00000171798; ENSG00000138193; ENSG00000059915; ENSG00000177963; ENSG00000166444; ENSG00000110237; ENSG00000079337; ENSG00000240771; ENSG0000…
GO:0045202	synapse	cellular_component	277|8899	527|21493	1.12312e-07	5.17942e-05	1.26948	ENSG00000018625; ENSG00000143553; ENSG00000160716; ENSG00000159164; ENSG00000132718; ENSG00000177301; ENSG00000085552; ENSG00000177000; ENSG00000189410; ENSG00000116544; ENSG00000163873; ENSG00000069424; ENSG00000158109; ENSG00000049245; ENSG00000205090; ENSG00000196517; ENSG00000187730; ENSG00000188157; ENSG00000131238; ENSG00000157064; ENSG00000143847; ENSG00000162946; ENSG00000133019; ENSG0000…
GO:0007155	cell adhesion	biological_process	331|8899	650|21493	4.19176e-07	0.000186864	1.2299	ENSG00000026751; ENSG00000142871; ENSG00000122224; ENSG00000162692; ENSG00000132692; ENSG00000066294; ENSG00000158769; ENSG00000143126; ENSG00000143537; ENSG00000172260; ENSG00000142856; ENSG00000143217; ENSG00000070886; ENSG00000142949; ENSG00000084636; ENSG00000171812; ENSG00000119535; ENSG00000162458; ENSG00000060656; ENSG00000142627; ENSG00000142910; ENSG00000116147; ENSG00000135862; ENSG0000…
GO:0007156	homophilic cell adhesion via plasma membrane adhesion molecules	biological_process	100|8899	165|21493	4.76262e-07	0.000205464	1.46377	ENSG00000066294; ENSG00000143126; ENSG00000085552; ENSG00000143217; ENSG00000165731; ENSG00000107736; ENSG00000148600; ENSG00000099834; ENSG00000110400; ENSG00000165323; ENSG00000080854; ENSG00000149571; ENSG00000177103; ENSG00000170545; ENSG00000184226; ENSG00000280165; ENSG00000118946; ENSG00000140937; ENSG00000008710; ENSG00000150394; ENSG00000179776; ENSG00000140945; ENSG00000156642; ENSG0000…
GO:0008270	zinc ion binding	molecular_function	599|8899	1249|21493	8.36285e-07	0.000338781	1.1583	ENSG00000116539; ENSG00000116830; ENSG00000189171; ENSG00000143379; ENSG00000265491; ENSG00000143614; ENSG00000163462; ENSG00000158859; ENSG00000143365; ENSG00000254726; ENSG00000264522; ENSG00000077254; ENSG00000081721; ENSG00000127481; ENSG00000197530; ENSG00000204219; ENSG00000116254; ENSG00000117298; ENSG00000134686; ENSG00000134744; ENSG00000116525; ENSG00000162458; ENSG00000131914; ENSG0000…
GO:0004842	ubiquitin-protein transferase activity	molecular_function	200|8899	372|21493	8.44369e-07	0.000338781	1.2985	ENSG00000265491; ENSG00000127481; ENSG00000197530; ENSG00000116525; ENSG00000116663; ENSG00000197429; ENSG00000162378; ENSG00000203995; ENSG00000162413; ENSG00000116514; ENSG00000171621; ENSG00000090432; ENSG00000162931; ENSG00000117153; ENSG00000154370; ENSG00000162873; ENSG00000168159; ENSG00000148634; ENSG00000107954; ENSG00000198060; ENSG00000110171; ENSG00000134574; ENSG00000233436; ENSG0000…
GO:0001726	ruffle	cellular_component	64|8899	97|21493	8.61285e-07	0.000338781	1.59354	ENSG00000143398; ENSG00000088280; ENSG00000162493; ENSG00000158195; ENSG00000059915; ENSG00000132254; ENSG00000204381; ENSG00000085733; ENSG00000139132; ENSG00000161638; ENSG00000180263; ENSG00000130779; ENSG00000102606; ENSG00000103313; ENSG00000140575; ENSG00000050820; ENSG00000132613; ENSG00000132376; ENSG00000159753; ENSG00000197879; ENSG00000182718; ENSG00000171914; ENSG00000197535; ENSG0000…
GO:0004674	protein serine/threonine kinase activity	molecular_function	228|8899	432|21493	9.70095e-07	0.000366152	1.2747	ENSG00000116783; ENSG00000097046; ENSG00000158828; ENSG00000086015; ENSG00000196182; ENSG00000162409; ENSG00000162526; ENSG00000142733; ENSG00000067606; ENSG00000079277; ENSG00000183049; ENSG00000162889; ENSG00000154358; ENSG00000143674; ENSG00000163545; ENSG00000143479; ENSG00000133059; ENSG00000185532; ENSG00000148660; ENSG00000107779; ENSG00000174672; ENSG00000168067; ENSG00000173327; ENSG0000…
GO:0043231	intracellular membrane-bounded organelle	cellular_component	399|8899	804|21493	9.85629e-07	0.000366152	1.1986	ENSG00000116521; ENSG00000134245; ENSG00000260238; ENSG00000160783; ENSG00000143190; ENSG00000143379; ENSG00000117528; ENSG00000163131; ENSG00000143318; ENSG00000155380; ENSG00000143198; ENSG00000134243; ENSG00000196189; ENSG00000116604; ENSG00000188610; ENSG00000263513; ENSG00000215784; ENSG00000162664; ENSG00000121940; ENSG00000049239; ENSG00000158014; ENSG00000088280; ENSG00000142973; ENSG0000…
GO:0019901	protein kinase binding	molecular_function	214|8899	404|21493	1.47159e-06	0.000531909	1.27935	ENSG00000169418; ENSG00000081985; ENSG00000197852; ENSG00000159164; ENSG00000185104; ENSG00000123080; ENSG00000078900; ENSG00000132906; ENSG00000067606; ENSG00000070831; ENSG00000118193; ENSG00000077157; ENSG00000122188; ENSG00000143153; ENSG00000143799; ENSG00000150594; ENSG00000175029; ENSG00000138160; ENSG00000151893; ENSG00000149177; ENSG00000174672; ENSG00000162341; ENSG00000132256; ENSG0000…
GO:0030036	actin cytoskeleton organization	biological_process	89|8899	147|21493	2.11095e-06	0.000742925	1.46227	ENSG00000132694; ENSG00000163554; ENSG00000131697; ENSG00000204138; ENSG00000077549; ENSG00000158195; ENSG00000131236; ENSG00000070831; ENSG00000163545; ENSG00000162704; ENSG00000116574; ENSG00000185532; ENSG00000150594; ENSG00000172757; ENSG00000172725; ENSG00000149798; ENSG00000132254; ENSG00000182208; ENSG00000110237; ENSG00000120645; ENSG00000161791; ENSG00000139132; ENSG00000180263; ENSG0000…
GO:0017137	Rab GTPase binding	molecular_function	93|8899	155|21493	2.19499e-06	0.000752694	1.44913	ENSG00000067208; ENSG00000148429; ENSG00000152061; ENSG00000117280; ENSG00000123240; ENSG00000203668; ENSG00000166189; ENSG00000185009; ENSG00000110047; ENSG00000175220; ENSG00000082805; ENSG00000137501; ENSG00000110723; ENSG00000111490; ENSG00000087470; ENSG00000121749; ENSG00000151746; ENSG00000153531; ENSG00000139835; ENSG00000089169; ENSG00000177169; ENSG00000135127; ENSG00000169221; ENSG0000…
GO:0043005	neuron projection	cellular_component	182|8899	338|21493	2.26333e-06	0.000756727	1.3005	ENSG00000018625; ENSG00000198799; ENSG00000159164; ENSG00000132718; ENSG00000116641; ENSG00000177301; ENSG00000054523; ENSG00000120949; ENSG00000070886; ENSG00000116329; ENSG00000142949; ENSG00000069424; ENSG00000049245; ENSG00000188822; ENSG00000159363; ENSG00000070831; ENSG00000131238; ENSG00000135821; ENSG00000116161; ENSG00000162704; ENSG00000178473; ENSG00000026025; ENSG00000143761; ENSG0000…
GO:0016567	protein ubiquitination	biological_process	300|8899	592|21493	2.4536e-06	0.000800332	1.22393	ENSG00000265491; ENSG00000158828; ENSG00000127481; ENSG00000160087; ENSG00000197530; ENSG00000142784; ENSG00000116525; ENSG00000116663; ENSG00000130772; ENSG00000197429; ENSG00000162378; ENSG00000203995; ENSG00000162413; ENSG00000116514; ENSG00000132128; ENSG00000171621; ENSG00000090432; ENSG00000070831; ENSG00000162931; ENSG00000162722; ENSG00000135870; ENSG00000117153; ENSG00000134452; ENSG0000…
GO:0042802	identical protein binding	molecular_function	414|8899	844|21493	2.84158e-06	0.00090482	1.18471	ENSG00000117228; ENSG00000159352; ENSG00000160803; ENSG00000117174; ENSG00000097033; ENSG00000121957; ENSG00000134202; ENSG00000163141; ENSG00000118217; ENSG00000134201; ENSG00000120948; ENSG00000134686; ENSG00000159423; ENSG00000078900; ENSG00000158109; ENSG00000173614; ENSG00000164007; ENSG00000179403; ENSG00000169598; ENSG00000090432; ENSG00000070831; ENSG00000120332; ENSG00000152904; ENSG0000…
GO:0051015	actin filament binding	molecular_function	93|8899	156|21493	3.23463e-06	0.00100602	1.43984	ENSG00000143549; ENSG00000163554; ENSG00000142661; ENSG00000127603; ENSG00000188807; ENSG00000077549; ENSG00000187017; ENSG00000143322; ENSG00000165995; ENSG00000078114; ENSG00000162704; ENSG00000197321; ENSG00000138347; ENSG00000265190; ENSG00000183230; ENSG00000035403; ENSG00000134571; ENSG00000172757; ENSG00000172725; ENSG00000248746; ENSG00000165495; ENSG00000110218; ENSG00000137474; ENSG0000…
GO:0001725	stress fiber	cellular_component	38|8899	52|21493	3.60697e-06	0.00109633	1.76496	ENSG00000162738; ENSG00000143549; ENSG00000162458; ENSG00000078114; ENSG00000095637; ENSG00000172725; ENSG00000166333; ENSG00000086991; ENSG00000050405; ENSG00000089159; ENSG00000135723; ENSG00000133026; ENSG00000051523; ENSG00000140416; ENSG00000140406; ENSG00000064666; ENSG00000184640; ENSG00000105357; ENSG00000105738; ENSG00000167460; ENSG00000196923; ENSG00000100345; ENSG00000072110; ENSG0000…
GO:0005739	mitochondrion	cellular_component	811|8899	1744|21493	4.01601e-06	0.0011801	1.12313	ENSG00000198929; ENSG00000143374; ENSG00000143252; ENSG00000178096; ENSG00000116882; ENSG00000143256; ENSG00000137992; ENSG00000182134; ENSG00000180488; ENSG00000097033; ENSG00000117528; ENSG00000116459; ENSG00000162836; ENSG00000266472; ENSG00000159445; ENSG00000160688; ENSG00000132676; ENSG00000143318; ENSG00000158793; ENSG00000155380; ENSG00000143393; ENSG00000173171; ENSG00000162433; ENSG0000…
GO:0042803	protein homodimerization activity	molecular_function	385|8899	782|21493	4.05905e-06	0.0011801	1.18908	ENSG00000168765; ENSG00000143374; ENSG00000117228; ENSG00000188643; ENSG00000189171; ENSG00000118729; ENSG00000180488; ENSG00000097033; ENSG00000117528; ENSG00000134202; ENSG00000171943; ENSG00000143458; ENSG00000132718; ENSG00000213366; ENSG00000134184; ENSG00000155380; ENSG00000184371; ENSG00000197747; ENSG00000160712; ENSG00000116604; ENSG00000158869; ENSG00000143217; ENSG00000076864; ENSG0000…
GO:0007049	cell cycle	biological_process	333|8899	668|21493	4.66041e-06	0.0013261	1.20399	ENSG00000079335; ENSG00000065135; ENSG00000160783; ENSG00000163564; ENSG00000097046; ENSG00000143294; ENSG00000143420; ENSG00000142856; ENSG00000067208; ENSG00000180198; ENSG00000092853; ENSG00000007968; ENSG00000058453; ENSG00000123080; ENSG00000078900; ENSG00000090273; ENSG00000162521; ENSG00000116670; ENSG00000162413; ENSG00000132780; ENSG00000122180; ENSG00000152061; ENSG00000152455; ENSG0000…
GO:0006974	cellular response to DNA damage stimulus	biological_process	255|8899	498|21493	5.08896e-06	0.00141788	1.23671	ENSG00000198890; ENSG00000143624; ENSG00000092853; ENSG00000162585; ENSG00000132781; ENSG00000078900; ENSG00000116663; ENSG00000116560; ENSG00000164002; ENSG00000184677; ENSG00000116670; ENSG00000132906; ENSG00000134452; ENSG00000162889; ENSG00000155816; ENSG00000117222; ENSG00000143493; ENSG00000152457; ENSG00000116750; ENSG00000143799; ENSG00000151657; ENSG00000065328; ENSG00000159388; ENSG0000…
GO:0005096	GTPase activator activity	molecular_function	162|8899	300|21493	6.39522e-06	0.00174546	1.30422	ENSG00000132694; ENSG00000143248; ENSG00000171943; ENSG00000196369; ENSG00000067208; ENSG00000076864; ENSG00000088280; ENSG00000204084; ENSG00000142632; ENSG00000142669; ENSG00000266028; ENSG00000116991; ENSG00000148429; ENSG00000152061; ENSG00000075391; ENSG00000203668; ENSG00000121446; ENSG00000177963; ENSG00000128805; ENSG00000213445; ENSG00000175220; ENSG00000174791; ENSG00000149798; ENSG0000…
GO:0005509	calcium ion binding	molecular_function	368|8899	748|21493	7.14684e-06	0.00188009	1.18823	ENSG00000273136; ENSG00000213240; ENSG00000270629; ENSG00000188643; ENSG00000163554; ENSG00000189171; ENSG00000118729; ENSG00000143520; ENSG00000143318; ENSG00000143126; ENSG00000197747; ENSG00000225556; ENSG00000142623; ENSG00000169885; ENSG00000127603; ENSG00000159658; ENSG00000149527; ENSG00000162591; ENSG00000159339; ENSG00000187980; ENSG00000142798; ENSG00000187144; ENSG00000162510; ENSG0000…
GO:0004672	protein kinase activity	molecular_function	284|8899	563|21493	7.16966e-06	0.00188009	1.21833	ENSG00000169418; ENSG00000259030; ENSG00000116783; ENSG00000097046; ENSG00000158828; ENSG00000070886; ENSG00000086015; ENSG00000196182; ENSG00000162409; ENSG00000162526; ENSG00000133216; ENSG00000142627; ENSG00000142733; ENSG00000248333; ENSG00000067606; ENSG00000183317; ENSG00000079277; ENSG00000183049; ENSG00000162889; ENSG00000154358; ENSG00000000457; ENSG00000143322; ENSG00000135828; ENSG0000…
GO:0061630	ubiquitin protein ligase activity	molecular_function	111|8899	195|21493	8.286e-06	0.00213105	1.37481	ENSG00000265491; ENSG00000160087; ENSG00000197530; ENSG00000116663; ENSG00000130772; ENSG00000116514; ENSG00000070831; ENSG00000135870; ENSG00000198625; ENSG00000154370; ENSG00000107954; ENSG00000151893; ENSG00000110171; ENSG00000175104; ENSG00000121236; ENSG00000162298; ENSG00000137522; ENSG00000110395; ENSG00000181852; ENSG00000135679; ENSG00000177889; ENSG00000152944; ENSG00000072609; ENSG0000…
GO:0007507	heart development	biological_process	127|8899	228|21493	8.54937e-06	0.00215729	1.34532	ENSG00000160691; ENSG00000117298; ENSG00000081870; ENSG00000116161; ENSG00000138207; ENSG00000099250; ENSG00000107779; ENSG00000138193; ENSG00000107758; ENSG00000169126; ENSG00000148926; ENSG00000184937; ENSG00000162344; ENSG00000149311; ENSG00000151067; ENSG00000057294; ENSG00000065361; ENSG00000135679; ENSG00000184271; ENSG00000150893; ENSG00000089225; ENSG00000187535; ENSG00000008710; ENSG0000…
GO:0005911	cell-cell junction	cellular_component	104|8899	181|21493	9.02512e-06	0.00223517	1.38775	ENSG00000162738; ENSG00000183856; ENSG00000159164; ENSG00000158769; ENSG00000183853; ENSG00000131697; ENSG00000142675; ENSG00000060656; ENSG00000171680; ENSG00000158195; ENSG00000067606; ENSG00000070831; ENSG00000054282; ENSG00000165757; ENSG00000148700; ENSG00000197467; ENSG00000184363; ENSG00000148498; ENSG00000035403; ENSG00000166900; ENSG00000149177; ENSG00000172757; ENSG00000126500; ENSG0000…
GO:0045893	positive regulation of transcription, DNA-templated	biological_process	307|8899	615|21493	9.39473e-06	0.0022844	1.20564	ENSG00000143437; ENSG00000132694; ENSG00000143365; ENSG00000116604; ENSG00000143258; ENSG00000160691; ENSG00000127124; ENSG00000157216; ENSG00000116809; ENSG00000185668; ENSG00000130940; ENSG00000078900; ENSG00000188786; ENSG00000116670; ENSG00000142611; ENSG00000116478; ENSG00000020633; ENSG00000159592; ENSG00000066136; ENSG00000162367; ENSG00000117713; ENSG00000122180; ENSG00000163435; ENSG0000…
GO:0005089	Rho guanyl-nucleotide exchange factor activity	molecular_function	54|8899	83|21493	1.1325e-05	0.0027046	1.57134	ENSG00000132694; ENSG00000130762; ENSG00000142632; ENSG00000171680; ENSG00000154358; ENSG00000173848; ENSG00000107554; ENSG00000177106; ENSG00000110237; ENSG00000008323; ENSG00000240771; ENSG00000139132; ENSG00000180263; ENSG00000182957; ENSG00000165801; ENSG00000102606; ENSG00000273167; ENSG00000126217; ENSG00000196155; ENSG00000198844; ENSG00000170776; ENSG00000141968; ENSG00000131037; ENSG0000…
GO:0005604	basement membrane	cellular_component	56|8899	87|21493	1.26424e-05	0.00296623	1.55462	ENSG00000142798; ENSG00000171812; ENSG00000179403; ENSG00000135862; ENSG00000058085; ENSG00000042781; ENSG00000116962; ENSG00000143341; ENSG00000173269; ENSG00000139219; ENSG00000074527; ENSG00000150893; ENSG00000187498; ENSG00000197471; ENSG00000109072; ENSG00000065320; ENSG00000132386; ENSG00000182718; ENSG00000129038; ENSG00000166147; ENSG00000157766; ENSG00000053747; ENSG00000105290; ENSG0000…
GO:0005794	Golgi apparatus	cellular_component	634|8899	1352|21493	1.427e-05	0.00324742	1.13258	ENSG00000143515; ENSG00000065135; ENSG00000198837; ENSG00000116539; ENSG00000143553; ENSG00000117620; ENSG00000117228; ENSG00000117500; ENSG00000116128; ENSG00000260238; ENSG00000160783; ENSG00000158488; ENSG00000162692; ENSG00000097033; ENSG00000162654; ENSG00000143457; ENSG00000169241; ENSG00000143318; ENSG00000122218; ENSG00000118217; ENSG00000134262; ENSG00000162695; ENSG00000143393; ENSG0000…
GO:0051056	regulation of small GTPase mediated signal transduction	biological_process	86|8899	146|21493	1.43265e-05	0.00324742	1.42266	ENSG00000132694; ENSG00000076864; ENSG00000130762; ENSG00000204084; ENSG00000142632; ENSG00000171680; ENSG00000070831; ENSG00000116991; ENSG00000154358; ENSG00000173848; ENSG00000116574; ENSG00000072422; ENSG00000128805; ENSG00000213445; ENSG00000175220; ENSG00000110237; ENSG00000134909; ENSG00000186635; ENSG00000137727; ENSG00000175899; ENSG00000196935; ENSG00000161800; ENSG00000123329; ENSG0000…
GO:0003951	NAD+ kinase activity	molecular_function	17|8899	19|21493	1.94625e-05	0.00433808	2.16098	ENSG00000008130; ENSG00000149091; ENSG00000065357; ENSG00000102780; ENSG00000063176; ENSG00000176170; ENSG00000153933; ENSG00000077044; ENSG00000188452; ENSG00000100422; ENSG00000152620; ENSG00000145214; ENSG00000058866; ENSG00000157680; ENSG00000006530; ENSG00000274588; ENSG00000136267
GO:0035023	regulation of Rho protein signal transduction	biological_process	55|8899	86|21493	1.98987e-05	0.0043626	1.54461	ENSG00000132694; ENSG00000130762; ENSG00000142632; ENSG00000171680; ENSG00000154358; ENSG00000173848; ENSG00000107554; ENSG00000177106; ENSG00000110237; ENSG00000008323; ENSG00000240771; ENSG00000139132; ENSG00000180263; ENSG00000182957; ENSG00000165801; ENSG00000102606; ENSG00000273167; ENSG00000126217; ENSG00000196155; ENSG00000198844; ENSG00000170776; ENSG00000141522; ENSG00000141968; ENSG0000…
GO:0015629	actin cytoskeleton	cellular_component	122|8899	221|21493	2.23878e-05	0.00482916	1.33329	ENSG00000143549; ENSG00000163554; ENSG00000173641; ENSG00000127603; ENSG00000077549; ENSG00000058453; ENSG00000197429; ENSG00000162572; ENSG00000158195; ENSG00000187017; ENSG00000155816; ENSG00000143322; ENSG00000162704; ENSG00000197321; ENSG00000148835; ENSG00000166317; ENSG00000035403; ENSG00000172757; ENSG00000124942; ENSG00000130592; ENSG00000052841; ENSG00000134909; ENSG00000165495; ENSG0000…
GO:0000122	negative regulation of transcription from RNA polymerase II promoter	biological_process	369|8899	759|21493	2.61041e-05	0.00554139	1.1742	ENSG00000117505; ENSG00000198890; ENSG00000117036; ENSG00000187140; ENSG00000264522; ENSG00000065526; ENSG00000069812; ENSG00000142784; ENSG00000131910; ENSG00000197587; ENSG00000154222; ENSG00000078900; ENSG00000116560; ENSG00000171872; ENSG00000142599; ENSG00000116670; ENSG00000004487; ENSG00000142611; ENSG00000116478; ENSG00000020633; ENSG00000162599; ENSG00000162367; ENSG00000117713; ENSG0000…
GO:0010923	negative regulation of phosphatase activity	biological_process	37|8899	53|21493	2.66742e-05	0.00557394	1.68609	ENSG00000134668; ENSG00000092978; ENSG00000162852; ENSG00000060237; ENSG00000150672; ENSG00000137501; ENSG00000060709; ENSG00000151952; ENSG00000139746; ENSG00000166783; ENSG00000127564; ENSG00000169217; ENSG00000167716; ENSG00000187446; ENSG00000166068; ENSG00000137812; ENSG00000182676; ENSG00000142235; ENSG00000126467; ENSG00000169515; ENSG00000124383; ENSG00000105656; ENSG00000076826; ENSG0000…
GO:0005925	focal adhesion	cellular_component	219|8899	431|21493	4.28755e-05	0.00882158	1.22722	ENSG00000143398; ENSG00000122406; ENSG00000116641; ENSG00000197965; ENSG00000077254; ENSG00000088280; ENSG00000142798; ENSG00000162458; ENSG00000090020; ENSG00000142627; ENSG00000131236; ENSG00000070831; ENSG00000162909; ENSG00000143164; ENSG00000154380; ENSG00000077943; ENSG00000162704; ENSG00000026025; ENSG00000143761; ENSG00000116574; ENSG00000148484; ENSG00000197321; ENSG00000122861; ENSG0000…
GO:1904115	axon cytoplasm	cellular_component	31|8899	43|21493	4.46233e-05	0.0090421	1.7412	ENSG00000143553; ENSG00000163462; ENSG00000054523; ENSG00000185009; ENSG00000196072; ENSG00000080371; ENSG00000197912; ENSG00000007168; ENSG00000104164; ENSG00000103723; ENSG00000157823; ENSG00000065000; ENSG00000021574; ENSG00000189114; ENSG00000173805; ENSG00000130294; ENSG00000047579; ENSG00000131437; ENSG00000188428; ENSG00000259040; ENSG00000100401; ENSG00000182606; ENSG00000101350; ENSG0000…
GO:0045296	cadherin binding	molecular_function	160|8899	304|21493	4.56828e-05	0.00911862	1.27117	ENSG00000143375; ENSG00000097033; ENSG00000158769; ENSG00000142864; ENSG00000158710; ENSG00000127603; ENSG00000130762; ENSG00000077549; ENSG00000090273; ENSG00000142627; ENSG00000158195; ENSG00000067057; ENSG00000117592; ENSG00000151150; ENSG00000183230; ENSG00000151929; ENSG00000170759; ENSG00000035403; ENSG00000150054; ENSG00000149782; ENSG00000110047; ENSG00000177106; ENSG00000175220; ENSG0000…
GO:0042981	regulation of apoptotic process	biological_process	130|8899	241|21493	5.32892e-05	0.0104805	1.30281	ENSG00000198929; ENSG00000156150; ENSG00000142864; ENSG00000143384; ENSG00000157873; ENSG00000078900; ENSG00000049249; ENSG00000028137; ENSG00000116985; ENSG00000162600; ENSG00000215788; ENSG00000132906; ENSG00000186891; ENSG00000266094; ENSG00000143514; ENSG00000135744; ENSG00000082512; ENSG00000042286; ENSG00000108179; ENSG00000266524; ENSG00000026103; ENSG00000052850; ENSG00000177595; ENSG0000…
GO:0030027	lamellipodium	cellular_component	97|8899	173|21493	6.67397e-05	0.0129356	1.3542	ENSG00000143398; ENSG00000177301; ENSG00000204138; ENSG00000077549; ENSG00000162493; ENSG00000090020; ENSG00000171680; ENSG00000142627; ENSG00000158195; ENSG00000142669; ENSG00000000457; ENSG00000154380; ENSG00000162704; ENSG00000183230; ENSG00000166900; ENSG00000172757; ENSG00000172725; ENSG00000166313; ENSG00000133789; ENSG00000149091; ENSG00000166333; ENSG00000085733; ENSG00000079337; ENSG0000…
GO:0008089	anterograde axonal transport	biological_process	22|8899	28|21493	6.89242e-05	0.0131682	1.89767	ENSG00000143553; ENSG00000054523; ENSG00000185009; ENSG00000196072; ENSG00000080371; ENSG00000258311; ENSG00000197912; ENSG00000104164; ENSG00000103723; ENSG00000157823; ENSG00000065000; ENSG00000021574; ENSG00000189114; ENSG00000173805; ENSG00000130294; ENSG00000047579; ENSG00000188428; ENSG00000259040; ENSG00000101350; ENSG00000132842; ENSG00000090889; ENSG00000070718
GO:0019899	enzyme binding	molecular_function	191|8899	373|21493	7.35105e-05	0.0138466	1.23675	ENSG00000168765; ENSG00000163156; ENSG00000117228; ENSG00000117174; ENSG00000134202; ENSG00000213366; ENSG00000134184; ENSG00000134243; ENSG00000178104; ENSG00000160712; ENSG00000116604; ENSG00000004487; ENSG00000116478; ENSG00000169598; ENSG00000162367; ENSG00000198625; ENSG00000117475; ENSG00000143799; ENSG00000065328; ENSG00000108219; ENSG00000138193; ENSG00000142082; ENSG00000184363; ENSG0000…
GO:0006281	DNA repair	biological_process	201|8899	395|21493	7.76171e-05	0.0142108	1.22901	ENSG00000198890; ENSG00000143624; ENSG00000163374; ENSG00000092853; ENSG00000162585; ENSG00000132781; ENSG00000116663; ENSG00000116560; ENSG00000164002; ENSG00000116670; ENSG00000134452; ENSG00000152457; ENSG00000116750; ENSG00000143799; ENSG00000151657; ENSG00000159388; ENSG00000010072; ENSG00000119906; ENSG00000107672; ENSG00000156384; ENSG00000134574; ENSG00000175482; ENSG00000133895; ENSG0000…
GO:0016192	vesicle-mediated transport	biological_process	134|8899	251|21493	7.81424e-05	0.0142108	1.2894	ENSG00000122218; ENSG00000134262; ENSG00000265808; ENSG00000117245; ENSG00000049245; ENSG00000120341; ENSG00000117153; ENSG00000155816; ENSG00000117280; ENSG00000154305; ENSG00000123240; ENSG00000117475; ENSG00000143761; ENSG00000213064; ENSG00000143771; ENSG00000079332; ENSG00000138107; ENSG00000185009; ENSG00000166900; ENSG00000129083; ENSG00000149182; ENSG00000183020; ENSG00000019505; ENSG0000…
GO:0048705	skeletal system morphogenesis	biological_process	30|8899	42|21493	7.86319e-05	0.0142108	1.72515	ENSG00000060718; ENSG00000166224; ENSG00000066468; ENSG00000107679; ENSG00000052850; ENSG00000139219; ENSG00000178882; ENSG00000089041; ENSG00000187535; ENSG00000087245; ENSG00000186153; ENSG00000167522; ENSG00000183688; ENSG00000248905; ENSG00000073536; ENSG00000121075; ENSG00000108821; ENSG00000182742; ENSG00000173917; ENSG00000120068; ENSG00000114739; ENSG00000080815; ENSG00000163659; ENSG0000…
GO:0045211	postsynaptic membrane	cellular_component	122|8899	226|21493	8.51475e-05	0.0151383	1.30379	ENSG00000160716; ENSG00000189410; ENSG00000116544; ENSG00000116329; ENSG00000163873; ENSG00000187730; ENSG00000162946; ENSG00000133019; ENSG00000143786; ENSG00000143761; ENSG00000107864; ENSG00000151150; ENSG00000107954; ENSG00000197467; ENSG00000198739; ENSG00000134780; ENSG00000166313; ENSG00000129749; ENSG00000165917; ENSG00000180720; ENSG00000148943; ENSG00000134909; ENSG00000073921; ENSG0000…
GO:0006811	ion transport	biological_process	341|8899	705|21493	8.60277e-05	0.0151383	1.16821	ENSG00000171385; ENSG00000018625; ENSG00000160716; ENSG00000116396; ENSG00000153898; ENSG00000197147; ENSG00000116459; ENSG00000143603; ENSG00000162695; ENSG00000177301; ENSG00000177272; ENSG00000143183; ENSG00000121940; ENSG00000177807; ENSG00000158014; ENSG00000117013; ENSG00000011021; ENSG00000186510; ENSG00000163873; ENSG00000069424; ENSG00000090020; ENSG00000162572; ENSG00000187730; ENSG0000…
GO:0006260	DNA replication	biological_process	95|8899	170|21493	9.34646e-05	0.0162333	1.34968	ENSG00000163374; ENSG00000097046; ENSG00000092853; ENSG00000162521; ENSG00000132780; ENSG00000162599; ENSG00000151657; ENSG00000065328; ENSG00000175482; ENSG00000239306; ENSG00000132740; ENSG00000166801; ENSG00000172977; ENSG00000172613; ENSG00000014138; ENSG00000020922; ENSG00000154144; ENSG00000149311; ENSG00000171792; ENSG00000111653; ENSG00000149554; ENSG00000013573; ENSG00000111602; ENSG0000…
GO:0005516	calmodulin binding	molecular_function	105|8899	191|21493	0.000100381	0.017211	1.32774	ENSG00000183856; ENSG00000143603; ENSG00000127481; ENSG00000090020; ENSG00000079277; ENSG00000183049; ENSG00000162889; ENSG00000154358; ENSG00000143772; ENSG00000148700; ENSG00000148660; ENSG00000107758; ENSG00000026103; ENSG00000149782; ENSG00000214872; ENSG00000171533; ENSG00000137474; ENSG00000151067; ENSG00000067715; ENSG00000123360; ENSG00000089250; ENSG00000110931; ENSG00000089022; ENSG0000…
GO:0030315	T-tubule	cellular_component	28|8899	39|21493	0.000117931	0.0199642	1.734	ENSG00000198929; ENSG00000018625; ENSG00000143318; ENSG00000090020; ENSG00000170385; ENSG00000151150; ENSG00000107758; ENSG00000124942; ENSG00000187486; ENSG00000120457; ENSG00000089250; ENSG00000181856; ENSG00000136531; ENSG00000144285; ENSG00000162989; ENSG00000136717; ENSG00000135636; ENSG00000196218; ENSG00000105711; ENSG00000125744; ENSG00000183873; ENSG00000144681; ENSG00000185567; ENSG0000…
GO:0032869	cellular response to insulin stimulus	biological_process	53|8899	86|21493	0.000120225	0.0200982	1.48845	ENSG00000143627; ENSG00000142784; ENSG00000171612; ENSG00000090020; ENSG00000067606; ENSG00000143799; ENSG00000120053; ENSG00000095637; ENSG00000152270; ENSG00000185591; ENSG00000135446; ENSG00000185950; ENSG00000103319; ENSG00000072310; ENSG00000198931; ENSG00000132376; ENSG00000220205; ENSG00000181856; ENSG00000184811; ENSG00000214575; ENSG00000197535; ENSG00000067225; ENSG00000084733; ENSG0000…
GO:0007411	axon guidance	biological_process	105|8899	192|21493	0.000131941	0.0217844	1.32082	ENSG00000143434; ENSG00000163554; ENSG00000183853; ENSG00000213281; ENSG00000160691; ENSG00000077254; ENSG00000162490; ENSG00000076864; ENSG00000117407; ENSG00000120949; ENSG00000070886; ENSG00000133216; ENSG00000171608; ENSG00000116147; ENSG00000154380; ENSG00000165731; ENSG00000107562; ENSG00000099250; ENSG00000151892; ENSG00000187122; ENSG00000170759; ENSG00000148704; ENSG00000007372; ENSG0000…
GO:0006897	endocytosis	biological_process	101|8899	184|21493	0.000145302	0.0236978	1.32574	ENSG00000134243; ENSG00000077254; ENSG00000157077; ENSG00000158195; ENSG00000070831; ENSG00000107611; ENSG00000130643; ENSG00000110047; ENSG00000174791; ENSG00000165912; ENSG00000183020; ENSG00000011405; ENSG00000162337; ENSG00000174775; ENSG00000089818; ENSG00000073921; ENSG00000197992; ENSG00000137486; ENSG00000085733; ENSG00000136011; ENSG00000087470; ENSG00000123384; ENSG00000139636; ENSG0000…
GO:0003713	transcription coactivator activity	molecular_function	143|8899	273|21493	0.000149952	0.0241616	1.26511	ENSG00000143437; ENSG00000160783; ENSG00000137948; ENSG00000118217; ENSG00000143258; ENSG00000162419; ENSG00000188786; ENSG00000142611; ENSG00000162601; ENSG00000066136; ENSG00000117713; ENSG00000163435; ENSG00000135801; ENSG00000122882; ENSG00000077150; ENSG00000175029; ENSG00000107438; ENSG00000060339; ENSG00000162227; ENSG00000025434; ENSG00000166337; ENSG00000172977; ENSG00000042429; ENSG0000…
GO:0046777	protein autophosphorylation	biological_process	99|8899	180|21493	0.000152301	0.0241901	1.32837	ENSG00000070886; ENSG00000159363; ENSG00000079277; ENSG00000162889; ENSG00000143674; ENSG00000148660; ENSG00000066468; ENSG00000173327; ENSG00000130413; ENSG00000060237; ENSG00000149311; ENSG00000154096; ENSG00000170145; ENSG00000139625; ENSG00000177169; ENSG00000110931; ENSG00000135090; ENSG00000089022; ENSG00000102755; ENSG00000102572; ENSG00000103319; ENSG00000157106; ENSG00000141503; ENSG0000…
GO:0043234	protein complex	cellular_component	257|8899	522|21493	0.000153746	0.0241901	1.1891	ENSG00000097033; ENSG00000122406; ENSG00000143614; ENSG00000180198; ENSG00000131910; ENSG00000157216; ENSG00000116809; ENSG00000159339; ENSG00000162399; ENSG00000244038; ENSG00000162521; ENSG00000132849; ENSG00000157077; ENSG00000004487; ENSG00000116478; ENSG00000132780; ENSG00000067606; ENSG00000162367; ENSG00000135821; ENSG00000143801; ENSG00000162852; ENSG00000143761; ENSG00000143799; ENSG0000…
GO:0006812	cation transport	biological_process	47|8899	75|21493	0.000161817	0.0251638	1.51353	ENSG00000162695; ENSG00000158014; ENSG00000090020; ENSG00000159363; ENSG00000196660; ENSG00000170385; ENSG00000162753; ENSG00000107593; ENSG00000185933; ENSG00000070985; ENSG00000167323; ENSG00000109991; ENSG00000131620; ENSG00000110218; ENSG00000136052; ENSG00000123191; ENSG00000089041; ENSG00000150403; ENSG00000070729; ENSG00000170175; ENSG00000103335; ENSG00000092439; ENSG00000104154; ENSG0000…
GO:0005813	centrosome	cellular_component	226|8899	454|21493	0.000165288	0.0254082	1.20229	ENSG00000079335; ENSG00000065135; ENSG00000163207; ENSG00000122417; ENSG00000155380; ENSG00000178104; ENSG00000077254; ENSG00000131697; ENSG00000127481; ENSG00000058453; ENSG00000127423; ENSG00000160050; ENSG00000132849; ENSG00000123473; ENSG00000081870; ENSG00000135837; ENSG00000162946; ENSG00000162889; ENSG00000143801; ENSG00000054282; ENSG00000082512; ENSG00000138311; ENSG00000138107; ENSG0000…
GO:0043524	negative regulation of neuron apoptotic process	biological_process	77|8899	135|21493	0.000172396	0.0261996	1.37757	ENSG00000132688; ENSG00000023909; ENSG00000162490; ENSG00000158828; ENSG00000078900; ENSG00000131238; ENSG00000196660; ENSG00000118193; ENSG00000159388; ENSG00000107731; ENSG00000099250; ENSG00000151651; ENSG00000110497; ENSG00000166333; ENSG00000110492; ENSG00000174775; ENSG00000175505; ENSG00000065361; ENSG00000123384; ENSG00000135439; ENSG00000133703; ENSG00000089094; ENSG00000103460; ENSG0000…
GO:0042162	telomeric DNA binding	molecular_function	19|8899	24|21493	0.000185587	0.0278874	1.91205	ENSG00000198952; ENSG00000004487; ENSG00000116698; ENSG00000107960; ENSG00000157106; ENSG00000178971; ENSG00000132604; ENSG00000070366; ENSG00000166848; ENSG00000102977; ENSG00000140451; ENSG00000005007; ENSG00000257949; ENSG00000115053; ENSG00000092330; ENSG00000164362; ENSG00000128513; ENSG00000147421; ENSG00000147601
GO:0070182	DNA polymerase binding	molecular_function	14|8899	16|21493	0.000195961	0.0291192	2.11331	ENSG00000198952; ENSG00000135372; ENSG00000139579; ENSG00000110958; ENSG00000189403; ENSG00000111328; ENSG00000070366; ENSG00000102977; ENSG00000140525; ENSG00000051180; ENSG00000196365; ENSG00000127616; ENSG00000144554; ENSG00000080824
GO:0046834	lipid phosphorylation	biological_process	12|8899	13|21493	0.000203072	0.0298442	2.22943	ENSG00000149091; ENSG00000065357; ENSG00000063176; ENSG00000176170; ENSG00000153933; ENSG00000077044; ENSG00000100422; ENSG00000145214; ENSG00000058866; ENSG00000157680; ENSG00000006530; ENSG00000136267
GO:0007281	germ cell development	biological_process	23|8899	31|21493	0.0002181	0.0317044	1.79193	ENSG00000131914; ENSG00000151923; ENSG00000095627; ENSG00000149187; ENSG00000177030; ENSG00000184937; ENSG00000134874; ENSG00000007168; ENSG00000101489; ENSG00000087088; ENSG00000012061; ENSG00000187556; ENSG00000131759; ENSG00000256453; ENSG00000113658; ENSG00000073146; ENSG00000178055; ENSG00000125378; ENSG00000142208; ENSG00000204371; ENSG00000091879; ENSG00000158169; ENSG00000147596
GO:0031410	cytoplasmic vesicle	cellular_component	320|8899	665|21493	0.000222117	0.0319412	1.16221	ENSG00000143553; ENSG00000160803; ENSG00000097033; ENSG00000159164; ENSG00000132718; ENSG00000122218; ENSG00000158769; ENSG00000162695; ENSG00000143537; ENSG00000132677; ENSG00000134243; ENSG00000054523; ENSG00000204084; ENSG00000158109; ENSG00000049245; ENSG00000142687; ENSG00000134470; ENSG00000117153; ENSG00000148429; ENSG00000155816; ENSG00000123240; ENSG00000116977; ENSG00000162852; ENSG0000…
GO:0030374	ligand-dependent nuclear receptor transcription coactivator activity	molecular_function	34|8899	51|21493	0.000234232	0.033325	1.61014	ENSG00000198715; ENSG00000004487; ENSG00000143164; ENSG00000060339; ENSG00000156384; ENSG00000239306; ENSG00000074319; ENSG00000042429; ENSG00000012822; ENSG00000130783; ENSG00000166501; ENSG00000124422; ENSG00000141380; ENSG00000123143; ENSG00000087152; ENSG00000125686; ENSG00000131470; ENSG00000155846; ENSG00000213523; ENSG00000171148; ENSG00000072110; ENSG00000130589; ENSG00000198646; ENSG0000…
GO:0016573	histone acetylation	biological_process	28|8899	40|21493	0.000237862	0.0334851	1.69065	ENSG00000148835; ENSG00000156650; ENSG00000172977; ENSG00000111653; ENSG00000135100; ENSG00000080603; ENSG00000005339; ENSG00000103510; ENSG00000071655; ENSG00000115966; ENSG00000123600; ENSG00000128708; ENSG00000277258; ENSG00000108773; ENSG00000136504; ENSG00000168395; ENSG00000114166; ENSG00000100393; ENSG00000124151; ENSG00000173011; ENSG00000196367; ENSG00000128510; ENSG00000134014; ENSG0000…
GO:0016569	covalent chromatin modification	biological_process	160|8899	312|21493	0.000246329	0.034248	1.23857	ENSG00000116539; ENSG00000198890; ENSG00000143379; ENSG00000137948; ENSG00000143258; ENSG00000116254; ENSG00000159339; ENSG00000162521; ENSG00000162409; ENSG00000004487; ENSG00000116478; ENSG00000162601; ENSG00000117713; ENSG00000117222; ENSG00000152455; ENSG00000117139; ENSG00000156650; ENSG00000095787; ENSG00000133895; ENSG00000166313; ENSG00000132275; ENSG00000135365; ENSG00000172977; ENSG0000…
GO:0006461	protein complex assembly	biological_process	74|8899	130|21493	0.000248402	0.034248	1.37481	ENSG00000069702; ENSG00000157216; ENSG00000162510; ENSG00000049245; ENSG00000123472; ENSG00000171960; ENSG00000135862; ENSG00000198625; ENSG00000148498; ENSG00000130640; ENSG00000026103; ENSG00000214063; ENSG00000175104; ENSG00000073921; ENSG00000118058; ENSG00000086827; ENSG00000160654; ENSG00000123338; ENSG00000135679; ENSG00000155465; ENSG00000155463; ENSG00000132970; ENSG00000184445; ENSG0000…
GO:0012506	vesicle membrane	cellular_component	20|8899	26|21493	0.000251066	0.034262	1.85786	ENSG00000159363; ENSG00000080371; ENSG00000102531; ENSG00000039523; ENSG00000181856; ENSG00000169696; ENSG00000138074; ENSG00000084674; ENSG00000196975; ENSG00000123159; ENSG00000177885; ENSG00000115020; ENSG00000225697; ENSG00000128298; ENSG00000157500; ENSG00000014257; ENSG00000109572; ENSG00000145214; ENSG00000015285; ENSG00000127191
GO:0048471	perinuclear region of cytoplasm	cellular_component	319|8899	665|21493	0.000298272	0.0402929	1.15858	ENSG00000198929; ENSG00000143553; ENSG00000160803; ENSG00000189171; ENSG00000162654; ENSG00000132718; ENSG00000162695; ENSG00000143393; ENSG00000183853; ENSG00000134243; ENSG00000184371; ENSG00000142864; ENSG00000077254; ENSG00000158828; ENSG00000185104; ENSG00000117298; ENSG00000049245; ENSG00000028137; ENSG00000090020; ENSG00000169213; ENSG00000132849; ENSG00000171680; ENSG00000067606; ENSG0000…
GO:0048169	regulation of long-term neuronal synaptic plasticity	biological_process	15|8899	18|21493	0.000336608	0.0445519	2.01268	ENSG00000177807; ENSG00000135744; ENSG00000174775; ENSG00000168959; ENSG00000149295; ENSG00000133703; ENSG00000132535; ENSG00000166342; ENSG00000167461; ENSG00000196712; ENSG00000171992; ENSG00000100321; ENSG00000197283; ENSG00000102003; ENSG00000176884
GO:0048490	anterograde synaptic vesicle transport	biological_process	15|8899	18|21493	0.000336608	0.0445519	2.01268	ENSG00000143553; ENSG00000163462; ENSG00000185009; ENSG00000196072; ENSG00000258311; ENSG00000104164; ENSG00000103723; ENSG00000157823; ENSG00000065000; ENSG00000189114; ENSG00000047579; ENSG00000188428; ENSG00000259040; ENSG00000132842; ENSG00000070718
GO:0015031	protein transport	biological_process	323|8899	675|21493	0.000339794	0.0445519	1.15573	ENSG00000116521; ENSG00000117500; ENSG00000189171; ENSG00000122218; ENSG00000134262; ENSG00000143416; ENSG00000173171; ENSG00000143376; ENSG00000265808; ENSG00000117245; ENSG00000025800; ENSG00000049245; ENSG00000169213; ENSG00000081870; ENSG00000132780; ENSG00000131238; ENSG00000116918; ENSG00000120341; ENSG00000155816; ENSG00000198700; ENSG00000117280; ENSG00000154305; ENSG00000107611; ENSG0000…
GO:0048167	regulation of synaptic plasticity	biological_process	26|8899	37|21493	0.000360476	0.0468048	1.69718	ENSG00000107864; ENSG00000107758; ENSG00000148730; ENSG00000109991; ENSG00000174576; ENSG00000102466; ENSG00000125266; ENSG00000183454; ENSG00000137825; ENSG00000175866; ENSG00000123159; ENSG00000131759; ENSG00000113749; ENSG00000196639; ENSG00000251322; ENSG00000100968; ENSG00000092051; ENSG00000080815; ENSG00000197555; ENSG00000142192; ENSG00000128271; ENSG00000197283; ENSG00000061337; ENSG0000…
GO:0018105	peptidyl-serine phosphorylation	biological_process	83|8899	150|21493	0.000385208	0.0495351	1.33642	ENSG00000097046; ENSG00000158828; ENSG00000092853; ENSG00000086015; ENSG00000067606; ENSG00000079277; ENSG00000183049; ENSG00000162889; ENSG00000148660; ENSG00000174672; ENSG00000214872; ENSG00000166333; ENSG00000130413; ENSG00000149311; ENSG00000139625; ENSG00000180138; ENSG00000177169; ENSG00000110931; ENSG00000089022; ENSG00000150457; ENSG00000102882; ENSG00000156873; ENSG00000157106; ENSG0000…
GO:0045944	positive regulation of transcription from RNA polymerase II promoter	biological_process	486|8899	1046|21493	0.000391608	0.0498785	1.12217	ENSG00000142871; ENSG00000116539; ENSG00000116128; ENSG00000143437; ENSG00000143190; ENSG00000177551; ENSG00000143458; ENSG00000118217; ENSG00000187140; ENSG00000171786; ENSG00000160741; ENSG00000116604; ENSG00000198715; ENSG00000009709; ENSG00000120948; ENSG00000157216; ENSG00000116809; ENSG00000185668; ENSG00000025800; ENSG00000092847; ENSG00000078900; ENSG00000090020; ENSG00000162419; ENSG0000…
GO:0090399	replicative senescence	biological_process	11|8899	12|21493	0.000454989	0.0574045	2.21395	ENSG00000149311; ENSG00000149554; ENSG00000178971; ENSG00000141510; ENSG00000153246; ENSG00000183765; ENSG00000196549; ENSG00000175054; ENSG00000164362; ENSG00000124762; ENSG00000147889
GO:0006366	transcription from RNA polymerase II promoter	biological_process	289|8899	601|21493	0.000461255	0.0576512	1.16139	ENSG00000116539; ENSG00000160783; ENSG00000118217; ENSG00000171786; ENSG00000116604; ENSG00000127124; ENSG00000120948; ENSG00000157216; ENSG00000116809; ENSG00000185668; ENSG00000078900; ENSG00000162419; ENSG00000188786; ENSG00000142599; ENSG00000020633; ENSG00000186790; ENSG00000162599; ENSG00000066136; ENSG00000163435; ENSG00000135801; ENSG00000143498; ENSG00000123685; ENSG00000143799; ENSG0000…
GO:0030173	integral component of Golgi membrane	cellular_component	37|8899	58|21493	0.00047533	0.0588603	1.54074	ENSG00000126091; ENSG00000157916; ENSG00000120942; ENSG00000117643; ENSG00000116260; ENSG00000148488; ENSG00000143641; ENSG00000156671; ENSG00000165915; ENSG00000078124; ENSG00000111728; ENSG00000166676; ENSG00000157350; ENSG00000175106; ENSG00000171928; ENSG00000101638; ENSG00000134049; ENSG00000258881; ENSG00000144043; ENSG00000115525; ENSG00000167645; ENSG00000167080; ENSG00000070731; ENSG0000…
GO:0032211	negative regulation of telomere maintenance via telomerase	biological_process	16|8899	20|21493	0.00050315	0.0617336	1.93217	ENSG00000153187; ENSG00000107960; ENSG00000135372; ENSG00000121274; ENSG00000178971; ENSG00000132604; ENSG00000102977; ENSG00000140451; ENSG00000257949; ENSG00000172795; ENSG00000092330; ENSG00000197122; ENSG00000114127; ENSG00000128513; ENSG00000130119; ENSG00000147601
GO:0007275	multicellular organism development	biological_process	542|8899	1177|21493	0.000511272	0.0621599	1.11219	ENSG00000143434; ENSG00000162738; ENSG00000134245; ENSG00000163346; ENSG00000137941; ENSG00000177551; ENSG00000132688; ENSG00000116678; ENSG00000143365; ENSG00000116641; ENSG00000187140; ENSG00000143126; ENSG00000134243; ENSG00000156150; ENSG00000173218; ENSG00000196189; ENSG00000171786; ENSG00000143384; ENSG00000116604; ENSG00000085552; ENSG00000067208; ENSG00000162490; ENSG00000127124; ENSG0000…
GO:0000077	DNA damage checkpoint	biological_process	24|8899	34|21493	0.000546888	0.0653028	1.70486	ENSG00000092853; ENSG00000116663; ENSG00000143493; ENSG00000172613; ENSG00000188486; ENSG00000149311; ENSG00000171792; ENSG00000172273; ENSG00000149554; ENSG00000151164; ENSG00000067369; ENSG00000075131; ENSG00000104885; ENSG00000091436; ENSG00000136492; ENSG00000164053; ENSG00000282827; ENSG00000183765; ENSG00000175054; ENSG00000182923; ENSG00000113456; ENSG00000112062; ENSG00000204086; ENSG0000…
GO:0031624	ubiquitin conjugating enzyme binding	molecular_function	24|8899	34|21493	0.000546888	0.0653028	1.70486	ENSG00000116514; ENSG00000175104; ENSG00000150401; ENSG00000103549; ENSG00000177238; ENSG00000188215; ENSG00000166233; ENSG00000101695; ENSG00000151692; ENSG00000170500; ENSG00000013561; ENSG00000100302; ENSG00000186951; ENSG00000177479; ENSG00000183770; ENSG00000164197; ENSG00000145495; ENSG00000164418; ENSG00000146373; ENSG00000043093; ENSG00000109184; ENSG00000154359; ENSG00000034677; ENSG0000…
GO:0016324	apical plasma membrane	cellular_component	148|8899	291|21493	0.00065377	0.0773744	1.22836	ENSG00000162738; ENSG00000016602; ENSG00000160712; ENSG00000049245; ENSG00000090020; ENSG00000117448; ENSG00000132849; ENSG00000067606; ENSG00000142583; ENSG00000134376; ENSG00000174502; ENSG00000107611; ENSG00000143153; ENSG00000042781; ENSG00000135750; ENSG00000133059; ENSG00000156113; ENSG00000188162; ENSG00000166900; ENSG00000099834; ENSG00000173898; ENSG00000168003; ENSG00000111262; ENSG0000…
GO:0006886	intracellular protein transport	biological_process	136|8899	265|21493	0.0006598	0.0774032	1.23951	ENSG00000143553; ENSG00000122218; ENSG00000134262; ENSG00000143376; ENSG00000067208; ENSG00000148429; ENSG00000152061; ENSG00000198700; ENSG00000173726; ENSG00000203668; ENSG00000079332; ENSG00000185009; ENSG00000204152; ENSG00000107651; ENSG00000122958; ENSG00000110047; ENSG00000166900; ENSG00000129083; ENSG00000183020; ENSG00000162236; ENSG00000205339; ENSG00000151502; ENSG00000137474; ENSG0000…
GO:0016604	nuclear body	cellular_component	153|8899	302|21493	0.000667324	0.077605	1.2236	ENSG00000079335; ENSG00000143437; ENSG00000159409; ENSG00000163207; ENSG00000143365; ENSG00000116580; ENSG00000162585; ENSG00000173614; ENSG00000134698; ENSG00000142669; ENSG00000154358; ENSG00000162714; ENSG00000148773; ENSG00000136758; ENSG00000107672; ENSG00000026103; ENSG00000133794; ENSG00000149503; ENSG00000168066; ENSG00000213619; ENSG00000182919; ENSG00000166435; ENSG00000171681; ENSG0000…
GO:0016079	synaptic vesicle exocytosis	biological_process	17|8899	22|21493	0.00068645	0.0791411	1.8663	ENSG00000143553; ENSG00000067715; ENSG00000089041; ENSG00000149927; ENSG00000220205; ENSG00000137766; ENSG00000186111; ENSG00000130477; ENSG00000145920; ENSG00000100505; ENSG00000101152; ENSG00000163618; ENSG00000079841; ENSG00000168993; ENSG00000081803; ENSG00000198722; ENSG00000186472
GO:0005769	early endosome	cellular_component	128|8899	248|21493	0.000700431	0.0800628	1.24656	ENSG00000158488; ENSG00000162692; ENSG00000134243; ENSG00000213088; ENSG00000143376; ENSG00000076864; ENSG00000197530; ENSG00000157077; ENSG00000158195; ENSG00000196660; ENSG00000152061; ENSG00000117280; ENSG00000165731; ENSG00000099250; ENSG00000198825; ENSG00000122958; ENSG00000110047; ENSG00000110171; ENSG00000074319; ENSG00000110245; ENSG00000151502; ENSG00000123892; ENSG00000198382; ENSG0000…
GO:0008344	adult locomotory behavior	biological_process	35|8899	55|21493	0.000717614	0.0806667	1.53696	ENSG00000018625; ENSG00000116329; ENSG00000197587; ENSG00000131238; ENSG00000107562; ENSG00000198825; ENSG00000188162; ENSG00000069696; ENSG00000151491; ENSG00000095139; ENSG00000174938; ENSG00000063015; ENSG00000007168; ENSG00000105464; ENSG00000128709; ENSG00000128710; ENSG00000163064; ENSG00000153902; ENSG00000173786; ENSG00000120068; ENSG00000204120; ENSG00000100095; ENSG00000165409; ENSG0000…
GO:0000922	spindle pole	cellular_component	67|8899	119|21493	0.000717778	0.0806667	1.35983	ENSG00000079335; ENSG00000121957; ENSG00000188807; ENSG00000127423; ENSG00000116198; ENSG00000138160; ENSG00000130640; ENSG00000175216; ENSG00000137497; ENSG00000008323; ENSG00000086827; ENSG00000013573; ENSG00000118308; ENSG00000184445; ENSG00000150457; ENSG00000073910; ENSG00000102781; ENSG00000132612; ENSG00000154099; ENSG00000109103; ENSG00000137824; ENSG00000137802; ENSG00000137822; ENSG0000…
GO:0007010	cytoskeleton organization	biological_process	98|8899	184|21493	0.000739778	0.0824463	1.28636	ENSG00000077549; ENSG00000086015; ENSG00000188157; ENSG00000131236; ENSG00000163867; ENSG00000261456; ENSG00000116574; ENSG00000197321; ENSG00000148700; ENSG00000138193; ENSG00000213445; ENSG00000172757; ENSG00000173898; ENSG00000154096; ENSG00000161813; ENSG00000161791; ENSG00000139132; ENSG00000180263; ENSG00000167553; ENSG00000127337; ENSG00000132970; ENSG00000132950; ENSG00000118898; ENSG0000…
GO:0030198	extracellular matrix organization	biological_process	110|8899	210|21493	0.000814316	0.0900033	1.26511	ENSG00000142871; ENSG00000143382; ENSG00000162692; ENSG00000132692; ENSG00000158769; ENSG00000060718; ENSG00000143537; ENSG00000142798; ENSG00000084636; ENSG00000171812; ENSG00000162510; ENSG00000049089; ENSG00000179403; ENSG00000188157; ENSG00000116147; ENSG00000135862; ENSG00000163435; ENSG00000077943; ENSG00000058085; ENSG00000116962; ENSG00000107957; ENSG00000077150; ENSG00000197467; ENSG0000…
GO:0000781	chromosome, telomeric region	cellular_component	40|8899	65|21493	0.00082594	0.0905398	1.48629	ENSG00000107854; ENSG00000107672; ENSG00000107960; ENSG00000170788; ENSG00000168070; ENSG00000188486; ENSG00000020922; ENSG00000149311; ENSG00000149554; ENSG00000110958; ENSG00000129566; ENSG00000175595; ENSG00000100726; ENSG00000188827; ENSG00000197299; ENSG00000249961; ENSG00000178971; ENSG00000132604; ENSG00000070366; ENSG00000166848; ENSG00000102977; ENSG00000067369; ENSG00000185115; ENSG0000…
GO:0031647	regulation of protein stability	biological_process	41|8899	67|21493	0.00084004	0.0906811	1.47797	ENSG00000097033; ENSG00000090432; ENSG00000070831; ENSG00000274897; ENSG00000110651; ENSG00000110675; ENSG00000133703; ENSG00000165416; ENSG00000103490; ENSG00000103266; ENSG00000069329; ENSG00000161944; ENSG00000072310; ENSG00000140455; ENSG00000171487; ENSG00000163162; ENSG00000123159; ENSG00000099341; ENSG00000108773; ENSG00000276234; ENSG00000100225; ENSG00000172046; ENSG00000171148; ENSG0000…
GO:0005905	clathrin-coated pit	cellular_component	42|8899	69|21493	0.000851859	0.0906811	1.47013	ENSG00000134262; ENSG00000134243; ENSG00000107611; ENSG00000198825; ENSG00000183020; ENSG00000099834; ENSG00000073921; ENSG00000137486; ENSG00000085733; ENSG00000087470; ENSG00000123384; ENSG00000197324; ENSG00000141480; ENSG00000181856; ENSG00000103888; ENSG00000081014; ENSG00000063245; ENSG00000042753; ENSG00000115977; ENSG00000081479; ENSG00000127527; ENSG00000130164; ENSG00000130475; ENSG0000…
GO:0007015	actin filament organization	biological_process	51|8899	87|21493	0.000874982	0.0906811	1.41582	ENSG00000143549; ENSG00000163554; ENSG00000142661; ENSG00000116670; ENSG00000070831; ENSG00000143761; ENSG00000095637; ENSG00000134571; ENSG00000172757; ENSG00000149798; ENSG00000196091; ENSG00000139725; ENSG00000213853; ENSG00000102879; ENSG00000149925; ENSG00000050820; ENSG00000140416; ENSG00000156232; ENSG00000134775; ENSG00000101605; ENSG00000161609; ENSG00000136541; ENSG00000167460; ENSG0000…
GO:0005248	voltage-gated sodium channel activity	molecular_function	18|8899	24|21493	0.000878401	0.0906811	1.81141	ENSG00000177098; ENSG00000149575; ENSG00000166257; ENSG00000196876; ENSG00000196557; ENSG00000166762; ENSG00000138622; ENSG00000136531; ENSG00000144285; ENSG00000169432; ENSG00000105711; ENSG00000007314; ENSG00000006283; ENSG00000100346; ENSG00000168356; ENSG00000183873; ENSG00000164588; ENSG00000118762
GO:0031674	I band	cellular_component	18|8899	24|21493	0.000878401	0.0906811	1.81141	ENSG00000143318; ENSG00000078114; ENSG00000138347; ENSG00000214872; ENSG00000109846; ENSG00000149925; ENSG00000159251; ENSG00000137878; ENSG00000263155; ENSG00000163126; ENSG00000136717; ENSG00000196218; ENSG00000173991; ENSG00000155657; ENSG00000114166; ENSG00000157119; ENSG00000073712; ENSG00000165410
GO:0098793	presynapse	cellular_component	49|8899	83|21493	0.000880626	0.0906811	1.42585	ENSG00000132718; ENSG00000177807; ENSG00000196517; ENSG00000143740; ENSG00000204176; ENSG00000166900; ENSG00000019505; ENSG00000173227; ENSG00000148943; ENSG00000087470; ENSG00000110975; ENSG00000089041; ENSG00000007516; ENSG00000099365; ENSG00000149927; ENSG00000103528; ENSG00000272636; ENSG00000129219; ENSG00000108576; ENSG00000137766; ENSG00000104164; ENSG00000092531; ENSG00000175866; ENSG0000…
GO:0000724	double-strand break repair via homologous recombination	biological_process	47|8899	79|21493	0.000880859	0.0906811	1.4369	ENSG00000116560; ENSG00000134452; ENSG00000143799; ENSG00000156384; ENSG00000188486; ENSG00000002016; ENSG00000020922; ENSG00000149311; ENSG00000149716; ENSG00000186280; ENSG00000139579; ENSG00000177889; ENSG00000139618; ENSG00000175595; ENSG00000188827; ENSG00000197299; ENSG00000083093; ENSG00000214941; ENSG00000198690; ENSG00000128908; ENSG00000051180; ENSG00000161609; ENSG00000178295; ENSG0000…
GO:0043087	regulation of GTPase activity	biological_process	48|8899	81|21493	0.000881473	0.0906811	1.43124	ENSG00000183856; ENSG00000067208; ENSG00000076864; ENSG00000075391; ENSG00000185532; ENSG00000139132; ENSG00000121749; ENSG00000180263; ENSG00000111344; ENSG00000185989; ENSG00000169221; ENSG00000140575; ENSG00000167965; ENSG00000006740; ENSG00000167193; ENSG00000007168; ENSG00000172575; ENSG00000017797; ENSG00000141968; ENSG00000155066; ENSG00000128656; ENSG00000105122; ENSG00000105137; ENSG0000…
GO:0014069	postsynaptic density	cellular_component	107|8899	204|21493	0.000894653	0.0913344	1.2668	ENSG00000132718; ENSG00000189410; ENSG00000116544; ENSG00000069424; ENSG00000162946; ENSG00000077943; ENSG00000143761; ENSG00000107864; ENSG00000148700; ENSG00000107954; ENSG00000148660; ENSG00000176171; ENSG00000059915; ENSG00000162188; ENSG00000148943; ENSG00000134909; ENSG00000151491; ENSG00000109846; ENSG00000080854; ENSG00000168959; ENSG00000149295; ENSG00000151067; ENSG00000137486; ENSG0000…
GO:0008064	regulation of actin polymerization or depolymerization	biological_process	10|8899	11|21493	0.00101304	0.100356	2.19565	ENSG00000107562; ENSG00000133789; ENSG00000172830; ENSG00000084112; ENSG00000122966; ENSG00000102879; ENSG00000141298; ENSG00000160007; ENSG00000067560; ENSG00000015285
GO:0010867	positive regulation of triglyceride biosynthetic process	biological_process	10|8899	11|21493	0.00101304	0.100356	2.19565	ENSG00000025434; ENSG00000073060; ENSG00000205423; ENSG00000072310; ENSG00000175826; ENSG00000214456; ENSG00000131408; ENSG00000130164; ENSG00000112293; ENSG00000130988
GO:0035871	protein K11-linked deubiquitination	biological_process	10|8899	11|21493	0.00101304	0.100356	2.19565	ENSG00000264522; ENSG00000169914; ENSG00000180667; ENSG00000135093; ENSG00000169918; ENSG00000135913; ENSG00000089723; ENSG00000189401; ENSG00000175073; ENSG00000118503
GO:0090136	epithelial cell-cell adhesion	biological_process	10|8899	11|21493	0.00101304	0.100356	2.19565	ENSG00000070831; ENSG00000035403; ENSG00000166689; ENSG00000140859; ENSG00000076826; ENSG00000163501; ENSG00000044115; ENSG00000082781; ENSG00000112658; ENSG00000112276
GO:0030154	cell differentiation	biological_process	416|8899	896|21493	0.0010654	0.104767	1.12135	ENSG00000143434; ENSG00000163346; ENSG00000143437; ENSG00000137941; ENSG00000177551; ENSG00000182134; ENSG00000163374; ENSG00000117036; ENSG00000137948; ENSG00000158769; ENSG00000116641; ENSG00000134243; ENSG00000184371; ENSG00000196189; ENSG00000171786; ENSG00000143384; ENSG00000116604; ENSG00000085552; ENSG00000180758; ENSG00000116254; ENSG00000090020; ENSG00000116985; ENSG00000162526; ENSG0000…
GO:0070936	protein K48-linked ubiquitination	biological_process	34|8899	54|21493	0.00112229	0.108916	1.52069	ENSG00000265491; ENSG00000168159; ENSG00000162298; ENSG00000103429; ENSG00000159461; ENSG00000132388; ENSG00000186187; ENSG00000114062; ENSG00000140367; ENSG00000070423; ENSG00000049759; ENSG00000099804; ENSG00000176641; ENSG00000092871; ENSG00000170035; ENSG00000119048; ENSG00000131508; ENSG00000146021; ENSG00000177479; ENSG00000170142; ENSG00000184787; ENSG00000109332; ENSG00000145495; ENSG0000…
GO:0015630	microtubule cytoskeleton	cellular_component	92|8899	173|21493	0.00112388	0.108916	1.28439	ENSG00000117245; ENSG00000086015; ENSG00000132854; ENSG00000116871; ENSG00000134369; ENSG00000143498; ENSG00000261456; ENSG00000138162; ENSG00000138107; ENSG00000107771; ENSG00000170759; ENSG00000149499; ENSG00000149798; ENSG00000175216; ENSG00000109846; ENSG00000165495; ENSG00000087470; ENSG00000182199; ENSG00000167553; ENSG00000139354; ENSG00000132938; ENSG00000133101; ENSG00000130779; ENSG0000…
GO:0005768	endosome	cellular_component	323|8899	685|21493	0.00114158	0.109836	1.13885	ENSG00000018625; ENSG00000158488; ENSG00000143393; ENSG00000134243; ENSG00000213088; ENSG00000143376; ENSG00000197530; ENSG00000011021; ENSG00000117298; ENSG00000070886; ENSG00000204084; ENSG00000116209; ENSG00000157077; ENSG00000224051; ENSG00000117859; ENSG00000067606; ENSG00000196660; ENSG00000198049; ENSG00000123240; ENSG00000107611; ENSG00000162704; ENSG00000152092; ENSG00000116857; ENSG0000…
GO:0016459	myosin complex	cellular_component	36|8899	58|21493	0.00118524	0.113221	1.4991	ENSG00000143375; ENSG00000137474; ENSG00000092841; ENSG00000196535; ENSG00000091536; ENSG00000133026; ENSG00000109063; ENSG00000197879; ENSG00000109061; ENSG00000006788; ENSG00000197535; ENSG00000157483; ENSG00000066933; ENSG00000104081; ENSG00000128833; ENSG00000128849; ENSG00000167306; ENSG00000105357; ENSG00000071909; ENSG00000169994; ENSG00000099331; ENSG00000142347; ENSG00000278259; ENSG0000…
GO:0030165	PDZ domain binding	molecular_function	52|8899	90|21493	0.00123826	0.117211	1.39546	ENSG00000069702; ENSG00000158769; ENSG00000130762; ENSG00000118193; ENSG00000107679; ENSG00000148943; ENSG00000082805; ENSG00000174804; ENSG00000161835; ENSG00000122966; ENSG00000237515; ENSG00000140807; ENSG00000167874; ENSG00000167720; ENSG00000132535; ENSG00000134769; ENSG00000175866; ENSG00000126934; ENSG00000172554; ENSG00000104863; ENSG00000134313; ENSG00000151694; ENSG00000130307; ENSG0000…
GO:0005770	late endosome	cellular_component	69|8899	125|21493	0.00124749	0.117211	1.3332	ENSG00000158488; ENSG00000158014; ENSG00000116209; ENSG00000159363; ENSG00000157064; ENSG00000116857; ENSG00000143761; ENSG00000177830; ENSG00000172932; ENSG00000074319; ENSG00000151502; ENSG00000198382; ENSG00000123191; ENSG00000111237; ENSG00000139719; ENSG00000102882; ENSG00000188603; ENSG00000069329; ENSG00000132612; ENSG00000198720; ENSG00000069974; ENSG00000197535; ENSG00000138600; ENSG0000…
GO:0008289	lipid binding	molecular_function	145|8899	288|21493	0.00125722	0.117211	1.21599	ENSG00000171517; ENSG00000189171; ENSG00000158488; ENSG00000097033; ENSG00000143457; ENSG00000143376; ENSG00000162390; ENSG00000224051; ENSG00000117859; ENSG00000182749; ENSG00000230124; ENSG00000116833; ENSG00000107862; ENSG00000186188; ENSG00000107679; ENSG00000148498; ENSG00000107897; ENSG00000165912; ENSG00000110048; ENSG00000183020; ENSG00000082175; ENSG00000172375; ENSG00000110245; ENSG0000…
GO:0038128	ERBB2 signaling pathway	biological_process	26|8899	39|21493	0.00126206	0.117211	1.61014	ENSG00000213281; ENSG00000160691; ENSG00000174775; ENSG00000065361; ENSG00000133703; ENSG00000150991; ENSG00000103266; ENSG00000169752; ENSG00000007264; ENSG00000072135; ENSG00000105401; ENSG00000141736; ENSG00000154229; ENSG00000177885; ENSG00000178568; ENSG00000158458; ENSG00000080824; ENSG00000101213; ENSG00000197122; ENSG00000121879; ENSG00000145675; ENSG00000109458; ENSG00000124882; ENSG0000…
GO:0004843	thiol-dependent ubiquitin-specific protease activity	molecular_function	47|8899	80|21493	0.00128443	0.117993	1.41894	ENSG00000143409; ENSG00000143258; ENSG00000264522; ENSG00000077254; ENSG00000162601; ENSG00000169914; ENSG00000180667; ENSG00000116750; ENSG00000175390; ENSG00000111667; ENSG00000135655; ENSG00000135093; ENSG00000187555; ENSG00000103404; ENSG00000124422; ENSG00000176974; ENSG00000129204; ENSG00000169918; ENSG00000138592; ENSG00000128923; ENSG00000140455; ENSG00000101557; ENSG00000055483; ENSG0000…
GO:0005912	adherens junction	cellular_component	43|8899	72|21493	0.00128812	0.117993	1.44242	ENSG00000143537; ENSG00000143217; ENSG00000165757; ENSG00000183230; ENSG00000095637; ENSG00000035403; ENSG00000150054; ENSG00000166689; ENSG00000110400; ENSG00000139200; ENSG00000057294; ENSG00000028203; ENSG00000131634; ENSG00000140859; ENSG00000179776; ENSG00000104067; ENSG00000248905; ENSG00000157483; ENSG00000141556; ENSG00000186111; ENSG00000144061; ENSG00000160460; ENSG00000142279; ENSG0000…
GO:0005245	voltage-gated calcium channel activity	molecular_function	27|8899	41|21493	0.00135307	0.121817	1.59051	ENSG00000165995; ENSG00000198216; ENSG00000185933; ENSG00000162341; ENSG00000175294; ENSG00000151062; ENSG00000151067; ENSG00000186815; ENSG00000196557; ENSG00000130433; ENSG00000105605; ENSG00000142408; ENSG00000182389; ENSG00000196218; ENSG00000141837; ENSG00000075461; ENSG00000075429; ENSG00000006283; ENSG00000100346; ENSG00000166862; ENSG00000007402; ENSG00000118762; ENSG00000102001; ENSG0000…
GO:0043124	negative regulation of I-kappaB kinase/NF-kappaB signaling	biological_process	27|8899	41|21493	0.00135307	0.121817	1.59051	ENSG00000116539; ENSG00000264522; ENSG00000123240; ENSG00000160703; ENSG00000103490; ENSG00000167984; ENSG00000179094; ENSG00000137802; ENSG00000169918; ENSG00000101782; ENSG00000142405; ENSG00000138032; ENSG00000105483; ENSG00000115602; ENSG00000167604; ENSG00000064012; ENSG00000115415; ENSG00000145901; ENSG00000067560; ENSG00000213186; ENSG00000050730; ENSG00000168421; ENSG00000181092; ENSG0000…
GO:0005929	cilium	cellular_component	148|8899	295|21493	0.0013572	0.121817	1.2117	ENSG00000137941; ENSG00000131697; ENSG00000142609; ENSG00000117245; ENSG00000058453; ENSG00000092850; ENSG00000116198; ENSG00000158748; ENSG00000081870; ENSG00000143147; ENSG00000185842; ENSG00000152061; ENSG00000156042; ENSG00000107593; ENSG00000186862; ENSG00000169126; ENSG00000214413; ENSG00000110047; ENSG00000166796; ENSG00000177042; ENSG00000166402; ENSG00000175294; ENSG00000150433; ENSG0000…
GO:0010765	positive regulation of sodium ion transport	biological_process	13|8899	16|21493	0.00137594	0.121864	1.96236	ENSG00000151150; ENSG00000177098; ENSG00000166257; ENSG00000057294; ENSG00000052344; ENSG00000105711; ENSG00000275023; ENSG00000183873; ENSG00000152642; ENSG00000142208; ENSG00000114279; ENSG00000196632; ENSG00000153721
GO:0030048	actin filament-based movement	biological_process	13|8899	16|21493	0.00137594	0.121864	1.96236	ENSG00000158195; ENSG00000137474; ENSG00000133026; ENSG00000109063; ENSG00000159251; ENSG00000197535; ENSG00000157483; ENSG00000105357; ENSG00000115935; ENSG00000099331; ENSG00000100345; ENSG00000196586; ENSG00000015285
GO:0050790	regulation of catalytic activity	biological_process	64|8899	115|21493	0.00139519	0.122755	1.34412	ENSG00000121957; ENSG00000143420; ENSG00000076864; ENSG00000204138; ENSG00000117602; ENSG00000077157; ENSG00000203668; ENSG00000143799; ENSG00000158615; ENSG00000151929; ENSG00000173457; ENSG00000014216; ENSG00000068971; ENSG00000205339; ENSG00000058272; ENSG00000111725; ENSG00000176915; ENSG00000102931; ENSG00000242173; ENSG00000198844; ENSG00000128989; ENSG00000141522; ENSG00000141570; ENSG0000…
GO:0016323	basolateral plasma membrane	cellular_component	104|8899	200|21493	0.00152628	0.133411	1.25591	ENSG00000162738; ENSG00000116678; ENSG00000132677; ENSG00000160712; ENSG00000177807; ENSG00000162399; ENSG00000090020; ENSG00000164007; ENSG00000133019; ENSG00000143153; ENSG00000133059; ENSG00000151150; ENSG00000150594; ENSG00000148842; ENSG00000168067; ENSG00000174669; ENSG00000167995; ENSG00000149742; ENSG00000149452; ENSG00000110651; ENSG00000148943; ENSG00000139200; ENSG00000149418; ENSG0000…
GO:0030018	Z disc	cellular_component	71|8899	130|21493	0.00156994	0.136337	1.31908	ENSG00000198929; ENSG00000118729; ENSG00000142661; ENSG00000077549; ENSG00000154358; ENSG00000077157; ENSG00000143801; ENSG00000078114; ENSG00000163395; ENSG00000066027; ENSG00000138347; ENSG00000122367; ENSG00000151150; ENSG00000166317; ENSG00000108010; ENSG00000151929; ENSG00000107758; ENSG00000134571; ENSG00000248746; ENSG00000109846; ENSG00000151067; ENSG00000166257; ENSG00000170421; ENSG0000…
GO:0060078	regulation of postsynaptic membrane potential	biological_process	31|8899	49|21493	0.00163982	0.141486	1.52799	ENSG00000160716; ENSG00000129749; ENSG00000177098; ENSG00000149575; ENSG00000168959; ENSG00000166257; ENSG00000196876; ENSG00000102466; ENSG00000196557; ENSG00000183454; ENSG00000108556; ENSG00000170175; ENSG00000175344; ENSG00000166762; ENSG00000169684; ENSG00000117971; ENSG00000138622; ENSG00000136531; ENSG00000144285; ENSG00000169432; ENSG00000105711; ENSG00000007314; ENSG00000006283; ENSG0000…
GO:0030139	endocytic vesicle	cellular_component	34|8899	55|21493	0.00177747	0.151835	1.49304	ENSG00000171680; ENSG00000133056; ENSG00000107611; ENSG00000186188; ENSG00000170759; ENSG00000110047; ENSG00000149295; ENSG00000150455; ENSG00000111540; ENSG00000141480; ENSG00000179915; ENSG00000081479; ENSG00000135636; ENSG00000123159; ENSG00000064547; ENSG00000131242; ENSG00000108774; ENSG00000124839; ENSG00000166126; ENSG00000165527; ENSG00000205726; ENSG00000173905; ENSG00000068001; ENSG0000…
GO:0030335	positive regulation of cell migration	biological_process	99|8899	190|21493	0.00179339	0.151835	1.25845	ENSG00000142871; ENSG00000184371; ENSG00000171608; ENSG00000058085; ENSG00000165731; ENSG00000107562; ENSG00000122861; ENSG00000150594; ENSG00000060339; ENSG00000133818; ENSG00000166333; ENSG00000174775; ENSG00000076706; ENSG00000111186; ENSG00000161638; ENSG00000017427; ENSG00000157227; ENSG00000185950; ENSG00000090612; ENSG00000102755; ENSG00000103496; ENSG00000102879; ENSG00000050820; ENSG0000…
GO:0001666	response to hypoxia	biological_process	92|8899	175|21493	0.00179382	0.151835	1.26971	ENSG00000160716; ENSG00000143437; ENSG00000143627; ENSG00000162692; ENSG00000069702; ENSG00000177000; ENSG00000162909; ENSG00000143801; ENSG00000143153; ENSG00000107562; ENSG00000122861; ENSG00000107438; ENSG00000156113; ENSG00000176171; ENSG00000168209; ENSG00000109991; ENSG00000148926; ENSG00000134333; ENSG00000175564; ENSG00000109846; ENSG00000149311; ENSG00000149295; ENSG00000086991; ENSG0000…
GO:0035264	multicellular organism growth	biological_process	48|8899	83|21493	0.00182378	0.151942	1.39675	ENSG00000142784; ENSG00000196182; ENSG00000123473; ENSG00000070831; ENSG00000143845; ENSG00000162769; ENSG00000066468; ENSG00000107679; ENSG00000107854; ENSG00000166337; ENSG00000173898; ENSG00000149311; ENSG00000172819; ENSG00000111077; ENSG00000139546; ENSG00000086598; ENSG00000083093; ENSG00000178971; ENSG00000167522; ENSG00000034053; ENSG00000169136; ENSG00000115159; ENSG00000163064; ENSG0000…
GO:0004143	diacylglycerol kinase activity	molecular_function	11|8899	13|21493	0.00184053	0.151942	2.04364	ENSG00000149091; ENSG00000065357; ENSG00000102780; ENSG00000153933; ENSG00000077044; ENSG00000145214; ENSG00000058866; ENSG00000157680; ENSG00000006530; ENSG00000274588; ENSG00000136267
GO:0031005	filamin binding	molecular_function	11|8899	13|21493	0.00184053	0.151942	2.04364	ENSG00000173641; ENSG00000162458; ENSG00000078114; ENSG00000151640; ENSG00000178882; ENSG00000183688; ENSG00000079385; ENSG00000172403; ENSG00000164953; ENSG00000164877; ENSG00000112038
GO:0040015	negative regulation of multicellular organism growth	biological_process	11|8899	13|21493	0.00184053	0.151942	2.04364	ENSG00000120833; ENSG00000108557; ENSG00000116127; ENSG00000113739; ENSG00000169252; ENSG00000100600; ENSG00000087460; ENSG00000145287; ENSG00000165060; ENSG00000185920; ENSG00000188778
GO:0007268	chemical synaptic transmission	biological_process	116|8899	227|21493	0.00190171	0.15603	1.23421	ENSG00000171517; ENSG00000143553; ENSG00000116396; ENSG00000116329; ENSG00000158748; ENSG00000187730; ENSG00000179546; ENSG00000165995; ENSG00000198216; ENSG00000119973; ENSG00000120049; ENSG00000149782; ENSG00000183134; ENSG00000109991; ENSG00000165917; ENSG00000111262; ENSG00000149575; ENSG00000168959; ENSG00000134640; ENSG00000149403; ENSG00000150672; ENSG00000273079; ENSG00000067715; ENSG0000…
GO:0005759	mitochondrial matrix	cellular_component	181|8899	370|21493	0.00192575	0.157038	1.1815	ENSG00000143374; ENSG00000137992; ENSG00000116459; ENSG00000162836; ENSG00000159445; ENSG00000160688; ENSG00000143318; ENSG00000162433; ENSG00000143384; ENSG00000160691; ENSG00000159423; ENSG00000116353; ENSG00000117481; ENSG00000143811; ENSG00000181873; ENSG00000135828; ENSG00000181192; ENSG00000227345; ENSG00000108064; ENSG00000108179; ENSG00000142082; ENSG00000241935; ENSG00000110717; ENSG0000…
GO:0008134	transcription factor binding	molecular_function	161|8899	326|21493	0.00202492	0.161032	1.19279	ENSG00000143437; ENSG00000159352; ENSG00000117505; ENSG00000069812; ENSG00000007968; ENSG00000131910; ENSG00000116809; ENSG00000078900; ENSG00000004487; ENSG00000116478; ENSG00000162599; ENSG00000066136; ENSG00000154370; ENSG00000162711; ENSG00000143799; ENSG00000117625; ENSG00000075891; ENSG00000156650; ENSG00000132740; ENSG00000166313; ENSG00000007372; ENSG00000173039; ENSG00000121236; ENSG0000…
GO:0008329	signaling pattern recognition receptor activity	molecular_function	7|8899	7|21493	0.00208309	0.161032	2.41522	ENSG00000187908; ENSG00000132256; ENSG00000172243; ENSG00000158270; ENSG00000019169; ENSG00000137462; ENSG00000085265
GO:0009931	calcium-dependent protein serine/threonine kinase activity	molecular_function	7|8899	7|21493	0.00208309	0.161032	2.41522	ENSG00000079277; ENSG00000162889; ENSG00000089022; ENSG00000099875; ENSG00000152495; ENSG00000070808; ENSG00000114738
GO:0010485	H4 histone acetyltransferase activity	molecular_function	7|8899	7|21493	0.00208309	0.161032	2.41522	ENSG00000110583; ENSG00000139618; ENSG00000122390; ENSG00000124422; ENSG00000128708; ENSG00000121579; ENSG00000134014
GO:0035194	posttranscriptional gene silencing by RNA	biological_process	7|8899	7|21493	0.00208309	0.161032	2.41522	ENSG00000092847; ENSG00000134698; ENSG00000126070; ENSG00000090905; ENSG00000078687; ENSG00000100354; ENSG00000123908
GO:0048842	positive regulation of axon extension involved in axon guidance	biological_process	7|8899	7|21493	0.00208309	0.161032	2.41522	ENSG00000107562; ENSG00000099250; ENSG00000105429; ENSG00000204217; ENSG00000171587; ENSG00000112902; ENSG00000112715
GO:0070187	shelterin complex	cellular_component	7|8899	7|21493	0.00208309	0.161032	2.41522	ENSG00000249961; ENSG00000132604; ENSG00000166848; ENSG00000102977; ENSG00000092330; ENSG00000128513; ENSG00000147601
GO:0071875	adrenergic receptor signaling pathway	biological_process	7|8899	7|21493	0.00208309	0.161032	2.41522	ENSG00000170776; ENSG00000171873; ENSG00000169252; ENSG00000113448; ENSG00000184160; ENSG00000120907; ENSG00000188778
GO:0097237	cellular response to toxic substance	biological_process	7|8899	7|21493	0.00208309	0.161032	2.41522	ENSG00000158828; ENSG00000116329; ENSG00000166016; ENSG00000166006; ENSG00000158528; ENSG00000214253; ENSG00000185345
GO:0071364	cellular response to epidermal growth factor stimulus	biological_process	26|8899	40|21493	0.00219224	0.168496	1.56989	ENSG00000075891; ENSG00000172757; ENSG00000110395; ENSG00000109917; ENSG00000140575; ENSG00000132376; ENSG00000073417; ENSG00000175866; ENSG00000141441; ENSG00000084774; ENSG00000141736; ENSG00000125686; ENSG00000108821; ENSG00000126581; ENSG00000127831; ENSG00000003402; ENSG00000178568; ENSG00000115053; ENSG00000054598; ENSG00000241186; ENSG00000142208; ENSG00000124181; ENSG00000166508; ENSG0000…
GO:0032688	negative regulation of interferon-beta production	biological_process	9|8899	10|21493	0.00223892	0.171101	2.17369	ENSG00000160703; ENSG00000103490; ENSG00000167984; ENSG00000105298; ENSG00000105426; ENSG00000138032; ENSG00000162924; ENSG00000104856; ENSG00000204104
GO:0030148	sphingolipid biosynthetic process	biological_process	27|8899	42|21493	0.0023018	0.174907	1.55264	ENSG00000143418; ENSG00000066322; ENSG00000143753; ENSG00000166224; ENSG00000156671; ENSG00000006534; ENSG00000132746; ENSG00000078124; ENSG00000139624; ENSG00000154227; ENSG00000072210; ENSG00000119537; ENSG00000167769; ENSG00000063176; ENSG00000172292; ENSG00000090661; ENSG00000176170; ENSG00000163082; ENSG00000172296; ENSG00000188452; ENSG00000100596; ENSG00000165389; ENSG00000163590; ENSG0000…
GO:0005244	voltage-gated ion channel activity	molecular_function	83|8899	157|21493	0.00237431	0.179397	1.27683	ENSG00000171385; ENSG00000116396; ENSG00000177301; ENSG00000177272; ENSG00000177807; ENSG00000117013; ENSG00000186510; ENSG00000069424; ENSG00000165995; ENSG00000198216; ENSG00000156113; ENSG00000185933; ENSG00000120049; ENSG00000129159; ENSG00000070985; ENSG00000162341; ENSG00000175294; ENSG00000182255; ENSG00000187486; ENSG00000175538; ENSG00000111262; ENSG00000177098; ENSG00000120457; ENSG0000…
GO:0005543	phospholipid binding	molecular_function	52|8899	92|21493	0.00240092	0.180389	1.36512	ENSG00000171517; ENSG00000160691; ENSG00000169403; ENSG00000224051; ENSG00000158006; ENSG00000116833; ENSG00000059915; ENSG00000138119; ENSG00000173898; ENSG00000073921; ENSG00000110245; ENSG00000067715; ENSG00000065357; ENSG00000111344; ENSG00000196408; ENSG00000103066; ENSG00000006740; ENSG00000159753; ENSG00000220205; ENSG00000141447; ENSG00000213024; ENSG00000160007; ENSG00000115306; ENSG0000…
GO:0048365	Rac GTPase binding	molecular_function	29|8899	46|21493	0.00248244	0.184972	1.52264	ENSG00000171943; ENSG00000196369; ENSG00000116641; ENSG00000116701; ENSG00000173327; ENSG00000132254; ENSG00000151491; ENSG00000196935; ENSG00000110880; ENSG00000140575; ENSG00000006740; ENSG00000132613; ENSG00000004975; ENSG00000137825; ENSG00000017797; ENSG00000123143; ENSG00000184922; ENSG00000061676; ENSG00000138443; ENSG00000196220; ENSG00000254999; ENSG00000273749; ENSG00000085382; ENSG0000…
GO:0019228	neuronal action potential	biological_process	20|8899	29|21493	0.00248958	0.184972	1.66567	ENSG00000177301; ENSG00000151150; ENSG00000109991; ENSG00000111262; ENSG00000196876; ENSG00000135124; ENSG00000196557; ENSG00000108405; ENSG00000166762; ENSG00000105357; ENSG00000136531; ENSG00000144285; ENSG00000169432; ENSG00000007314; ENSG00000006283; ENSG00000100346; ENSG00000168356; ENSG00000183873; ENSG00000197584; ENSG00000171121
GO:0003682	chromatin binding	molecular_function	201|8899	417|21493	0.00271268	0.195821	1.16417	ENSG00000116539; ENSG00000198890; ENSG00000143379; ENSG00000160741; ENSG00000180198; ENSG00000127483; ENSG00000078900; ENSG00000116560; ENSG00000162409; ENSG00000142599; ENSG00000004487; ENSG00000162599; ENSG00000162367; ENSG00000158711; ENSG00000116833; ENSG00000119969; ENSG00000108064; ENSG00000077150; ENSG00000175029; ENSG00000148606; ENSG00000095787; ENSG00000157613; ENSG00000133895; ENSG0000…
GO:0005178	integrin binding	molecular_function	60|8899	109|21493	0.00273024	0.195821	1.32948	ENSG00000142871; ENSG00000162692; ENSG00000143537; ENSG00000084636; ENSG00000120332; ENSG00000214063; ENSG00000248746; ENSG00000166333; ENSG00000110799; ENSG00000166086; ENSG00000134917; ENSG00000154096; ENSG00000161638; ENSG00000017427; ENSG00000089159; ENSG00000157227; ENSG00000213853; ENSG00000006210; ENSG00000109072; ENSG00000138623; ENSG00000166147; ENSG00000137845; ENSG00000137801; ENSG0000…
GO:0006978	DNA damage response, signal transduction by p53 class mediator resulting in transcription of p21 class mediator	biological_process	12|8899	15|21493	0.00273427	0.195821	1.93217	ENSG00000078900; ENSG00000172977; ENSG00000111653; ENSG00000111206; ENSG00000139618; ENSG00000090447; ENSG00000141510; ENSG00000012048; ENSG00000183765; ENSG00000124762; ENSG00000064393; ENSG00000072133
GO:0035729	cellular response to hepatocyte growth factor stimulus	biological_process	12|8899	15|21493	0.00273427	0.195821	1.93217	ENSG00000023909; ENSG00000136634; ENSG00000099250; ENSG00000173039; ENSG00000050820; ENSG00000068903; ENSG00000125686; ENSG00000127831; ENSG00000118260; ENSG00000241186; ENSG00000036828; ENSG00000001084
GO:0045618	positive regulation of keratinocyte differentiation	biological_process	12|8899	15|21493	0.00273427	0.195821	1.93217	ENSG00000137497; ENSG00000111424; ENSG00000111012; ENSG00000221926; ENSG00000179593; ENSG00000125686; ENSG00000243678; ENSG00000054598; ENSG00000113648; ENSG00000027075; ENSG00000124151; ENSG00000148400
GO:0090141	positive regulation of mitochondrial fission	biological_process	12|8899	15|21493	0.00273427	0.195821	1.93217	ENSG00000158828; ENSG00000090432; ENSG00000176171; ENSG00000198060; ENSG00000011465; ENSG00000087470; ENSG00000069329; ENSG00000177427; ENSG00000100335; ENSG00000100523; ENSG00000214253; ENSG00000185345
GO:0016328	lateral plasma membrane	cellular_component	34|8899	56|21493	0.0027381	0.195821	1.46638	ENSG00000162738; ENSG00000183856; ENSG00000173218; ENSG00000151150; ENSG00000149295; ENSG00000223953; ENSG00000065361; ENSG00000110880; ENSG00000103126; ENSG00000008710; ENSG00000140575; ENSG00000004975; ENSG00000197879; ENSG00000134760; ENSG00000141556; ENSG00000168502; ENSG00000046604; ENSG00000105568; ENSG00000116039; ENSG00000079385; ENSG00000173801; ENSG00000134982; ENSG00000183873; ENSG0000…
GO:0043010	camera-type eye development	biological_process	39|8899	66|21493	0.0027827	0.19706	1.42717	ENSG00000186790; ENSG00000075891; ENSG00000148704; ENSG00000007372; ENSG00000184937; ENSG00000049449; ENSG00000109846; ENSG00000151067; ENSG00000182704; ENSG00000172819; ENSG00000123307; ENSG00000103494; ENSG00000102878; ENSG00000176692; ENSG00000166147; ENSG00000128918; ENSG00000173976; ENSG00000134438; ENSG00000128791; ENSG00000160007; ENSG00000115159; ENSG00000116035; ENSG00000143951; ENSG0000…
GO:0034097	response to cytokine	biological_process	37|8899	62|21493	0.00278489	0.19706	1.44134	ENSG00000081985; ENSG00000160712; ENSG00000143384; ENSG00000244038; ENSG00000162889; ENSG00000077150; ENSG00000107758; ENSG00000175592; ENSG00000173039; ENSG00000166888; ENSG00000087258; ENSG00000102879; ENSG00000161921; ENSG00000128918; ENSG00000035862; ENSG00000162924; ENSG00000102575; ENSG00000104856; ENSG00000130522; ENSG00000271503; ENSG00000168610; ENSG00000131759; ENSG00000168542; ENSG0000…
GO:0016477	cell migration	biological_process	98|8899	190|21493	0.00283374	0.199461	1.24574	ENSG00000143398; ENSG00000069702; ENSG00000077254; ENSG00000088280; ENSG00000142949; ENSG00000090020; ENSG00000142627; ENSG00000067606; ENSG00000120332; ENSG00000135862; ENSG00000000457; ENSG00000162704; ENSG00000152092; ENSG00000198915; ENSG00000099250; ENSG00000188613; ENSG00000172725; ENSG00000149091; ENSG00000110492; ENSG00000174807; ENSG00000060140; ENSG00000166086; ENSG00000161791; ENSG0000…
GO:0005682	U5 snRNP	cellular_component	16|8899	22|21493	0.0029304	0.203058	1.75652	ENSG00000060688; ENSG00000165630; ENSG00000129566; ENSG00000169217; ENSG00000174231; ENSG00000137802; ENSG00000141759; ENSG00000167088; ENSG00000125743; ENSG00000144028; ENSG00000075702; ENSG00000188039; ENSG00000125835; ENSG00000128739; ENSG00000119599; ENSG00000100028
GO:0071526	semaphorin-plexin signaling pathway	biological_process	16|8899	22|21493	0.0029304	0.203058	1.75652	ENSG00000196189; ENSG00000076356; ENSG00000099250; ENSG00000141522; ENSG00000168758; ENSG00000006607; ENSG00000092421; ENSG00000164050; ENSG00000114554; ENSG00000004399; ENSG00000221866; ENSG00000105976; ENSG00000198753; ENSG00000130827; ENSG00000170381; ENSG00000075213
GO:0072583	clathrin-dependent endocytosis	biological_process	16|8899	22|21493	0.0029304	0.203058	1.75652	ENSG00000198825; ENSG00000183020; ENSG00000073921; ENSG00000186111; ENSG00000042753; ENSG00000130475; ENSG00000006125; ENSG00000175416; ENSG00000127022; ENSG00000164038; ENSG00000178950; ENSG00000122705; ENSG00000106976; ENSG00000148358; ENSG00000198719; ENSG00000127946
GO:0006914	autophagy	biological_process	87|8899	167|21493	0.00328952	0.226768	1.25823	ENSG00000160803; ENSG00000097033; ENSG00000158828; ENSG00000116209; ENSG00000162409; ENSG00000162931; ENSG00000123240; ENSG00000116977; ENSG00000107897; ENSG00000110497; ENSG00000110046; ENSG00000132256; ENSG00000229859; ENSG00000250644; ENSG00000229183; ENSG00000256713; ENSG00000175224; ENSG00000168010; ENSG00000078237; ENSG00000198382; ENSG00000181852; ENSG00000139644; ENSG00000136048; ENSG0000…
GO:0034765	regulation of ion transmembrane transport	biological_process	99|8899	193|21493	0.00336227	0.229869	1.23889	ENSG00000171385; ENSG00000116396; ENSG00000177301; ENSG00000177272; ENSG00000177807; ENSG00000117013; ENSG00000186510; ENSG00000069424; ENSG00000165995; ENSG00000198216; ENSG00000135750; ENSG00000156113; ENSG00000185933; ENSG00000120049; ENSG00000129159; ENSG00000070985; ENSG00000162341; ENSG00000175294; ENSG00000182255; ENSG00000187486; ENSG00000175538; ENSG00000111262; ENSG00000177098; ENSG0000…
GO:0004114	3',5'-cyclic-nucleotide phosphodiesterase activity	molecular_function	17|8899	24|21493	0.00340326	0.229869	1.71078	ENSG00000095464; ENSG00000152270; ENSG00000123360; ENSG00000073417; ENSG00000185527; ENSG00000105650; ENSG00000065989; ENSG00000128655; ENSG00000132915; ENSG00000160191; ENSG00000113448; ENSG00000113231; ENSG00000138735; ENSG00000133256; ENSG00000205268; ENSG00000112541; ENSG00000171408
GO:0051899	membrane depolarization	biological_process	17|8899	24|21493	0.00340326	0.229869	1.71078	ENSG00000160716; ENSG00000067606; ENSG00000198216; ENSG00000118058; ENSG00000166257; ENSG00000089041; ENSG00000135124; ENSG00000182389; ENSG00000039987; ENSG00000105711; ENSG00000141837; ENSG00000075461; ENSG00000166862; ENSG00000183873; ENSG00000128271; ENSG00000181092; ENSG00000148408
GO:2000463	positive regulation of excitatory postsynaptic potential	biological_process	17|8899	24|21493	0.00340326	0.229869	1.71078	ENSG00000067606; ENSG00000084112; ENSG00000111249; ENSG00000099365; ENSG00000132535; ENSG00000175344; ENSG00000166342; ENSG00000175866; ENSG00000179915; ENSG00000161681; ENSG00000251322; ENSG00000169760; ENSG00000079841; ENSG00000120899; ENSG00000196338; ENSG00000176884; ENSG00000176406
GO:0001701	in utero embryonic development	biological_process	104|8899	204|21493	0.00346309	0.232735	1.23129	ENSG00000187140; ENSG00000142784; ENSG00000204084; ENSG00000123473; ENSG00000170385; ENSG00000143845; ENSG00000162769; ENSG00000107779; ENSG00000066468; ENSG00000108175; ENSG00000177963; ENSG00000175592; ENSG00000049449; ENSG00000172273; ENSG00000139567; ENSG00000204852; ENSG00000136104; ENSG00000086598; ENSG00000005513; ENSG00000103494; ENSG00000138834; ENSG00000008710; ENSG00000083093; ENSG0000…
GO:0003729	mRNA binding	molecular_function	70|8899	131|21493	0.00352538	0.235737	1.29057	ENSG00000159409; ENSG00000265241; ENSG00000117569; ENSG00000131914; ENSG00000163877; ENSG00000135870; ENSG00000107581; ENSG00000149187; ENSG00000162231; ENSG00000173933; ENSG00000110700; ENSG00000176102; ENSG00000165494; ENSG00000111605; ENSG00000197728; ENSG00000184209; ENSG00000125207; ENSG00000139726; ENSG00000165819; ENSG00000140988; ENSG00000129245; ENSG00000074356; ENSG00000103067; ENSG0000…
GO:0008324	cation transmembrane transporter activity	molecular_function	13|8899	17|21493	0.0036242	0.236434	1.84693	ENSG00000162695; ENSG00000158014; ENSG00000196660; ENSG00000170385; ENSG00000107593; ENSG00000136052; ENSG00000108556; ENSG00000196689; ENSG00000104154; ENSG00000152683; ENSG00000145740; ENSG00000014824; ENSG00000164756
GO:0019674	NAD metabolic process	biological_process	13|8899	17|21493	0.0036242	0.236434	1.84693	ENSG00000008130; ENSG00000173614; ENSG00000157064; ENSG00000117009; ENSG00000134333; ENSG00000172890; ENSG00000103485; ENSG00000077009; ENSG00000014641; ENSG00000152642; ENSG00000152620; ENSG00000004468; ENSG00000109743
GO:0031435	mitogen-activated protein kinase kinase kinase binding	molecular_function	13|8899	17|21493	0.0036242	0.236434	1.84693	ENSG00000070831; ENSG00000168067; ENSG00000173327; ENSG00000175104; ENSG00000138834; ENSG00000140832; ENSG00000071564; ENSG00000162999; ENSG00000100030; ENSG00000156194; ENSG00000127191; ENSG00000136848; ENSG00000111961
GO:0031672	A band	cellular_component	13|8899	17|21493	0.0036242	0.236434	1.84693	ENSG00000077157; ENSG00000134571; ENSG00000058272; ENSG00000109061; ENSG00000198336; ENSG00000068024; ENSG00000114166; ENSG00000157119; ENSG00000174748; ENSG00000163380; ENSG00000145362; ENSG00000029534; ENSG00000106631
GO:2000311	regulation of AMPA receptor activity	biological_process	13|8899	17|21493	0.0036242	0.236434	1.84693	ENSG00000143786; ENSG00000237515; ENSG00000141503; ENSG00000179915; ENSG00000161681; ENSG00000105605; ENSG00000142408; ENSG00000075461; ENSG00000075429; ENSG00000008735; ENSG00000166862; ENSG00000169760; ENSG00000196338
GO:0010494	cytoplasmic stress granule	cellular_component	26|8899	41|21493	0.00364679	0.236753	1.5316	ENSG00000090621; ENSG00000131914; ENSG00000135870; ENSG00000143479; ENSG00000107929; ENSG00000151923; ENSG00000173933; ENSG00000161813; ENSG00000204842; ENSG00000168488; ENSG00000172366; ENSG00000087263; ENSG00000108256; ENSG00000225663; ENSG00000088247; ENSG00000099622; ENSG00000187556; ENSG00000257103; ENSG00000204120; ENSG00000145907; ENSG00000155506; ENSG00000100448; ENSG00000134001; ENSG0000…
GO:0016337	single organismal cell-cell adhesion	biological_process	59|8899	108|21493	0.00370312	0.239248	1.31942	ENSG00000142871; ENSG00000162692; ENSG00000183853; ENSG00000172260; ENSG00000160691; ENSG00000131697; ENSG00000171812; ENSG00000162493; ENSG00000162458; ENSG00000060656; ENSG00000070831; ENSG00000081277; ENSG00000077943; ENSG00000152092; ENSG00000183230; ENSG00000197467; ENSG00000184363; ENSG00000151651; ENSG00000110400; ENSG00000154096; ENSG00000057294; ENSG00000028203; ENSG00000102531; ENSG0000…
GO:0010508	positive regulation of autophagy	biological_process	27|8899	43|21493	0.0037622	0.241896	1.51653	ENSG00000097033; ENSG00000116209; ENSG00000162409; ENSG00000123240; ENSG00000176171; ENSG00000171206; ENSG00000110497; ENSG00000198168; ENSG00000198382; ENSG00000011465; ENSG00000186815; ENSG00000103313; ENSG00000154803; ENSG00000118046; ENSG00000127666; ENSG00000176641; ENSG00000141569; ENSG00000126581; ENSG00000130147; ENSG00000126775; ENSG00000078804; ENSG00000132356; ENSG00000112561; ENSG0000…
GO:0007016	cytoskeletal anchoring at plasma membrane	biological_process	10|8899	12|21493	0.00380327	0.242208	2.01268	ENSG00000151150; ENSG00000171914; ENSG00000082397; ENSG00000161681; ENSG00000160460; ENSG00000173801; ENSG00000173402; ENSG00000136068; ENSG00000079819; ENSG00000137076
GO:0048745	smooth muscle tissue development	biological_process	10|8899	12|21493	0.00380327	0.242208	2.01268	ENSG00000077943; ENSG00000137868; ENSG00000196712; ENSG00000163501; ENSG00000125378; ENSG00000163659; ENSG00000114861; ENSG00000128573; ENSG00000106991; ENSG00000107372
GO:0097110	scaffold protein binding	molecular_function	31|8899	51|21493	0.00404611	0.254415	1.46807	ENSG00000054523; ENSG00000026025; ENSG00000137757; ENSG00000110218; ENSG00000170421; ENSG00000135679; ENSG00000089250; ENSG00000122966; ENSG00000196557; ENSG00000102882; ENSG00000167193; ENSG00000132535; ENSG00000175866; ENSG00000126934; ENSG00000161681; ENSG00000171346; ENSG00000006283; ENSG00000064012; ENSG00000096696; ENSG00000251322; ENSG00000183873; ENSG00000197122; ENSG00000173175; ENSG0000…
GO:0032154	cleavage furrow	cellular_component	32|8899	53|21493	0.00407944	0.254415	1.45824	ENSG00000143341; ENSG00000197321; ENSG00000059915; ENSG00000110697; ENSG00000133895; ENSG00000008323; ENSG00000080371; ENSG00000161800; ENSG00000050405; ENSG00000084112; ENSG00000090565; ENSG00000072864; ENSG00000133026; ENSG00000204991; ENSG00000177082; ENSG00000166140; ENSG00000140368; ENSG00000124356; ENSG00000123143; ENSG00000131242; ENSG00000161714; ENSG00000168385; ENSG00000146005; ENSG0000…
GO:0043195	terminal bouton	cellular_component	37|8899	63|21493	0.00408102	0.254415	1.41846	ENSG00000159164; ENSG00000132718; ENSG00000163873; ENSG00000109991; ENSG00000175544; ENSG00000166333; ENSG00000139190; ENSG00000067715; ENSG00000166006; ENSG00000135124; ENSG00000162065; ENSG00000070729; ENSG00000220205; ENSG00000172137; ENSG00000137766; ENSG00000065000; ENSG00000084774; ENSG00000115977; ENSG00000130477; ENSG00000105737; ENSG00000090013; ENSG00000101405; ENSG00000145920; ENSG0000…
GO:0007266	Rho protein signal transduction	biological_process	33|8899	55|21493	0.00410028	0.254415	1.44913	ENSG00000162738; ENSG00000132694; ENSG00000142675; ENSG00000204138; ENSG00000150594; ENSG00000177106; ENSG00000175220; ENSG00000172757; ENSG00000149798; ENSG00000205336; ENSG00000242173; ENSG00000039523; ENSG00000140945; ENSG00000074696; ENSG00000141522; ENSG00000067900; ENSG00000131037; ENSG00000134318; ENSG00000099331; ENSG00000261371; ENSG00000064300; ENSG00000179604; ENSG00000075275; ENSG0000…
GO:0007173	epidermal growth factor receptor signaling pathway	biological_process	35|8899	59|21493	0.00410909	0.254415	1.43275	ENSG00000213281; ENSG00000160691; ENSG00000196660; ENSG00000162896; ENSG00000138193; ENSG00000011405; ENSG00000174775; ENSG00000151491; ENSG00000060140; ENSG00000110395; ENSG00000133703; ENSG00000089159; ENSG00000140575; ENSG00000050820; ENSG00000103653; ENSG00000141441; ENSG00000151694; ENSG00000171150; ENSG00000177885; ENSG00000127831; ENSG00000077044; ENSG00000164615; ENSG00000100784; ENSG0000…
GO:0072686	mitotic spindle	cellular_component	35|8899	59|21493	0.00410909	0.254415	1.43275	ENSG00000079335; ENSG00000097046; ENSG00000070831; ENSG00000137497; ENSG00000161800; ENSG00000135476; ENSG00000258472; ENSG00000128944; ENSG00000137807; ENSG00000213024; ENSG00000169607; ENSG00000068903; ENSG00000108773; ENSG00000276234; ENSG00000138411; ENSG00000111837; ENSG00000100401; ENSG00000171148; ENSG00000047849; ENSG00000100030; ENSG00000087586; ENSG00000088325; ENSG00000114346; ENSG0000…
GO:0030057	desmosome	cellular_component	19|8899	28|21493	0.00422776	0.257253	1.6389	ENSG00000189337; ENSG00000081277; ENSG00000184363; ENSG00000166086; ENSG00000057294; ENSG00000139437; ENSG00000118898; ENSG00000134760; ENSG00000134762; ENSG00000134765; ENSG00000134757; ENSG00000046604; ENSG00000134755; ENSG00000173801; ENSG00000167880; ENSG00000096696; ENSG00000100941; ENSG00000114796; ENSG00000130985
GO:0046580	negative regulation of Ras protein signal transduction	biological_process	19|8899	28|21493	0.00422776	0.257253	1.6389	ENSG00000075391; ENSG00000111344; ENSG00000185989; ENSG00000174292; ENSG00000035862; ENSG00000213024; ENSG00000124356; ENSG00000105122; ENSG00000196712; ENSG00000145715; ENSG00000164056; ENSG00000197283; ENSG00000105808; ENSG00000104695; ENSG00000170667; ENSG00000107263; ENSG00000136848; ENSG00000119487; ENSG00000154710
GO:0086010	membrane depolarization during action potential	biological_process	19|8899	28|21493	0.00422776	0.257253	1.6389	ENSG00000198216; ENSG00000162341; ENSG00000175294; ENSG00000166257; ENSG00000196876; ENSG00000186815; ENSG00000196557; ENSG00000166762; ENSG00000136531; ENSG00000144285; ENSG00000169432; ENSG00000141837; ENSG00000007314; ENSG00000006283; ENSG00000100346; ENSG00000168356; ENSG00000183873; ENSG00000102001; ENSG00000148408
GO:0003723	RNA binding	molecular_function	722|8899	1621|21493	0.00423187	0.257253	1.07575	ENSG00000159352; ENSG00000159409; ENSG00000188643; ENSG00000031698; ENSG00000182134; ENSG00000122406; ENSG00000185946; ENSG00000065183; ENSG00000265241; ENSG00000132676; ENSG00000132680; ENSG00000143319; ENSG00000142864; ENSG00000254726; ENSG00000162664; ENSG00000117569; ENSG00000160752; ENSG00000162775; ENSG00000120948; ENSG00000065526; ENSG00000127603; ENSG00000133226; ENSG00000060688; ENSG0000…
GO:0005262	calcium channel activity	molecular_function	53|8899	96|21493	0.00430783	0.259652	1.3334	ENSG00000153898; ENSG00000143183; ENSG00000165995; ENSG00000198216; ENSG00000107593; ENSG00000185933; ENSG00000162341; ENSG00000129749; ENSG00000175294; ENSG00000110218; ENSG00000151062; ENSG00000151067; ENSG00000123104; ENSG00000170456; ENSG00000186815; ENSG00000196557; ENSG00000183454; ENSG00000008710; ENSG00000166473; ENSG00000167723; ENSG00000196689; ENSG00000175344; ENSG00000134160; ENSG0000…
GO:0043065	positive regulation of apoptotic process	biological_process	170|8899	351|21493	0.00431017	0.259652	1.16976	ENSG00000142871; ENSG00000143382; ENSG00000132694; ENSG00000118217; ENSG00000142856; ENSG00000185104; ENSG00000130762; ENSG00000120949; ENSG00000078900; ENSG00000160049; ENSG00000090020; ENSG00000132906; ENSG00000142632; ENSG00000171680; ENSG00000174307; ENSG00000183049; ENSG00000154358; ENSG00000143801; ENSG00000173848; ENSG00000042286; ENSG00000107954; ENSG00000156113; ENSG00000176171; ENSG0000…
GO:0016787	hydrolase activity	molecular_function	796|8899	1796|21493	0.00479828	0.269761	1.07044	ENSG00000143515; ENSG00000079335; ENSG00000018625; ENSG00000134216; ENSG00000016602; ENSG00000143409; ENSG00000117228; ENSG00000122484; ENSG00000240038; ENSG00000116337; ENSG00000116830; ENSG00000162654; ENSG00000162836; ENSG00000163131; ENSG00000159445; ENSG00000143319; ENSG00000158793; ENSG00000158859; ENSG00000117598; ENSG00000143537; ENSG00000162669; ENSG00000143258; ENSG00000264522; ENSG0000…
GO:0005915	zonula adherens	cellular_component	8|8899	9|21493	0.00490478	0.269761	2.14686	ENSG00000095637; ENSG00000035403; ENSG00000166689; ENSG00000140859; ENSG00000076826; ENSG00000130202; ENSG00000173801; ENSG00000044115
GO:0046486	glycerolipid metabolic process	biological_process	8|8899	9|21493	0.00490478	0.269761	2.14686	ENSG00000149091; ENSG00000167588; ENSG00000065357; ENSG00000145214; ENSG00000058866; ENSG00000006530; ENSG00000185000; ENSG00000136267
GO:0061088	regulation of sequestering of zinc ion	biological_process	8|8899	9|21493	0.00490478	0.269761	2.14686	ENSG00000162695; ENSG00000196660; ENSG00000170385; ENSG00000104154; ENSG00000065000; ENSG00000152683; ENSG00000145740; ENSG00000164756
GO:0008017	microtubule binding	molecular_function	110|8899	219|21493	0.00494736	0.269761	1.21312	ENSG00000127603; ENSG00000117245; ENSG00000054523; ENSG00000086015; ENSG00000135837; ENSG00000155816; ENSG00000162849; ENSG00000118193; ENSG00000107771; ENSG00000138160; ENSG00000170759; ENSG00000188385; ENSG00000149499; ENSG00000168071; ENSG00000137497; ENSG00000171533; ENSG00000109846; ENSG00000161800; ENSG00000111087; ENSG00000087470; ENSG00000139116; ENSG00000139354; ENSG00000111554; ENSG0000…
GO:0000423	macromitophagy	biological_process	6|8899	6|21493	0.0050331	0.269761	2.41522	ENSG00000110497; ENSG00000175224; ENSG00000126581; ENSG00000161011; ENSG00000126775; ENSG00000185345
GO:0006563	L-serine metabolic process	biological_process	6|8899	6|21493	0.0050331	0.269761	2.41522	ENSG00000092621; ENSG00000182199; ENSG00000176974; ENSG00000167720; ENSG00000160200; ENSG00000146733
GO:0010637	negative regulation of mitochondrial fusion	biological_process	6|8899	6|21493	0.0050331	0.269761	2.41522	ENSG00000162600; ENSG00000090432; ENSG00000176171; ENSG00000087470; ENSG00000108828; ENSG00000185345
GO:0022820	potassium ion symporter activity	molecular_function	6|8899	6|21493	0.0050331	0.269761	2.41522	ENSG00000124067; ENSG00000140199; ENSG00000124140; ENSG00000221955; ENSG00000113504; ENSG00000146828
GO:0032025	response to cobalt ion	biological_process	6|8899	6|21493	0.0050331	0.269761	2.41522	ENSG00000132906; ENSG00000123268; ENSG00000064012; ENSG00000180902; ENSG00000164305; ENSG00000148218
GO:0032050	clathrin heavy chain binding	molecular_function	6|8899	6|21493	0.0050331	0.269761	2.41522	ENSG00000073921; ENSG00000103888; ENSG00000130164; ENSG00000175416; ENSG00000122705; ENSG00000148358
GO:0032717	negative regulation of interleukin-8 production	biological_process	6|8899	6|21493	0.0050331	0.269761	2.41522	ENSG00000264522; ENSG00000136634; ENSG00000137486; ENSG00000105298; ENSG00000101425; ENSG00000239732
GO:0035068	micro-ribonucleoprotein complex	cellular_component	6|8899	6|21493	0.0050331	0.269761	2.41522	ENSG00000092847; ENSG00000134698; ENSG00000126070; ENSG00000139546; ENSG00000090905; ENSG00000123908
GO:0042866	pyruvate biosynthetic process	biological_process	6|8899	6|21493	0.0050331	0.269761	2.41522	ENSG00000143627; ENSG00000241935; ENSG00000135094; ENSG00000167720; ENSG00000067225; ENSG00000172482
GO:0045545	syndecan binding	molecular_function	6|8899	6|21493	0.0050331	0.269761	2.41522	ENSG00000112902; ENSG00000090539; ENSG00000173083; ENSG00000041982; ENSG00000137575; ENSG00000136235
GO:0045637	regulation of myeloid cell differentiation	biological_process	6|8899	6|21493	0.0050331	0.269761	2.41522	ENSG00000119535; ENSG00000162367; ENSG00000026103; ENSG00000172819; ENSG00000181852; ENSG00000146676
GO:0048841	regulation of axon extension involved in axon guidance	biological_process	6|8899	6|21493	0.0050331	0.269761	2.41522	ENSG00000076356; ENSG00000099250; ENSG00000114554; ENSG00000221866; ENSG00000130827; ENSG00000075213
GO:0050851	antigen receptor-mediated signaling pathway	biological_process	6|8899	6|21493	0.0050331	0.269761	2.41522	ENSG00000122188; ENSG00000050820; ENSG00000090487; ENSG00000162944; ENSG00000101082; ENSG00000160999
GO:0071458	integral component of cytoplasmic side of endoplasmic reticulum membrane	cellular_component	6|8899	6|21493	0.0050331	0.269761	2.41522	ENSG00000157837; ENSG00000138600; ENSG00000005206; ENSG00000185294; ENSG00000101294; ENSG00000118762
GO:0086073	bundle of His cell-Purkinje myocyte adhesion involved in cell communication	biological_process	6|8899	6|21493	0.0050331	0.269761	2.41522	ENSG00000183230; ENSG00000057294; ENSG00000046604; ENSG00000134755; ENSG00000173801; ENSG00000096696
GO:0086083	cell adhesive protein binding involved in bundle of His cell-Purkinje myocyte communication	molecular_function	6|8899	6|21493	0.0050331	0.269761	2.41522	ENSG00000183230; ENSG00000057294; ENSG00000046604; ENSG00000134755; ENSG00000173801; ENSG00000096696
GO:0098839	postsynaptic density membrane	cellular_component	6|8899	6|21493	0.0050331	0.269761	2.41522	ENSG00000183454; ENSG00000132535; ENSG00000166342; ENSG00000155511; ENSG00000166862; ENSG00000176884
GO:1900180	regulation of protein localization to nucleus	biological_process	6|8899	6|21493	0.0050331	0.269761	2.41522	ENSG00000160789; ENSG00000266094; ENSG00000127445; ENSG00000186575; ENSG00000174697; ENSG00000164690
GO:1901098	positive regulation of autophagosome maturation	biological_process	6|8899	6|21493	0.0050331	0.269761	2.41522	ENSG00000198382; ENSG00000038532; ENSG00000176994; ENSG00000136436; ENSG00000169252; ENSG00000163820
GO:1902018	negative regulation of cilium assembly	biological_process	6|8899	6|21493	0.0050331	0.269761	2.41522	ENSG00000111490; ENSG00000139437; ENSG00000103540; ENSG00000142459; ENSG00000145979; ENSG00000182504
GO:0051301	cell division	biological_process	194|8899	406|21493	0.00507225	0.269761	1.15407	ENSG00000079335; ENSG00000065135; ENSG00000160783; ENSG00000097046; ENSG00000143420; ENSG00000142856; ENSG00000067208; ENSG00000180198; ENSG00000090273; ENSG00000116670; ENSG00000162413; ENSG00000248333; ENSG00000070831; ENSG00000118193; ENSG00000143341; ENSG00000165476; ENSG00000166295; ENSG00000119969; ENSG00000122359; ENSG00000107816; ENSG00000138160; ENSG00000148498; ENSG00000154473; ENSG0000…
GO:0000978	RNA polymerase II core promoter proximal region sequence-specific DNA binding	molecular_function	165|8899	341|21493	0.00508807	0.269761	1.16865	ENSG00000143614; ENSG00000118217; ENSG00000116604; ENSG00000069812; ENSG00000157216; ENSG00000116809; ENSG00000154222; ENSG00000092847; ENSG00000078900; ENSG00000162419; ENSG00000162521; ENSG00000171872; ENSG00000188786; ENSG00000116478; ENSG00000162599; ENSG00000066136; ENSG00000122180; ENSG00000163435; ENSG00000123685; ENSG00000158711; ENSG00000116833; ENSG00000108064; ENSG00000077150; ENSG0000…
GO:0030426	growth cone	cellular_component	66|8899	124|21493	0.00509096	0.269761	1.28552	ENSG00000198799; ENSG00000116641; ENSG00000117569; ENSG00000162704; ENSG00000099250; ENSG00000166900; ENSG00000167323; ENSG00000172757; ENSG00000132740; ENSG00000166313; ENSG00000151491; ENSG00000110395; ENSG00000158555; ENSG00000085733; ENSG00000154096; ENSG00000109917; ENSG00000162105; ENSG00000139625; ENSG00000084112; ENSG00000184226; ENSG00000165795; ENSG00000140575; ENSG00000159461; ENSG0000…
GO:0055037	recycling endosome	cellular_component	66|8899	124|21493	0.00509096	0.269761	1.28552	ENSG00000132718; ENSG00000213088; ENSG00000049245; ENSG00000143147; ENSG00000196660; ENSG00000117280; ENSG00000123240; ENSG00000135750; ENSG00000152782; ENSG00000198825; ENSG00000167580; ENSG00000110911; ENSG00000177169; ENSG00000068650; ENSG00000090565; ENSG00000006740; ENSG00000141252; ENSG00000166747; ENSG00000129204; ENSG00000197535; ENSG00000137822; ENSG00000181408; ENSG00000104886; ENSG0000…
GO:0005581	collagen trimer	cellular_component	57|8899	105|21493	0.00512902	0.269761	1.31112	ENSG00000171502; ENSG00000060718; ENSG00000084636; ENSG00000171812; ENSG00000049089; ENSG00000173369; ENSG00000165985; ENSG00000122852; ENSG00000197467; ENSG00000223953; ENSG00000137745; ENSG00000139219; ENSG00000186897; ENSG00000187498; ENSG00000184471; ENSG00000186417; ENSG00000158270; ENSG00000183287; ENSG00000132205; ENSG00000138080; ENSG00000136709; ENSG00000019169; ENSG00000080573; ENSG0000…
GO:0001656	metanephros development	biological_process	22|8899	34|21493	0.0051423	0.269761	1.56279	ENSG00000077943; ENSG00000135414; ENSG00000177508; ENSG00000176692; ENSG00000166147; ENSG00000103811; ENSG00000143867; ENSG00000125618; ENSG00000196712; ENSG00000125378; ENSG00000101144; ENSG00000185008; ENSG00000164056; ENSG00000170561; ENSG00000168621; ENSG00000170549; ENSG00000164690; ENSG00000125931; ENSG00000104313; ENSG00000121039; ENSG00000106571; ENSG00000005073
GO:0045907	positive regulation of vasoconstriction	biological_process	22|8899	34|21493	0.0051423	0.269761	1.56279	ENSG00000169403; ENSG00000198049; ENSG00000214872; ENSG00000166148; ENSG00000181408; ENSG00000006638; ENSG00000115353; ENSG00000090339; ENSG00000171873; ENSG00000113749; ENSG00000196639; ENSG00000067560; ENSG00000142208; ENSG00000036828; ENSG00000181104; ENSG00000184160; ENSG00000004468; ENSG00000059377; ENSG00000120907; ENSG00000126895; ENSG00000123454; ENSG00000146648
GO:0007030	Golgi organization	biological_process	45|8899	80|21493	0.00514362	0.269761	1.35856	ENSG00000143515; ENSG00000143457; ENSG00000070831; ENSG00000148429; ENSG00000117280; ENSG00000123240; ENSG00000117475; ENSG00000107862; ENSG00000107651; ENSG00000184743; ENSG00000086827; ENSG00000137502; ENSG00000122966; ENSG00000102606; ENSG00000174989; ENSG00000086598; ENSG00000168434; ENSG00000140859; ENSG00000196535; ENSG00000137877; ENSG00000081923; ENSG00000182446; ENSG00000141627; ENSG0000…
GO:0001518	voltage-gated sodium channel complex	cellular_component	11|8899	14|21493	0.0053602	0.276033	1.89767	ENSG00000177098; ENSG00000149575; ENSG00000166257; ENSG00000196876; ENSG00000136531; ENSG00000144285; ENSG00000169432; ENSG00000105711; ENSG00000007314; ENSG00000168356; ENSG00000183873
GO:0021904	dorsal/ventral neural tube patterning	biological_process	11|8899	14|21493	0.0053602	0.276033	1.89767	ENSG00000009709; ENSG00000204852; ENSG00000074047; ENSG00000105701; ENSG00000131437; ENSG00000125378; ENSG00000129514; ENSG00000080815; ENSG00000128602; ENSG00000164690; ENSG00000185920
GO:0043149	stress fiber assembly	biological_process	11|8899	14|21493	0.0053602	0.276033	1.89767	ENSG00000095637; ENSG00000137486; ENSG00000174943; ENSG00000112137; ENSG00000067560; ENSG00000197122; ENSG00000082781; ENSG00000112658; ENSG00000159840; ENSG00000120899; ENSG00000049540
GO:0016592	mediator complex	cellular_component	23|8899	36|21493	0.0053664	0.276033	1.54305	ENSG00000130772; ENSG00000239306; ENSG00000042429; ENSG00000152944; ENSG00000132964; ENSG00000123066; ENSG00000161920; ENSG00000185324; ENSG00000175221; ENSG00000063322; ENSG00000125686; ENSG00000155846; ENSG00000155868; ENSG00000133997; ENSG00000099917; ENSG00000144893; ENSG00000112237; ENSG00000118579; ENSG00000180182; ENSG00000184634; ENSG00000148297; ENSG00000164758; ENSG00000106571
GO:0086091	regulation of heart rate by cardiac conduction	biological_process	23|8899	36|21493	0.0053664	0.276033	1.54305	ENSG00000171385; ENSG00000165995; ENSG00000183230; ENSG00000175538; ENSG00000177098; ENSG00000120457; ENSG00000149575; ENSG00000151067; ENSG00000166257; ENSG00000057294; ENSG00000138622; ENSG00000046604; ENSG00000134755; ENSG00000162989; ENSG00000105711; ENSG00000173801; ENSG00000006283; ENSG00000096696; ENSG00000183873; ENSG00000180509; ENSG00000145362; ENSG00000176076; ENSG00000127914
GO:0019898	extrinsic component of membrane	cellular_component	41|8899	72|21493	0.00553189	0.2813	1.37533	ENSG00000152465; ENSG00000151892; ENSG00000187908; ENSG00000110046; ENSG00000089169; ENSG00000103549; ENSG00000179593; ENSG00000104164; ENSG00000028528; ENSG00000169696; ENSG00000082397; ENSG00000172232; ENSG00000024422; ENSG00000143867; ENSG00000153094; ENSG00000088179; ENSG00000198648; ENSG00000181143; ENSG00000002919; ENSG00000126581; ENSG00000136448; ENSG00000006607; ENSG00000171867; ENSG0000…
GO:0030574	collagen catabolic process	biological_process	41|8899	72|21493	0.00553189	0.2813	1.37533	ENSG00000163131; ENSG00000060718; ENSG00000143537; ENSG00000171812; ENSG00000138316; ENSG00000197467; ENSG00000137745; ENSG00000139219; ENSG00000157227; ENSG00000187498; ENSG00000087245; ENSG00000102996; ENSG00000196415; ENSG00000167755; ENSG00000080573; ENSG00000011028; ENSG00000108821; ENSG00000169031; ENSG00000204262; ENSG00000168542; ENSG00000081052; ENSG00000163359; ENSG00000087116; ENSG0000…
GO:0048010	vascular endothelial growth factor receptor signaling pathway	biological_process	41|8899	72|21493	0.00553189	0.2813	1.37533	ENSG00000158195; ENSG00000070831; ENSG00000116701; ENSG00000162889; ENSG00000099250; ENSG00000123338; ENSG00000089159; ENSG00000102755; ENSG00000050820; ENSG00000167193; ENSG00000051523; ENSG00000176692; ENSG00000175866; ENSG00000129946; ENSG00000184009; ENSG00000141968; ENSG00000067900; ENSG00000134318; ENSG00000105647; ENSG00000167601; ENSG00000061676; ENSG00000204217; ENSG00000054598; ENSG0000…
GO:0007040	lysosome organization	biological_process	24|8899	38|21493	0.00555425	0.281366	1.5254	ENSG00000143553; ENSG00000131238; ENSG00000162341; ENSG00000134575; ENSG00000051009; ENSG00000166340; ENSG00000137474; ENSG00000111670; ENSG00000188603; ENSG00000103174; ENSG00000069329; ENSG00000104133; ENSG00000171298; ENSG00000126581; ENSG00000108784; ENSG00000100099; ENSG00000164073; ENSG00000113273; ENSG00000112561; ENSG00000146352; ENSG00000189298; ENSG00000165029; ENSG00000168172; ENSG0000…
GO:0005216	ion channel activity	molecular_function	95|8899	187|21493	0.00571235	0.288284	1.22698	ENSG00000171385; ENSG00000160716; ENSG00000116396; ENSG00000177301; ENSG00000177272; ENSG00000117013; ENSG00000011021; ENSG00000186510; ENSG00000163873; ENSG00000198216; ENSG00000156113; ENSG00000129159; ENSG00000070985; ENSG00000162341; ENSG00000109991; ENSG00000129749; ENSG00000175294; ENSG00000182255; ENSG00000111262; ENSG00000137726; ENSG00000149403; ENSG00000151067; ENSG00000273079; ENSG0000…
GO:0008152	metabolic process	biological_process	258|8899	552|21493	0.00580948	0.292083	1.12885	ENSG00000117543; ENSG00000168765; ENSG00000134216; ENSG00000240038; ENSG00000137992; ENSG00000143627; ENSG00000134202; ENSG00000160688; ENSG00000213366; ENSG00000134184; ENSG00000134201; ENSG00000092621; ENSG00000117151; ENSG00000049239; ENSG00000177000; ENSG00000008130; ENSG00000132781; ENSG00000159423; ENSG00000188984; ENSG00000117643; ENSG00000170525; ENSG00000116406; ENSG00000010165; ENSG0000…
GO:0015701	bicarbonate transport	biological_process	27|8899	44|21493	0.00592828	0.295935	1.48206	ENSG00000215883; ENSG00000131686; ENSG00000174502; ENSG00000159348; ENSG00000167995; ENSG00000244734; ENSG00000050438; ENSG00000174990; ENSG00000181045; ENSG00000188687; ENSG00000167434; ENSG00000004939; ENSG00000088836; ENSG00000114923; ENSG00000155850; ENSG00000225697; ENSG00000033867; ENSG00000065615; ENSG00000112053; ENSG00000080493; ENSG00000145217; ENSG00000001626; ENSG00000091137; ENSG0000…
GO:0045736	negative regulation of cyclin-dependent protein serine/threonine kinase activity	biological_process	16|8899	23|21493	0.00593744	0.295935	1.68015	ENSG00000123080; ENSG00000133895; ENSG00000150457; ENSG00000090447; ENSG00000196388; ENSG00000141052; ENSG00000186834; ENSG00000168517; ENSG00000134982; ENSG00000100225; ENSG00000114166; ENSG00000164305; ENSG00000124762; ENSG00000147889; ENSG00000131023; ENSG00000118503
GO:0000979	RNA polymerase II core promoter sequence-specific DNA binding	molecular_function	35|8899	60|21493	0.0059746	0.295935	1.40888	ENSG00000143190; ENSG00000188786; ENSG00000162367; ENSG00000185507; ENSG00000007372; ENSG00000166888; ENSG00000089094; ENSG00000140853; ENSG00000005513; ENSG00000179588; ENSG00000183207; ENSG00000136535; ENSG00000125618; ENSG00000120093; ENSG00000168505; ENSG00000115415; ENSG00000124782; ENSG00000137203; ENSG00000113658; ENSG00000113648; ENSG00000165671; ENSG00000100393; ENSG00000170345; ENSG0000…
GO:0060395	SMAD protein signal transduction	biological_process	35|8899	60|21493	0.0059746	0.295935	1.40888	ENSG00000116985; ENSG00000026025; ENSG00000266524; ENSG00000239306; ENSG00000175189; ENSG00000135414; ENSG00000135100; ENSG00000120693; ENSG00000151136; ENSG00000102900; ENSG00000175387; ENSG00000143869; ENSG00000163083; ENSG00000130513; ENSG00000125845; ENSG00000113441; ENSG00000113658; ENSG00000153162; ENSG00000125378; ENSG00000170345; ENSG00000119699; ENSG00000125965; ENSG00000101076; ENSG0000…
GO:0008168	methyltransferase activity	molecular_function	99|8899	196|21493	0.00601649	0.29622	1.21993	ENSG00000117543; ENSG00000116539; ENSG00000198890; ENSG00000143379; ENSG00000116237; ENSG00000117481; ENSG00000010165; ENSG00000152455; ENSG00000116984; ENSG00000121486; ENSG00000059588; ENSG00000258539; ENSG00000214435; ENSG00000019485; ENSG00000132275; ENSG00000169519; ENSG00000173120; ENSG00000170325; ENSG00000111218; ENSG00000166741; ENSG00000126749; ENSG00000118058; ENSG00000268439; ENSG0000…
GO:0006865	amino acid transport	biological_process	29|8899	48|21493	0.0060468	0.29622	1.45919	ENSG00000040487; ENSG00000196517; ENSG00000149150; ENSG00000168003; ENSG00000111181; ENSG00000111371; ENSG00000139209; ENSG00000155465; ENSG00000139514; ENSG00000103042; ENSG00000167703; ENSG00000103064; ENSG00000157637; ENSG00000105281; ENSG00000130876; ENSG00000186335; ENSG00000011083; ENSG00000197119; ENSG00000092068; ENSG00000099960; ENSG00000013293; ENSG00000164363; ENSG00000151012; ENSG0000…
GO:0021915	neural tube development	biological_process	29|8899	48|21493	0.0060468	0.29622	1.45919	ENSG00000092621; ENSG00000142627; ENSG00000123473; ENSG00000076356; ENSG00000110497; ENSG00000008710; ENSG00000128918; ENSG00000138002; ENSG00000143869; ENSG00000074047; ENSG00000198816; ENSG00000105701; ENSG00000196712; ENSG00000081059; ENSG00000131437; ENSG00000206557; ENSG00000100605; ENSG00000165617; ENSG00000099954; ENSG00000101115; ENSG00000164066; ENSG00000146350; ENSG00000118762; ENSG0000…
GO:0051865	protein autoubiquitination	biological_process	31|8899	52|21493	0.00608343	0.296927	1.43984	ENSG00000265491; ENSG00000162931; ENSG00000168159; ENSG00000198060; ENSG00000134574; ENSG00000110315; ENSG00000175104; ENSG00000181852; ENSG00000135679; ENSG00000204977; ENSG00000103266; ENSG00000103429; ENSG00000159461; ENSG00000198373; ENSG00000114062; ENSG00000173821; ENSG00000276043; ENSG00000168894; ENSG00000012048; ENSG00000108395; ENSG00000119048; ENSG00000131508; ENSG00000206557; ENSG0000…
GO:0006813	potassium ion transport	biological_process	74|8899	142|21493	0.00627614	0.305219	1.25863	ENSG00000171385; ENSG00000018625; ENSG00000116396; ENSG00000143603; ENSG00000177301; ENSG00000177272; ENSG00000177807; ENSG00000117013; ENSG00000069424; ENSG00000143153; ENSG00000135750; ENSG00000156113; ENSG00000120049; ENSG00000129159; ENSG00000182255; ENSG00000187486; ENSG00000175538; ENSG00000111262; ENSG00000120457; ENSG00000151704; ENSG00000135519; ENSG00000166006; ENSG00000168418; ENSG0000…
GO:0071456	cellular response to hypoxia	biological_process	58|8899	108|21493	0.00647996	0.313081	1.29706	ENSG00000160789; ENSG00000158828; ENSG00000127483; ENSG00000116329; ENSG00000090020; ENSG00000155816; ENSG00000198625; ENSG00000152455; ENSG00000178473; ENSG00000176171; ENSG00000151651; ENSG00000149428; ENSG00000078237; ENSG00000135679; ENSG00000087250; ENSG00000168140; ENSG00000141510; ENSG00000181856; ENSG00000214575; ENSG00000119772; ENSG00000171303; ENSG00000105327; ENSG00000116016; ENSG0000…
GO:0005773	vacuole	cellular_component	17|8899	25|21493	0.00654889	0.313081	1.64235	ENSG00000158014; ENSG00000117280; ENSG00000166900; ENSG00000149328; ENSG00000166105; ENSG00000110911; ENSG00000103148; ENSG00000103496; ENSG00000121270; ENSG00000140400; ENSG00000062716; ENSG00000163521; ENSG00000019582; ENSG00000173531; ENSG00000092096; ENSG00000164078; ENSG00000158516
GO:0030833	regulation of actin filament polymerization	biological_process	17|8899	25|21493	0.00654889	0.313081	1.64235	ENSG00000162704; ENSG00000102879; ENSG00000090924; ENSG00000197948; ENSG00000241553; ENSG00000124126; ENSG00000180353; ENSG00000145715; ENSG00000146376; ENSG00000158528; ENSG00000130429; ENSG00000006453; ENSG00000077264; ENSG00000136950; ENSG00000181404; ENSG00000131023; ENSG00000049540
GO:0060076	excitatory synapse	cellular_component	17|8899	25|21493	0.00654889	0.313081	1.64235	ENSG00000132718; ENSG00000066468; ENSG00000067715; ENSG00000132535; ENSG00000166342; ENSG00000175866; ENSG00000161681; ENSG00000162951; ENSG00000005884; ENSG00000164061; ENSG00000273749; ENSG00000169760; ENSG00000157680; ENSG00000102003; ENSG00000196338; ENSG00000176884; ENSG00000225968
GO:0000790	nuclear chromatin	cellular_component	107|8899	214|21493	0.00655487	0.313081	1.20761	ENSG00000117036; ENSG00000143614; ENSG00000187140; ENSG00000180198; ENSG00000160049; ENSG00000162521; ENSG00000004487; ENSG00000116478; ENSG00000132780; ENSG00000020633; ENSG00000169598; ENSG00000162367; ENSG00000117713; ENSG00000148835; ENSG00000133895; ENSG00000025434; ENSG00000007372; ENSG00000173039; ENSG00000133884; ENSG00000188486; ENSG00000172819; ENSG00000012822; ENSG00000013573; ENSG0000…
GO:1901796	regulation of signal transduction by p53 class mediator	biological_process	72|8899	138|21493	0.00670441	0.319084	1.26011	ENSG00000078900; ENSG00000162521; ENSG00000162409; ENSG00000116478; ENSG00000198625; ENSG00000143514; ENSG00000148835; ENSG00000166337; ENSG00000172977; ENSG00000172613; ENSG00000020922; ENSG00000149311; ENSG00000171792; ENSG00000149554; ENSG00000135679; ENSG00000161642; ENSG00000111725; ENSG00000183955; ENSG00000089022; ENSG00000150991; ENSG00000136319; ENSG00000074590; ENSG00000151164; ENSG0000…
GO:0016581	NuRD complex	cellular_component	12|8899	16|21493	0.00680925	0.321784	1.81141	ENSG00000116254; ENSG00000162521; ENSG00000116478; ENSG00000136044; ENSG00000170004; ENSG00000071655; ENSG00000167491; ENSG00000101266; ENSG00000157500; ENSG00000196591; ENSG00000148411; ENSG00000102054
GO:0050982	detection of mechanical stimulus	biological_process	12|8899	16|21493	0.00680925	0.321784	1.81141	ENSG00000107593; ENSG00000170456; ENSG00000008710; ENSG00000166473; ENSG00000103335; ENSG00000167210; ENSG00000173991; ENSG00000173801; ENSG00000078795; ENSG00000130943; ENSG00000118762; ENSG00000158683
GO:0032403	protein complex binding	molecular_function	120|8899	243|21493	0.00695304	0.327422	1.1927	ENSG00000213281; ENSG00000177000; ENSG00000131910; ENSG00000142949; ENSG00000158195; ENSG00000162601; ENSG00000162946; ENSG00000067057; ENSG00000130643; ENSG00000175029; ENSG00000138160; ENSG00000119906; ENSG00000151929; ENSG00000156650; ENSG00000134574; ENSG00000166313; ENSG00000166402; ENSG00000173039; ENSG00000139180; ENSG00000149311; ENSG00000137474; ENSG00000170421; ENSG00000120837; ENSG0000…
GO:0005667	transcription factor complex	cellular_component	100|8899	199|21493	0.00698581	0.32781	1.21368	ENSG00000143437; ENSG00000160783; ENSG00000177551; ENSG00000007968; ENSG00000185668; ENSG00000197587; ENSG00000078900; ENSG00000004487; ENSG00000186790; ENSG00000162367; ENSG00000122180; ENSG00000143799; ENSG00000117625; ENSG00000138136; ENSG00000107438; ENSG00000138303; ENSG00000133794; ENSG00000052850; ENSG00000239306; ENSG00000177030; ENSG00000173039; ENSG00000174576; ENSG00000172977; ENSG0000…
GO:0046513	ceramide biosynthetic process	biological_process	18|8899	27|21493	0.0070785	0.329845	1.61014	ENSG00000143418; ENSG00000143753; ENSG00000198964; ENSG00000156671; ENSG00000166311; ENSG00000139624; ENSG00000089041; ENSG00000154227; ENSG00000108405; ENSG00000136699; ENSG00000172292; ENSG00000090661; ENSG00000100596; ENSG00000165389; ENSG00000164023; ENSG00000182372; ENSG00000006530; ENSG00000090054
GO:0071108	protein K48-linked deubiquitination	biological_process	18|8899	27|21493	0.0070785	0.329845	1.61014	ENSG00000143409; ENSG00000264522; ENSG00000077254; ENSG00000169914; ENSG00000180667; ENSG00000111667; ENSG00000169918; ENSG00000138592; ENSG00000128923; ENSG00000115464; ENSG00000135913; ENSG00000172046; ENSG00000066427; ENSG00000089723; ENSG00000163930; ENSG00000136878; ENSG00000175073; ENSG00000118503
GO:0030659	cytoplasmic vesicle membrane	cellular_component	82|8899	160|21493	0.00732055	0.33994	1.2378	ENSG00000132677; ENSG00000134243; ENSG00000054523; ENSG00000134470; ENSG00000155816; ENSG00000130643; ENSG00000185009; ENSG00000198018; ENSG00000138119; ENSG00000126500; ENSG00000139190; ENSG00000137486; ENSG00000013588; ENSG00000080371; ENSG00000170545; ENSG00000167580; ENSG00000186908; ENSG00000086159; ENSG00000130779; ENSG00000086598; ENSG00000177238; ENSG00000121270; ENSG00000149930; ENSG0000…
GO:0005891	voltage-gated calcium channel complex	cellular_component	19|8899	29|21493	0.00753028	0.34458	1.58238	ENSG00000118729; ENSG00000165995; ENSG00000198216; ENSG00000151062; ENSG00000151067; ENSG00000196557; ENSG00000130433; ENSG00000105605; ENSG00000142408; ENSG00000182389; ENSG00000141837; ENSG00000075461; ENSG00000006283; ENSG00000100346; ENSG00000166862; ENSG00000007402; ENSG00000113448; ENSG00000102001; ENSG00000148408
GO:0043542	endothelial cell migration	biological_process	19|8899	29|21493	0.00753028	0.34458	1.58238	ENSG00000171680; ENSG00000133121; ENSG00000239697; ENSG00000140945; ENSG00000166923; ENSG00000123159; ENSG00000261371; ENSG00000067560; ENSG00000160255; ENSG00000004399; ENSG00000121879; ENSG00000157212; ENSG00000134013; ENSG00000164867; ENSG00000183943; ENSG00000020181; ENSG00000169398; ENSG00000184489; ENSG00000010438
GO:0046966	thyroid hormone receptor binding	molecular_function	19|8899	29|21493	0.00753028	0.34458	1.58238	ENSG00000131910; ENSG00000042429; ENSG00000135114; ENSG00000089280; ENSG00000141027; ENSG00000175221; ENSG00000213024; ENSG00000196843; ENSG00000125686; ENSG00000273611; ENSG00000153827; ENSG00000165671; ENSG00000185340; ENSG00000198646; ENSG00000124151; ENSG00000064995; ENSG00000087077; ENSG00000184634; ENSG00000164758
GO:0005201	extracellular matrix structural constituent	molecular_function	41|8899	73|21493	0.00762932	0.34458	1.35649	ENSG00000171502; ENSG00000132692; ENSG00000060718; ENSG00000171812; ENSG00000162510; ENSG00000142910; ENSG00000135862; ENSG00000188783; ENSG00000143341; ENSG00000184956; ENSG00000215182; ENSG00000197614; ENSG00000109927; ENSG00000010610; ENSG00000139219; ENSG00000187498; ENSG00000166147; ENSG00000140511; ENSG00000130508; ENSG00000080573; ENSG00000142449; ENSG00000105664; ENSG00000108821; ENSG0000…
GO:0032580	Golgi cisterna membrane	cellular_component	41|8899	73|21493	0.00762932	0.34458	1.35649	ENSG00000143457; ENSG00000134243; ENSG00000126091; ENSG00000143641; ENSG00000182272; ENSG00000196968; ENSG00000110697; ENSG00000186635; ENSG00000196371; ENSG00000139044; ENSG00000080371; ENSG00000090615; ENSG00000086598; ENSG00000131873; ENSG00000103174; ENSG00000157350; ENSG00000166557; ENSG00000141429; ENSG00000156413; ENSG00000171124; ENSG00000171302; ENSG00000118276; ENSG00000174951; ENSG0000…
GO:0005730	nucleolus	cellular_component	407|8899	897|21493	0.00769467	0.34458	1.09587	ENSG00000065135; ENSG00000122484; ENSG00000188643; ENSG00000189171; ENSG00000198890; ENSG00000143624; ENSG00000122406; ENSG00000065183; ENSG00000143319; ENSG00000143416; ENSG00000134744; ENSG00000162408; ENSG00000053372; ENSG00000131914; ENSG00000157184; ENSG00000116670; ENSG00000020633; ENSG00000169598; ENSG00000117597; ENSG00000171163; ENSG00000092978; ENSG00000135763; ENSG00000116701; ENSG0000…
GO:0003014	renal system process	biological_process	9|8899	11|21493	0.00775541	0.34458	1.97609	ENSG00000135744; ENSG00000026103; ENSG00000188687; ENSG00000123143; ENSG00000275023; ENSG00000125378; ENSG00000100600; ENSG00000186716; ENSG00000048392
GO:0010591	regulation of lamellipodium assembly	biological_process	9|8899	11|21493	0.00775541	0.34458	1.97609	ENSG00000077549; ENSG00000142627; ENSG00000070831; ENSG00000172830; ENSG00000084112; ENSG00000141298; ENSG00000151422; ENSG00000147439; ENSG00000015285
GO:0014894	response to denervation involved in regulation of muscle adaptation	biological_process	9|8899	11|21493	0.00775541	0.34458	1.97609	ENSG00000143318; ENSG00000122180; ENSG00000248746; ENSG00000108823; ENSG00000108389; ENSG00000068024; ENSG00000173402; ENSG00000183873; ENSG00000152818
GO:0021795	cerebral cortex cell migration	biological_process	9|8899	11|21493	0.00775541	0.34458	1.97609	ENSG00000158748; ENSG00000150764; ENSG00000139197; ENSG00000162928; ENSG00000067560; ENSG00000080815; ENSG00000096093; ENSG00000129682; ENSG00000146648
GO:0021895	cerebral cortex neuron differentiation	biological_process	9|8899	11|21493	0.00775541	0.34458	1.97609	ENSG00000116254; ENSG00000158555; ENSG00000139197; ENSG00000007168; ENSG00000135638; ENSG00000172201; ENSG00000163508; ENSG00000198026; ENSG00000112333
GO:0045820	negative regulation of glycolytic process	biological_process	9|8899	11|21493	0.00775541	0.34458	1.97609	ENSG00000122180; ENSG00000168209; ENSG00000248746; ENSG00000078237; ENSG00000129993; ENSG00000168610; ENSG00000068024; ENSG00000186951; ENSG00000109819
GO:2000178	negative regulation of neural precursor cell proliferation	biological_process	9|8899	11|21493	0.00775541	0.34458	1.97609	ENSG00000159388; ENSG00000007372; ENSG00000166333; ENSG00000089094; ENSG00000072163; ENSG00000167642; ENSG00000179348; ENSG00000112333; ENSG00000107263
GO:0060079	excitatory postsynaptic potential	biological_process	40|8899	71|21493	0.00778592	0.34479	1.36068	ENSG00000160716; ENSG00000163873; ENSG00000109991; ENSG00000129749; ENSG00000174576; ENSG00000149403; ENSG00000273079; ENSG00000089041; ENSG00000174456; ENSG00000135124; ENSG00000183454; ENSG00000108556; ENSG00000063015; ENSG00000170175; ENSG00000108405; ENSG00000196689; ENSG00000175344; ENSG00000169684; ENSG00000117971; ENSG00000105464; ENSG00000105737; ENSG00000108852; ENSG00000161610; ENSG0000…
GO:0007205	protein kinase C-activating G-protein coupled receptor signaling pathway	biological_process	20|8899	31|21493	0.00790965	0.346824	1.5582	ENSG00000138193; ENSG00000148498; ENSG00000149091; ENSG00000123384; ENSG00000065357; ENSG00000102780; ENSG00000172232; ENSG00000153933; ENSG00000161610; ENSG00000077044; ENSG00000100151; ENSG00000100739; ENSG00000128271; ENSG00000181104; ENSG00000067113; ENSG00000145214; ENSG00000058866; ENSG00000157680; ENSG00000274588; ENSG00000136267
GO:0035115	embryonic forelimb morphogenesis	biological_process	20|8899	31|21493	0.00790965	0.346824	1.5582	ENSG00000156150; ENSG00000143816; ENSG00000052850; ENSG00000151067; ENSG00000089225; ENSG00000103494; ENSG00000128918; ENSG00000143867; ENSG00000128709; ENSG00000144320; ENSG00000163064; ENSG00000198816; ENSG00000120149; ENSG00000137203; ENSG00000163913; ENSG00000124813; ENSG00000163132; ENSG00000164690; ENSG00000121039; ENSG00000005073
GO:0048709	oligodendrocyte differentiation	biological_process	20|8899	31|21493	0.00790965	0.346824	1.5582	ENSG00000123080; ENSG00000176171; ENSG00000124920; ENSG00000005513; ENSG00000109072; ENSG00000103653; ENSG00000137875; ENSG00000141736; ENSG00000173786; ENSG00000136450; ENSG00000100146; ENSG00000205927; ENSG00000163623; ENSG00000106278; ENSG00000157168; ENSG00000164690; ENSG00000196338; ENSG00000148400; ENSG00000148053; ENSG00000106571
GO:0005903	brush border	cellular_component	38|8899	67|21493	0.00808834	0.348551	1.36982	ENSG00000077549; ENSG00000187017; ENSG00000107611; ENSG00000148700; ENSG00000035403; ENSG00000248746; ENSG00000172367; ENSG00000151491; ENSG00000092841; ENSG00000087470; ENSG00000110911; ENSG00000050405; ENSG00000088386; ENSG00000175311; ENSG00000133026; ENSG00000197879; ENSG00000188501; ENSG00000157483; ENSG00000105357; ENSG00000081479; ENSG00000169994; ENSG00000123159; ENSG00000176658; ENSG0000…
GO:0051259	protein oligomerization	biological_process	38|8899	67|21493	0.00808834	0.348551	1.36982	ENSG00000117174; ENSG00000097033; ENSG00000177301; ENSG00000090020; ENSG00000162711; ENSG00000148660; ENSG00000124942; ENSG00000172269; ENSG00000087470; ENSG00000152556; ENSG00000089041; ENSG00000102780; ENSG00000111450; ENSG00000167207; ENSG00000197299; ENSG00000103485; ENSG00000159461; ENSG00000108576; ENSG00000004975; ENSG00000140939; ENSG00000172575; ENSG00000187446; ENSG00000172175; ENSG0000…
GO:0060041	retina development in camera-type eye	biological_process	38|8899	67|21493	0.00808834	0.348551	1.36982	ENSG00000131697; ENSG00000165731; ENSG00000007372; ENSG00000166402; ENSG00000110400; ENSG00000235718; ENSG00000172819; ENSG00000123307; ENSG00000111554; ENSG00000005513; ENSG00000187535; ENSG00000133026; ENSG00000132386; ENSG00000278570; ENSG00000087088; ENSG00000188687; ENSG00000144061; ENSG00000116035; ENSG00000070495; ENSG00000204217; ENSG00000113262; ENSG00000172037; ENSG00000119685; ENSG0000…
GO:0007250	activation of NF-kappaB-inducing kinase activity	biological_process	13|8899	18|21493	0.00810543	0.348551	1.74432	ENSG00000186660; ENSG00000175104; ENSG00000150455; ENSG00000141527; ENSG00000172175; ENSG00000100065; ENSG00000164342; ENSG00000174130; ENSG00000104689; ENSG00000120889; ENSG00000184216; ENSG00000127191; ENSG00000130368
GO:0007405	neuroblast proliferation	biological_process	13|8899	18|21493	0.00810543	0.348551	1.74432	ENSG00000117407; ENSG00000134780; ENSG00000111262; ENSG00000161800; ENSG00000123307; ENSG00000072864; ENSG00000007168; ENSG00000105245; ENSG00000172201; ENSG00000133961; ENSG00000164161; ENSG00000164690; ENSG00000164535
GO:0031235	intrinsic component of the cytoplasmic side of the plasma membrane	cellular_component	13|8899	18|21493	0.00810543	0.348551	1.74432	ENSG00000163554; ENSG00000075391; ENSG00000111344; ENSG00000185989; ENSG00000105122; ENSG00000196712; ENSG00000141741; ENSG00000070182; ENSG00000145715; ENSG00000197283; ENSG00000105808; ENSG00000170667; ENSG00000136848
GO:0008283	cell proliferation	biological_process	179|8899	376|21493	0.00821793	0.350625	1.1498	ENSG00000079335; ENSG00000142871; ENSG00000162729; ENSG00000163374; ENSG00000117281; ENSG00000184371; ENSG00000067208; ENSG00000162493; ENSG00000090273; ENSG00000123473; ENSG00000117400; ENSG00000132780; ENSG00000134470; ENSG00000135821; ENSG00000133019; ENSG00000198625; ENSG00000117475; ENSG00000065328; ENSG00000138162; ENSG00000148773; ENSG00000122882; ENSG00000136758; ENSG00000138193; ENSG0000…
GO:0017048	Rho GTPase binding	molecular_function	21|8899	33|21493	0.00822261	0.350625	1.53696	ENSG00000183856; ENSG00000130762; ENSG00000161791; ENSG00000122966; ENSG00000140575; ENSG00000108518; ENSG00000170776; ENSG00000141522; ENSG00000167657; ENSG00000067900; ENSG00000134318; ENSG00000099331; ENSG00000184922; ENSG00000203485; ENSG00000198752; ENSG00000101350; ENSG00000114346; ENSG00000146122; ENSG00000168421; ENSG00000147202; ENSG00000077264
GO:0005578	proteinaceous extracellular matrix	cellular_component	171|8899	358|21493	0.0082323	0.350625	1.15364	ENSG00000134245; ENSG00000143382; ENSG00000171502; ENSG00000132692; ENSG00000069702; ENSG00000158859; ENSG00000060718; ENSG00000142798; ENSG00000084636; ENSG00000171812; ENSG00000162510; ENSG00000049089; ENSG00000179403; ENSG00000174348; ENSG00000188157; ENSG00000116147; ENSG00000120332; ENSG00000135862; ENSG00000188783; ENSG00000170382; ENSG00000122176; ENSG00000058085; ENSG00000116962; ENSG0000…
GO:0005819	spindle	cellular_component	100|8899	200|21493	0.00835562	0.353098	1.20761	ENSG00000079335; ENSG00000067208; ENSG00000116670; ENSG00000162413; ENSG00000116871; ENSG00000070831; ENSG00000135837; ENSG00000155816; ENSG00000118193; ENSG00000157060; ENSG00000261456; ENSG00000122359; ENSG00000138160; ENSG00000149503; ENSG00000175216; ENSG00000137497; ENSG00000149311; ENSG00000008323; ENSG00000086827; ENSG00000161800; ENSG00000198824; ENSG00000184445; ENSG00000139687; ENSG0000…
GO:0008092	cytoskeletal protein binding	molecular_function	36|8899	63|21493	0.00836957	0.353098	1.38012	ENSG00000162909; ENSG00000143337; ENSG00000078114; ENSG00000138347; ENSG00000122367; ENSG00000151150; ENSG00000107593; ENSG00000095637; ENSG00000165912; ENSG00000148943; ENSG00000109846; ENSG00000102879; ENSG00000149925; ENSG00000181031; ENSG00000109107; ENSG00000167193; ENSG00000182718; ENSG00000140416; ENSG00000082397; ENSG00000088179; ENSG00000264364; ENSG00000006607; ENSG00000142330; ENSG0000…
GO:0045727	positive regulation of translation	biological_process	36|8899	63|21493	0.00836957	0.353098	1.38012	ENSG00000122406; ENSG00000158828; ENSG00000131914; ENSG00000169403; ENSG00000107929; ENSG00000107864; ENSG00000161813; ENSG00000135446; ENSG00000139546; ENSG00000184110; ENSG00000102882; ENSG00000161970; ENSG00000185088; ENSG00000214575; ENSG00000137801; ENSG00000141543; ENSG00000099622; ENSG00000066044; ENSG00000141736; ENSG00000115687; ENSG00000178562; ENSG00000155506; ENSG00000184838; ENSG0000…
GO:0030513	positive regulation of BMP signaling pathway	biological_process	22|8899	35|21493	0.0084753	0.355316	1.51814	ENSG00000142871; ENSG00000166333; ENSG00000137497; ENSG00000139567; ENSG00000102935; ENSG00000067141; ENSG00000175387; ENSG00000128791; ENSG00000141622; ENSG00000105701; ENSG00000175931; ENSG00000204217; ENSG00000120149; ENSG00000125378; ENSG00000125965; ENSG00000152684; ENSG00000168214; ENSG00000163132; ENSG00000135253; ENSG00000136574; ENSG00000148400; ENSG00000106991
GO:0035861	site of double-strand break	cellular_component	22|8899	35|21493	0.0084753	0.355316	1.51814	ENSG00000119906; ENSG00000188486; ENSG00000020922; ENSG00000166439; ENSG00000149716; ENSG00000186280; ENSG00000127311; ENSG00000168411; ENSG00000067369; ENSG00000051180; ENSG00000115966; ENSG00000169621; ENSG00000080345; ENSG00000133302; ENSG00000113522; ENSG00000170364; ENSG00000112511; ENSG00000171320; ENSG00000148362; ENSG00000198887; ENSG00000165280; ENSG00000136273
GO:0043235	receptor complex	cellular_component	71|8899	137|21493	0.00863281	0.360248	1.25168	ENSG00000169418; ENSG00000116678; ENSG00000162594; ENSG00000069702; ENSG00000143297; ENSG00000179002; ENSG00000170075; ENSG00000162896; ENSG00000165731; ENSG00000138131; ENSG00000107593; ENSG00000150594; ENSG00000099250; ENSG00000025434; ENSG00000109991; ENSG00000162337; ENSG00000067182; ENSG00000134539; ENSG00000110888; ENSG00000123104; ENSG00000111424; ENSG00000065361; ENSG00000139626; ENSG0000…
GO:0006665	sphingolipid metabolic process	biological_process	23|8899	37|21493	0.00867373	0.360248	1.50135	ENSG00000168528; ENSG00000166224; ENSG00000156671; ENSG00000139624; ENSG00000111728; ENSG00000103056; ENSG00000183018; ENSG00000119537; ENSG00000167769; ENSG00000168878; ENSG00000136478; ENSG00000172296; ENSG00000196743; ENSG00000128242; ENSG00000100596; ENSG00000165389; ENSG00000054983; ENSG00000164023; ENSG00000164300; ENSG00000111897; ENSG00000178597; ENSG00000148154; ENSG00000090054
GO:0051453	regulation of intracellular pH	biological_process	23|8899	37|21493	0.00867373	0.360248	1.50135	ENSG00000090020; ENSG00000174502; ENSG00000162753; ENSG00000050438; ENSG00000187446; ENSG00000181045; ENSG00000188687; ENSG00000004939; ENSG00000088836; ENSG00000114923; ENSG00000155850; ENSG00000225697; ENSG00000033867; ENSG00000101337; ENSG00000197818; ENSG00000164037; ENSG00000066230; ENSG00000112053; ENSG00000080493; ENSG00000145217; ENSG00000091137; ENSG00000164889; ENSG00000065923
GO:0030178	negative regulation of Wnt signaling pathway	biological_process	31|8899	53|21493	0.00890724	0.368801	1.41267	ENSG00000269113; ENSG00000107816; ENSG00000182704; ENSG00000123384; ENSG00000180730; ENSG00000103126; ENSG00000140807; ENSG00000186153; ENSG00000177374; ENSG00000087095; ENSG00000167693; ENSG00000154856; ENSG00000115266; ENSG00000185269; ENSG00000197380; ENSG00000186854; ENSG00000108375; ENSG00000204628; ENSG00000134982; ENSG00000100211; ENSG00000100281; ENSG00000183579; ENSG00000100968; ENSG0000…
GO:0006635	fatty acid beta-oxidation	biological_process	29|8899	49|21493	0.00901606	0.369433	1.42941	ENSG00000117528; ENSG00000116353; ENSG00000157184; ENSG00000130766; ENSG00000110090; ENSG00000075239; ENSG00000139197; ENSG00000111271; ENSG00000122971; ENSG00000004779; ENSG00000072778; ENSG00000140284; ENSG00000169169; ENSG00000153093; ENSG00000161533; ENSG00000198721; ENSG00000060971; ENSG00000100294; ENSG00000168306; ENSG00000138796; ENSG00000112033; ENSG00000093144; ENSG00000087008; ENSG0000…
GO:0046332	SMAD binding	molecular_function	29|8899	49|21493	0.00901606	0.369433	1.42941	ENSG00000069702; ENSG00000142611; ENSG00000143799; ENSG00000107779; ENSG00000157613; ENSG00000205339; ENSG00000139567; ENSG00000149948; ENSG00000135655; ENSG00000103126; ENSG00000103266; ENSG00000140262; ENSG00000188779; ENSG00000175387; ENSG00000135966; ENSG00000108854; ENSG00000204262; ENSG00000125845; ENSG00000168542; ENSG00000100811; ENSG00000136603; ENSG00000164188; ENSG00000138696; ENSG0000…
GO:0014823	response to activity	biological_process	27|8899	45|21493	0.00903301	0.369433	1.44913	ENSG00000023909; ENSG00000136634; ENSG00000172757; ENSG00000214872; ENSG00000175564; ENSG00000110395; ENSG00000051523; ENSG00000132510; ENSG00000108840; ENSG00000118260; ENSG00000101405; ENSG00000153162; ENSG00000088305; ENSG00000083720; ENSG00000132356; ENSG00000138796; ENSG00000112033; ENSG00000001084; ENSG00000109819; ENSG00000181092; ENSG00000174697; ENSG00000091879; ENSG00000148339; ENSG0000…
GO:0032147	activation of protein kinase activity	biological_process	27|8899	45|21493	0.00903301	0.369433	1.44913	ENSG00000092853; ENSG00000118193; ENSG00000150594; ENSG00000175104; ENSG00000060237; ENSG00000149295; ENSG00000123338; ENSG00000135439; ENSG00000213853; ENSG00000103126; ENSG00000118046; ENSG00000266173; ENSG00000161692; ENSG00000018280; ENSG00000082146; ENSG00000162999; ENSG00000135932; ENSG00000114739; ENSG00000100311; ENSG00000129465; ENSG00000088325; ENSG00000114346; ENSG00000121879; ENSG0000…
GO:0005789	endoplasmic reticulum membrane	cellular_component	466|8899	1036|21493	0.00922536	0.37198	1.08638	ENSG00000143515; ENSG00000117500; ENSG00000160803; ENSG00000143418; ENSG00000197147; ENSG00000172339; ENSG00000122218; ENSG00000118217; ENSG00000143198; ENSG00000134243; ENSG00000177301; ENSG00000143315; ENSG00000143183; ENSG00000116704; ENSG00000265808; ENSG00000066322; ENSG00000215883; ENSG00000160087; ENSG00000142973; ENSG00000162496; ENSG00000117682; ENSG00000116237; ENSG00000120942; ENSG0000…
GO:0007212	dopamine receptor signaling pathway	biological_process	14|8899	20|21493	0.00923437	0.37198	1.69065	ENSG00000065135; ENSG00000130643; ENSG00000069696; ENSG00000149295; ENSG00000174233; ENSG00000087258; ENSG00000261052; ENSG00000141480; ENSG00000069966; ENSG00000128989; ENSG00000129911; ENSG00000105723; ENSG00000108370; ENSG00000168824
GO:0017022	myosin binding	molecular_function	14|8899	20|21493	0.00923437	0.37198	1.69065	ENSG00000183853; ENSG00000042781; ENSG00000134571; ENSG00000028203; ENSG00000108576; ENSG00000220205; ENSG00000159251; ENSG00000092439; ENSG00000123159; ENSG00000161270; ENSG00000170011; ENSG00000067560; ENSG00000119401; ENSG00000006451
GO:0030131	clathrin adaptor complex	cellular_component	14|8899	20|21493	0.00923437	0.37198	1.69065	ENSG00000134262; ENSG00000185009; ENSG00000183020; ENSG00000103365; ENSG00000166747; ENSG00000103723; ENSG00000072958; ENSG00000129354; ENSG00000125447; ENSG00000006125; ENSG00000100083; ENSG00000132842; ENSG00000221838; ENSG00000070718
GO:0070530	K63-linked polyubiquitin binding	molecular_function	14|8899	20|21493	0.00923437	0.37198	1.69065	ENSG00000264522; ENSG00000162585; ENSG00000123240; ENSG00000010072; ENSG00000166439; ENSG00000174231; ENSG00000169918; ENSG00000128923; ENSG00000121988; ENSG00000161011; ENSG00000164053; ENSG00000126804; ENSG00000269335; ENSG00000118503
GO:0051260	protein homooligomerization	biological_process	102|8899	205|21493	0.00927761	0.3726	1.20172	ENSG00000171385; ENSG00000117228; ENSG00000116396; ENSG00000177301; ENSG00000177272; ENSG00000158869; ENSG00000169598; ENSG00000135821; ENSG00000136636; ENSG00000119912; ENSG00000185933; ENSG00000156521; ENSG00000026103; ENSG00000110047; ENSG00000129159; ENSG00000132740; ENSG00000109991; ENSG00000110090; ENSG00000166337; ENSG00000182255; ENSG00000184743; ENSG00000002016; ENSG00000111262; ENSG0000…
GO:0005923	bicellular tight junction	cellular_component	62|8899	118|21493	0.00931261	0.372886	1.26901	ENSG00000116539; ENSG00000143375; ENSG00000158769; ENSG00000131697; ENSG00000164007; ENSG00000132849; ENSG00000067606; ENSG00000151150; ENSG00000148498; ENSG00000150054; ENSG00000148943; ENSG00000228607; ENSG00000166086; ENSG00000166250; ENSG00000223953; ENSG00000135446; ENSG00000103494; ENSG00000140750; ENSG00000179776; ENSG00000213937; ENSG00000184697; ENSG00000262302; ENSG00000140832; ENSG0000…
GO:0006357	regulation of transcription from RNA polymerase II promoter	biological_process	252|8899	543|21493	0.00951861	0.379996	1.12087	ENSG00000143190; ENSG00000163374; ENSG00000117036; ENSG00000118217; ENSG00000185668; ENSG00000169403; ENSG00000130772; ENSG00000162419; ENSG00000171872; ENSG00000188786; ENSG00000004487; ENSG00000020633; ENSG00000186790; ENSG00000163867; ENSG00000066136; ENSG00000198815; ENSG00000162367; ENSG00000117713; ENSG00000163435; ENSG00000117475; ENSG00000123685; ENSG00000059588; ENSG00000117139; ENSG0000…
GO:0009791	post-embryonic development	biological_process	44|8899	80|21493	0.00959689	0.381981	1.32837	ENSG00000116539; ENSG00000198198; ENSG00000143845; ENSG00000117139; ENSG00000166224; ENSG00000066468; ENSG00000107679; ENSG00000119919; ENSG00000052850; ENSG00000149311; ENSG00000118058; ENSG00000138834; ENSG00000140505; ENSG00000136381; ENSG00000171016; ENSG00000175387; ENSG00000169136; ENSG00000087088; ENSG00000084674; ENSG00000153094; ENSG00000135638; ENSG00000169432; ENSG00000104881; ENSG0000…
GO:0046835	carbohydrate phosphorylation	biological_process	15|8899	22|21493	0.0101979	0.391636	1.64674	ENSG00000170525; ENSG00000156510; ENSG00000149476; ENSG00000152556; ENSG00000111670; ENSG00000157353; ENSG00000156958; ENSG00000171174; ENSG00000124357; ENSG00000108479; ENSG00000160883; ENSG00000093217; ENSG00000114268; ENSG00000159921; ENSG00000106633
GO:0008237	metallopeptidase activity	molecular_function	89|8899	177|21493	0.0102439	0.391636	1.21443	ENSG00000016602; ENSG00000158859; ENSG00000143537; ENSG00000269113; ENSG00000117298; ENSG00000162600; ENSG00000142606; ENSG00000162601; ENSG00000186094; ENSG00000116183; ENSG00000095587; ENSG00000138316; ENSG00000136758; ENSG00000119912; ENSG00000151651; ENSG00000254986; ENSG00000165923; ENSG00000166106; ENSG00000134917; ENSG00000137745; ENSG00000135678; ENSG00000072657; ENSG00000111144; ENSG0000…
GO:0008360	regulation of cell shape	biological_process	78|8899	153|21493	0.0102713	0.391636	1.23129	ENSG00000023902; ENSG00000163554; ENSG00000189171; ENSG00000097046; ENSG00000196189; ENSG00000197622; ENSG00000162493; ENSG00000162458; ENSG00000116574; ENSG00000149798; ENSG00000151491; ENSG00000186635; ENSG00000161791; ENSG00000139132; ENSG00000180263; ENSG00000135424; ENSG00000180138; ENSG00000132970; ENSG00000149930; ENSG00000102879; ENSG00000149925; ENSG00000133026; ENSG00000167193; ENSG0000…
GO:0009062	fatty acid catabolic process	biological_process	10|8899	13|21493	0.0103457	0.391636	1.85786	ENSG00000116882; ENSG00000107897; ENSG00000072778; ENSG00000103066; ENSG00000101577; ENSG00000213965; ENSG00000132793; ENSG00000101473; ENSG00000112033; ENSG00000174697
GO:0033270	paranode region of axon	cellular_component	10|8899	13|21493	0.0103457	0.391636	1.85786	ENSG00000184454; ENSG00000111262; ENSG00000082397; ENSG00000136531; ENSG00000136541; ENSG00000160460; ENSG00000105695; ENSG00000068903; ENSG00000108797; ENSG00000197892
GO:0042641	actomyosin	cellular_component	10|8899	13|21493	0.0103457	0.391636	1.85786	ENSG00000196535; ENSG00000133026; ENSG00000197535; ENSG00000105357; ENSG00000068024; ENSG00000113758; ENSG00000100345; ENSG00000114166; ENSG00000170248; ENSG00000198752
GO:0048333	mesodermal cell differentiation	biological_process	10|8899	13|21493	0.0103457	0.391636	1.85786	ENSG00000077943; ENSG00000066468; ENSG00000149948; ENSG00000132510; ENSG00000132470; ENSG00000005884; ENSG00000125378; ENSG00000164171; ENSG00000147050; ENSG00000122641
GO:2001241	positive regulation of extrinsic apoptotic signaling pathway in absence of ligand	biological_process	10|8899	13|21493	0.0103457	0.391636	1.85786	ENSG00000165731; ENSG00000026103; ENSG00000137713; ENSG00000186153; ENSG00000167657; ENSG00000105568; ENSG00000087088; ENSG00000196712; ENSG00000044115; ENSG00000122641
GO:0001933	negative regulation of protein phosphorylation	biological_process	40|8899	72|21493	0.0106035	0.391636	1.34179	ENSG00000183853; ENSG00000120948; ENSG00000158615; ENSG00000133895; ENSG00000007372; ENSG00000135362; ENSG00000137486; ENSG00000110880; ENSG00000141480; ENSG00000132376; ENSG00000166848; ENSG00000140538; ENSG00000187446; ENSG00000105298; ENSG00000179820; ENSG00000158125; ENSG00000011485; ENSG00000198648; ENSG00000126259; ENSG00000105701; ENSG00000123143; ENSG00000077232; ENSG00000171867; ENSG0000…
GO:0030900	forebrain development	biological_process	40|8899	72|21493	0.0106035	0.391636	1.34179	ENSG00000162490; ENSG00000185668; ENSG00000123473; ENSG00000117713; ENSG00000185532; ENSG00000007372; ENSG00000149295; ENSG00000120868; ENSG00000089094; ENSG00000184226; ENSG00000182968; ENSG00000087258; ENSG00000138834; ENSG00000072864; ENSG00000128918; ENSG00000128791; ENSG00000160007; ENSG00000081479; ENSG00000116035; ENSG00000105245; ENSG00000074181; ENSG00000176658; ENSG00000180616; ENSG0000…
GO:0003139	secondary heart field specification	biological_process	7|8899	8|21493	0.0106301	0.391636	2.11331	ENSG00000166823; ENSG00000168646; ENSG00000125378; ENSG00000016082; ENSG00000168214; ENSG00000082014; ENSG00000160973
GO:0007097	nuclear migration	biological_process	7|8899	8|21493	0.0106301	0.391636	2.11331	ENSG00000188807; ENSG00000070831; ENSG00000135723; ENSG00000133026; ENSG00000007168; ENSG00000100242; ENSG00000054654
GO:0008091	spectrin	cellular_component	7|8899	8|21493	0.0106301	0.391636	2.11331	ENSG00000163554; ENSG00000173898; ENSG00000137877; ENSG00000115306; ENSG00000160460; ENSG00000070182; ENSG00000079819
GO:0008366	axon ensheathment	biological_process	7|8899	8|21493	0.0106301	0.391636	2.11331	ENSG00000185668; ENSG00000197971; ENSG00000105227; ENSG00000013297; ENSG00000112033; ENSG00000157168; ENSG00000112531
GO:0010457	centriole-centriole cohesion	biological_process	7|8899	8|21493	0.0106301	0.391636	2.11331	ENSG00000058453; ENSG00000011523; ENSG00000131437; ENSG00000129810; ENSG00000126001; ENSG00000174799; ENSG00000044459
GO:0016188	synaptic vesicle maturation	biological_process	7|8899	8|21493	0.0106301	0.391636	2.11331	ENSG00000143553; ENSG00000073921; ENSG00000132535; ENSG00000130477; ENSG00000102003; ENSG00000102383; ENSG00000136854
GO:0016247	channel regulator activity	molecular_function	7|8899	8|21493	0.0106301	0.391636	2.11331	ENSG00000143786; ENSG00000105605; ENSG00000142408; ENSG00000075461; ENSG00000075429; ENSG00000159210; ENSG00000166862
GO:0016461	unconventional myosin complex	cellular_component	7|8899	8|21493	0.0106301	0.391636	2.11331	ENSG00000092841; ENSG00000197879; ENSG00000197535; ENSG00000066933; ENSG00000142347; ENSG00000133454; ENSG00000196586
GO:0034551	mitochondrial respiratory chain complex III assembly	biological_process	7|8899	8|21493	0.0106301	0.391636	2.11331	ENSG00000171612; ENSG00000204922; ENSG00000011295; ENSG00000074582; ENSG00000101019; ENSG00000137288; ENSG00000156467
GO:0042532	negative regulation of tyrosine phosphorylation of STAT protein	biological_process	7|8899	8|21493	0.0106301	0.391636	2.11331	ENSG00000198825; ENSG00000185338; ENSG00000175354; ENSG00000184557; ENSG00000105568; ENSG00000113575; ENSG00000186575
GO:0060155	platelet dense granule organization	biological_process	7|8899	8|21493	0.0106301	0.391636	2.11331	ENSG00000196072; ENSG00000123892; ENSG00000189114; ENSG00000127533; ENSG00000047579; ENSG00000181104; ENSG00000165029
GO:0060840	artery development	biological_process	7|8899	8|21493	0.0106301	0.391636	2.11331	ENSG00000169641; ENSG00000139567; ENSG00000204217; ENSG00000114739; ENSG00000164690; ENSG00000106571; ENSG00000105991
GO:0072015	glomerular visceral epithelial cell development	biological_process	7|8899	8|21493	0.0106301	0.391636	2.11331	ENSG00000102900; ENSG00000140575; ENSG00000157483; ENSG00000161270; ENSG00000125378; ENSG00000128567; ENSG00000187391
GO:1901990	regulation of mitotic cell cycle phase transition	biological_process	7|8899	8|21493	0.0106301	0.391636	2.11331	ENSG00000090447; ENSG00000163161; ENSG00000104884; ENSG00000176208; ENSG00000154767; ENSG00000114670; ENSG00000002822
GO:1990316	ATG1/ULK1 kinase complex	cellular_component	7|8899	8|21493	0.0106301	0.391636	2.11331	ENSG00000130766; ENSG00000175224; ENSG00000177169; ENSG00000176994; ENSG00000131374; ENSG00000164253; ENSG00000023287
GO:2001223	negative regulation of neuron migration	biological_process	7|8899	8|21493	0.0106301	0.391636	2.11331	ENSG00000185737; ENSG00000205336; ENSG00000168610; ENSG00000178568; ENSG00000168542; ENSG00000157168; ENSG00000184194
GO:2001256	regulation of store-operated calcium entry	biological_process	7|8899	8|21493	0.0106301	0.391636	2.11331	ENSG00000066294; ENSG00000167323; ENSG00000113739; ENSG00000164266; ENSG00000092051; ENSG00000152413; ENSG00000133872
GO:0001578	microtubule bundle formation	biological_process	16|8899	24|21493	0.0110058	0.401365	1.61014	ENSG00000163462; ENSG00000134369; ENSG00000107771; ENSG00000167566; ENSG00000130779; ENSG00000159713; ENSG00000187446; ENSG00000168502; ENSG00000021574; ENSG00000074054; ENSG00000130479; ENSG00000010244; ENSG00000078018; ENSG00000131711; ENSG00000171368; ENSG00000077274
GO:0035108	limb morphogenesis	biological_process	16|8899	24|21493	0.0110058	0.401365	1.61014	ENSG00000162769; ENSG00000052850; ENSG00000162337; ENSG00000139219; ENSG00000187535; ENSG00000103494; ENSG00000087088; ENSG00000128714; ENSG00000105429; ENSG00000121075; ENSG00000138829; ENSG00000138696; ENSG00000099139; ENSG00000185920; ENSG00000198363; ENSG00000106571
GO:0071889	14-3-3 protein binding	molecular_function	16|8899	24|21493	0.0110058	0.401365	1.61014	ENSG00000143393; ENSG00000067606; ENSG00000168209; ENSG00000061273; ENSG00000058272; ENSG00000185950; ENSG00000039523; ENSG00000141480; ENSG00000111913; ENSG00000054611; ENSG00000142208; ENSG00000142178; ENSG00000172403; ENSG00000065491; ENSG00000197892; ENSG00000136848
GO:0070588	calcium ion transmembrane transport	biological_process	70|8899	136|21493	0.0110502	0.401365	1.24313	ENSG00000153898; ENSG00000143183; ENSG00000159363; ENSG00000165995; ENSG00000198216; ENSG00000107593; ENSG00000185933; ENSG00000070985; ENSG00000167323; ENSG00000162341; ENSG00000129749; ENSG00000175294; ENSG00000110218; ENSG00000151062; ENSG00000151067; ENSG00000123104; ENSG00000170456; ENSG00000186815; ENSG00000196557; ENSG00000183454; ENSG00000008710; ENSG00000196296; ENSG00000166473; ENSG0000…
GO:0048013	ephrin receptor signaling pathway	biological_process	48|8899	89|21493	0.0113031	0.401365	1.30259	ENSG00000070886; ENSG00000133216; ENSG00000142627; ENSG00000183317; ENSG00000070831; ENSG00000143801; ENSG00000162704; ENSG00000183020; ENSG00000174775; ENSG00000273079; ENSG00000102606; ENSG00000125266; ENSG00000087245; ENSG00000167193; ENSG00000108947; ENSG00000140538; ENSG00000137845; ENSG00000138613; ENSG00000184009; ENSG00000141380; ENSG00000067900; ENSG00000134318; ENSG00000042753; ENSG0000…
GO:0050660	flavin adenine dinucleotide binding	molecular_function	37|8899	66|21493	0.0113572	0.401365	1.35398	ENSG00000177000; ENSG00000004487; ENSG00000117009; ENSG00000042286; ENSG00000086991; ENSG00000198431; ENSG00000089250; ENSG00000111271; ENSG00000122971; ENSG00000127554; ENSG00000072778; ENSG00000166816; ENSG00000140374; ENSG00000255346; ENSG00000128928; ENSG00000141994; ENSG00000158125; ENSG00000153093; ENSG00000105607; ENSG00000161533; ENSG00000180902; ENSG00000100350; ENSG00000100243; ENSG0000…
GO:0001816	cytokine production	biological_process	17|8899	26|21493	0.0116716	0.401365	1.57918	ENSG00000134744; ENSG00000169403; ENSG00000171608; ENSG00000137700; ENSG00000010610; ENSG00000198001; ENSG00000176953; ENSG00000102908; ENSG00000178573; ENSG00000172575; ENSG00000150637; ENSG00000153246; ENSG00000156127; ENSG00000101096; ENSG00000049768; ENSG00000123454; ENSG00000213694
GO:0030507	spectrin binding	molecular_function	17|8899	26|21493	0.0116716	0.401365	1.57918	ENSG00000117228; ENSG00000151150; ENSG00000137474; ENSG00000137877; ENSG00000185527; ENSG00000075340; ENSG00000160460; ENSG00000076826; ENSG00000182040; ENSG00000054356; ENSG00000131437; ENSG00000145555; ENSG00000145362; ENSG00000079819; ENSG00000087274; ENSG00000130559; ENSG00000029534
GO:0000981	RNA polymerase II transcription factor activity, sequence-specific DNA binding	molecular_function	100|8899	202|21493	0.0117875	0.401365	1.19565	ENSG00000177551; ENSG00000117036; ENSG00000116604; ENSG00000154222; ENSG00000078900; ENSG00000020633; ENSG00000186790; ENSG00000163867; ENSG00000198815; ENSG00000162367; ENSG00000163435; ENSG00000162714; ENSG00000158711; ENSG00000107779; ENSG00000172818; ENSG00000135374; ENSG00000007372; ENSG00000174576; ENSG00000166261; ENSG00000111206; ENSG00000123095; ENSG00000132950; ENSG00000140987; ENSG0000…
GO:0032259	methylation	biological_process	104|8899	211|21493	0.0120941	0.401365	1.19044	ENSG00000117543; ENSG00000116539; ENSG00000143303; ENSG00000198890; ENSG00000143379; ENSG00000116237; ENSG00000117481; ENSG00000010165; ENSG00000152455; ENSG00000116984; ENSG00000121486; ENSG00000059588; ENSG00000258539; ENSG00000214435; ENSG00000019485; ENSG00000132275; ENSG00000169519; ENSG00000173120; ENSG00000170325; ENSG00000111218; ENSG00000166741; ENSG00000126749; ENSG00000118058; ENSG0000…
GO:0043197	dendritic spine	cellular_component	61|8899	117|21493	0.0120962	0.401365	1.25921	ENSG00000018625; ENSG00000132718; ENSG00000070831; ENSG00000107954; ENSG00000059915; ENSG00000172757; ENSG00000109991; ENSG00000166313; ENSG00000134909; ENSG00000109846; ENSG00000149295; ENSG00000137486; ENSG00000085733; ENSG00000162105; ENSG00000185046; ENSG00000089250; ENSG00000135124; ENSG00000103496; ENSG00000087250; ENSG00000089280; ENSG00000006740; ENSG00000133026; ENSG00000063015; ENSG0000…
GO:0002082	regulation of oxidative phosphorylation	biological_process	5|8899	5|21493	0.01216	0.401365	2.41522	ENSG00000158828; ENSG00000171612; ENSG00000125648; ENSG00000137288; ENSG00000165240
GO:0004689	phosphorylase kinase activity	molecular_function	5|8899	5|21493	0.01216	0.401365	2.41522	ENSG00000156873; ENSG00000102893; ENSG00000067177; ENSG00000044446; ENSG00000164776
GO:0004749	ribose phosphate diphosphokinase activity	molecular_function	5|8899	5|21493	0.01216	0.401365	2.41522	ENSG00000141127; ENSG00000161542; ENSG00000147224; ENSG00000101911; ENSG00000229937
GO:0004826	phenylalanine-tRNA ligase activity	molecular_function	5|8899	5|21493	0.01216	0.401365	2.41522	ENSG00000130764; ENSG00000255561; ENSG00000179115; ENSG00000116120; ENSG00000145982
GO:0005964	phosphorylase kinase complex	cellular_component	5|8899	5|21493	0.01216	0.401365	2.41522	ENSG00000156873; ENSG00000102893; ENSG00000067177; ENSG00000044446; ENSG00000164776
GO:0006085	acetyl-CoA biosynthetic process	biological_process	5|8899	5|21493	0.01216	0.401365	2.41522	ENSG00000075239; ENSG00000103150; ENSG00000131473; ENSG00000154930; ENSG00000131069
GO:0006278	RNA-dependent DNA biosynthetic process	biological_process	5|8899	5|21493	0.01216	0.401365	2.41522	ENSG00000129566; ENSG00000132604; ENSG00000164362; ENSG00000147421; ENSG00000196262
GO:0006686	sphingomyelin biosynthetic process	biological_process	5|8899	5|21493	0.01216	0.401365	2.41522	ENSG00000156671; ENSG00000133027; ENSG00000100596; ENSG00000164023; ENSG00000090054
GO:0010385	double-stranded methylated DNA binding	molecular_function	5|8899	5|21493	0.01216	0.401365	2.41522	ENSG00000184937; ENSG00000141644; ENSG00000113648; ENSG00000120738; ENSG00000169057
GO:0010632	regulation of epithelial cell migration	biological_process	5|8899	5|21493	0.01216	0.401365	2.41522	ENSG00000127603; ENSG00000110880; ENSG00000197122; ENSG00000113273; ENSG00000169398
GO:0030023	extracellular matrix constituent conferring elasticity	molecular_function	5|8899	5|21493	0.01216	0.401365	2.41522	ENSG00000187498; ENSG00000166147; ENSG00000132205; ENSG00000138080; ENSG00000138829
GO:0033088	negative regulation of immature T cell proliferation in thymus	biological_process	5|8899	5|21493	0.01216	0.401365	2.41522	ENSG00000141736; ENSG00000163501; ENSG00000125378; ENSG00000121210; ENSG00000147889
GO:0033119	negative regulation of RNA splicing	biological_process	5|8899	5|21493	0.01216	0.401365	2.41522	ENSG00000117569; ENSG00000110700; ENSG00000197728; ENSG00000011304; ENSG00000119314
GO:0036035	osteoclast development	biological_process	5|8899	5|21493	0.01216	0.401365	2.41522	ENSG00000154237; ENSG00000007168; ENSG00000182718; ENSG00000197122; ENSG00000114861
GO:0042500	aspartic endopeptidase activity, intramembrane cleaving	molecular_function	5|8899	5|21493	0.01216	0.401365	2.41522	ENSG00000157837; ENSG00000138600; ENSG00000005206; ENSG00000080815; ENSG00000101294
GO:0051127	positive regulation of actin nucleation	biological_process	5|8899	5|21493	0.01216	0.401365	2.41522	ENSG00000248905; ENSG00000156232; ENSG00000254585; ENSG00000148180; ENSG00000006747
GO:0055069	zinc ion homeostasis	biological_process	5|8899	5|21493	0.01216	0.401365	2.41522	ENSG00000159363; ENSG00000087250; ENSG00000104154; ENSG00000167895; ENSG00000185345
GO:0070061	fructose binding	molecular_function	5|8899	5|21493	0.01216	0.401365	2.41522	ENSG00000142583; ENSG00000152556; ENSG00000149925; ENSG00000141959; ENSG00000136872
GO:0070940	dephosphorylation of RNA polymerase II C-terminal domain	biological_process	5|8899	5|21493	0.01216	0.401365	2.41522	ENSG00000122484; ENSG00000160075; ENSG00000141425; ENSG00000060069; ENSG00000101413
GO:0071532	ankyrin repeat binding	molecular_function	5|8899	5|21493	0.01216	0.401365	2.41522	ENSG00000166135; ENSG00000173039; ENSG00000149115; ENSG00000161681; ENSG00000147601
GO:0071557	histone H3-K27 demethylation	biological_process	5|8899	5|21493	0.01216	0.401365	2.41522	ENSG00000132510; ENSG00000006459; ENSG00000147050; ENSG00000172943; ENSG00000183878
GO:0071558	histone demethylase activity (H3-K27 specific)	molecular_function	5|8899	5|21493	0.01216	0.401365	2.41522	ENSG00000132510; ENSG00000006459; ENSG00000147050; ENSG00000172943; ENSG00000183878
GO:0072207	metanephric epithelium development	biological_process	5|8899	5|21493	0.01216	0.401365	2.41522	ENSG00000075891; ENSG00000184937; ENSG00000143867; ENSG00000125618; ENSG00000188064
GO:0075525	viral translational termination-reinitiation	biological_process	5|8899	5|21493	0.01216	0.401365	2.41522	ENSG00000107581; ENSG00000130811; ENSG00000100129; ENSG00000100353; ENSG00000106263
GO:0086006	voltage-gated sodium channel activity involved in cardiac muscle cell action potential	molecular_function	5|8899	5|21493	0.01216	0.401365	2.41522	ENSG00000177098; ENSG00000149575; ENSG00000166257; ENSG00000105711; ENSG00000183873
GO:0090188	negative regulation of pancreatic juice secretion	biological_process	5|8899	5|21493	0.01216	0.401365	2.41522	ENSG00000025434; ENSG00000060237; ENSG00000198648; ENSG00000126562; ENSG00000196632
GO:0097485	neuron projection guidance	biological_process	5|8899	5|21493	0.01216	0.401365	2.41522	ENSG00000151640; ENSG00000160007; ENSG00000114554; ENSG00000082684; ENSG00000130827
GO:0098780	response to mitochondrial depolarisation	biological_process	5|8899	5|21493	0.01216	0.401365	2.41522	ENSG00000110497; ENSG00000175224; ENSG00000126581; ENSG00000161011; ENSG00000126775
GO:1902035	positive regulation of hematopoietic stem cell proliferation	biological_process	5|8899	5|21493	0.01216	0.401365	2.41522	ENSG00000049130; ENSG00000244754; ENSG00000224470; ENSG00000090534; ENSG00000071994
GO:1904504	positive regulation of lipophagy	biological_process	5|8899	5|21493	0.01216	0.401365	2.41522	ENSG00000130766; ENSG00000169252; ENSG00000100596; ENSG00000197386; ENSG00000090054
GO:0051924	regulation of calcium ion transport	biological_process	18|8899	28|21493	0.0122098	0.401365	1.55264	ENSG00000116329; ENSG00000135744; ENSG00000107562; ENSG00000148660; ENSG00000167323; ENSG00000167995; ENSG00000175294; ENSG00000010610; ENSG00000109047; ENSG00000108405; ENSG00000172349; ENSG00000067560; ENSG00000128271; ENSG00000114353; ENSG00000036828; ENSG00000145362; ENSG00000148408; ENSG00000075142
GO:0061631	ubiquitin conjugating enzyme activity	molecular_function	18|8899	28|21493	0.0122098	0.401365	1.55264	ENSG00000160087; ENSG00000236444; ENSG00000132388; ENSG00000099804; ENSG00000175931; ENSG00000159202; ENSG00000170035; ENSG00000119048; ENSG00000131508; ENSG00000170142; ENSG00000184787; ENSG00000109332; ENSG00000186591; ENSG00000077721; ENSG00000147133; ENSG00000107341; ENSG00000169139; ENSG00000078967
GO:0004197	cysteine-type endopeptidase activity	molecular_function	33|8899	58|21493	0.0123044	0.401365	1.37417	ENSG00000163131; ENSG00000077254; ENSG00000132906; ENSG00000196954; ENSG00000137757; ENSG00000109861; ENSG00000111667; ENSG00000135476; ENSG00000135655; ENSG00000135093; ENSG00000187555; ENSG00000129204; ENSG00000138592; ENSG00000103811; ENSG00000101557; ENSG00000172175; ENSG00000115464; ENSG00000003402; ENSG00000003400; ENSG00000064012; ENSG00000135913; ENSG00000100600; ENSG00000164305; ENSG0000…
GO:0007420	brain development	biological_process	117|8899	240|21493	0.0123598	0.401365	1.17742	ENSG00000132688; ENSG00000092621; ENSG00000162433; ENSG00000185668; ENSG00000197587; ENSG00000131238; ENSG00000142700; ENSG00000170525; ENSG00000077943; ENSG00000107562; ENSG00000107954; ENSG00000151929; ENSG00000188816; ENSG00000170759; ENSG00000168209; ENSG00000148704; ENSG00000110697; ENSG00000129159; ENSG00000133895; ENSG00000007372; ENSG00000111262; ENSG00000075239; ENSG00000149311; ENSG0000…
GO:0006950	response to stress	biological_process	32|8899	56|21493	0.01252	0.401365	1.38012	ENSG00000118217; ENSG00000158828; ENSG00000162409; ENSG00000162600; ENSG00000162889; ENSG00000178473; ENSG00000175274; ENSG00000103034; ENSG00000149930; ENSG00000157106; ENSG00000141503; ENSG00000138028; ENSG00000198648; ENSG00000091436; ENSG00000104814; ENSG00000161011; ENSG00000050748; ENSG00000145040; ENSG00000100591; ENSG00000080824; ENSG00000168398; ENSG00000100739; ENSG00000100030; ENSG0000…
GO:0044212	transcription regulatory region DNA binding	molecular_function	121|8899	249|21493	0.0125232	0.401365	1.17366	ENSG00000143458; ENSG00000198715; ENSG00000127124; ENSG00000092847; ENSG00000078900; ENSG00000116560; ENSG00000171872; ENSG00000004487; ENSG00000116478; ENSG00000066136; ENSG00000162367; ENSG00000117222; ENSG00000117625; ENSG00000116833; ENSG00000148835; ENSG00000075891; ENSG00000157613; ENSG00000133895; ENSG00000025434; ENSG00000007372; ENSG00000184937; ENSG00000173039; ENSG00000118058; ENSG0000…
GO:0000380	alternative mRNA splicing, via spliceosome	biological_process	11|8899	15|21493	0.0125815	0.401365	1.77116	ENSG00000116560; ENSG00000004487; ENSG00000061936; ENSG00000103067; ENSG00000101489; ENSG00000099783; ENSG00000136450; ENSG00000164609; ENSG00000124193; ENSG00000174891; ENSG00000065883
GO:0004115	3',5'-cyclic-AMP phosphodiesterase activity	molecular_function	11|8899	15|21493	0.0125815	0.401365	1.77116	ENSG00000152270; ENSG00000123360; ENSG00000073417; ENSG00000105650; ENSG00000065989; ENSG00000128655; ENSG00000113448; ENSG00000113231; ENSG00000205268; ENSG00000112541; ENSG00000171408
GO:0006198	cAMP catabolic process	biological_process	11|8899	15|21493	0.0125815	0.401365	1.77116	ENSG00000152270; ENSG00000123360; ENSG00000073417; ENSG00000105650; ENSG00000065989; ENSG00000128655; ENSG00000113448; ENSG00000113231; ENSG00000205268; ENSG00000112541; ENSG00000171408
GO:0008509	anion transmembrane transporter activity	molecular_function	11|8899	15|21493	0.0125815	0.401365	1.77116	ENSG00000050438; ENSG00000181045; ENSG00000188687; ENSG00000004939; ENSG00000114923; ENSG00000225697; ENSG00000033867; ENSG00000112053; ENSG00000080493; ENSG00000164889; ENSG00000165029
GO:0015106	bicarbonate transmembrane transporter activity	molecular_function	11|8899	15|21493	0.0125815	0.401365	1.77116	ENSG00000174502; ENSG00000167995; ENSG00000181045; ENSG00000004939; ENSG00000088836; ENSG00000155850; ENSG00000225697; ENSG00000112053; ENSG00000145217; ENSG00000001626; ENSG00000091137
GO:0031434	mitogen-activated protein kinase kinase binding	molecular_function	11|8899	15|21493	0.0125815	0.401365	1.77116	ENSG00000173327; ENSG00000137486; ENSG00000149930; ENSG00000138834; ENSG00000071575; ENSG00000127445; ENSG00000159640; ENSG00000101255; ENSG00000078061; ENSG00000136848; ENSG00000173334
GO:0060236	regulation of mitotic spindle organization	biological_process	11|8899	15|21493	0.0125815	0.401365	1.77116	ENSG00000121957; ENSG00000137497; ENSG00000136122; ENSG00000008710; ENSG00000213024; ENSG00000144031; ENSG00000141367; ENSG00000197102; ENSG00000101146; ENSG00000088325; ENSG00000013810
GO:1900006	positive regulation of dendrite development	biological_process	11|8899	15|21493	0.0125815	0.401365	1.77116	ENSG00000140575; ENSG00000063015; ENSG00000105662; ENSG00000273749; ENSG00000101144; ENSG00000124507; ENSG00000196083; ENSG00000198836; ENSG00000136848; ENSG00000147852; ENSG00000106460
GO:0030534	adult behavior	biological_process	19|8899	30|21493	0.0126349	0.401365	1.52964	ENSG00000173898; ENSG00000149295; ENSG00000162105; ENSG00000165300; ENSG00000118946; ENSG00000197063; ENSG00000141933; ENSG00000179915; ENSG00000161681; ENSG00000171094; ENSG00000160460; ENSG00000113327; ENSG00000136367; ENSG00000021645; ENSG00000164197; ENSG00000174469; ENSG00000196338; ENSG00000196092; ENSG00000119508
GO:0043029	T cell homeostasis	biological_process	19|8899	30|21493	0.0126349	0.401365	1.52964	ENSG00000135870; ENSG00000107758; ENSG00000026103; ENSG00000123338; ENSG00000089041; ENSG00000102879; ENSG00000109101; ENSG00000183018; ENSG00000141873; ENSG00000125735; ENSG00000153094; ENSG00000144161; ENSG00000105639; ENSG00000129465; ENSG00000164305; ENSG00000102001; ENSG00000049768; ENSG00000137078; ENSG00000056586
GO:2000145	regulation of cell motility	biological_process	19|8899	30|21493	0.0126349	0.401365	1.52964	ENSG00000143322; ENSG00000198825; ENSG00000110651; ENSG00000065361; ENSG00000169752; ENSG00000167657; ENSG00000067900; ENSG00000134318; ENSG00000162959; ENSG00000123143; ENSG00000141736; ENSG00000178568; ENSG00000158458; ENSG00000067560; ENSG00000183323; ENSG00000146376; ENSG00000124882; ENSG00000157168; ENSG00000146648
GO:0007254	JNK cascade	biological_process	31|8899	54|21493	0.0127228	0.403202	1.38651	ENSG00000168067; ENSG00000173327; ENSG00000175104; ENSG00000139625; ENSG00000198001; ENSG00000177889; ENSG00000150991; ENSG00000167207; ENSG00000138834; ENSG00000141503; ENSG00000132522; ENSG00000074696; ENSG00000125731; ENSG00000130758; ENSG00000161270; ENSG00000082146; ENSG00000050748; ENSG00000100324; ENSG00000008735; ENSG00000134070; ENSG00000244687; ENSG00000099942; ENSG00000036828; ENSG0000…
GO:0006906	vesicle fusion	biological_process	30|8899	52|21493	0.01291	0.40687	1.39339	ENSG00000065135; ENSG00000132718; ENSG00000049245; ENSG00000143469; ENSG00000204176; ENSG00000166900; ENSG00000019505; ENSG00000162236; ENSG00000173227; ENSG00000139190; ENSG00000137501; ENSG00000067715; ENSG00000118308; ENSG00000110975; ENSG00000089169; ENSG00000149927; ENSG00000103528; ENSG00000220205; ENSG00000129990; ENSG00000135636; ENSG00000108587; ENSG00000139973; ENSG00000124222; ENSG0000…
GO:0060170	ciliary membrane	cellular_component	30|8899	52|21493	0.01291	0.40687	1.39339	ENSG00000180758; ENSG00000143147; ENSG00000107593; ENSG00000110047; ENSG00000111319; ENSG00000149295; ENSG00000162105; ENSG00000168778; ENSG00000070729; ENSG00000008710; ENSG00000205084; ENSG00000205795; ENSG00000155066; ENSG00000186889; ENSG00000105220; ENSG00000168385; ENSG00000175416; ENSG00000278195; ENSG00000165533; ENSG00000175894; ENSG00000099940; ENSG00000164161; ENSG00000118762; ENSG0000…
GO:0044325	ion channel binding	molecular_function	59|8899	113|21493	0.0129394	0.40687	1.26104	ENSG00000171385; ENSG00000197747; ENSG00000158286; ENSG00000151150; ENSG00000120049; ENSG00000129159; ENSG00000175115; ENSG00000175544; ENSG00000248746; ENSG00000187486; ENSG00000175538; ENSG00000177098; ENSG00000110218; ENSG00000137486; ENSG00000166257; ENSG00000057294; ENSG00000166006; ENSG00000089250; ENSG00000008710; ENSG00000179776; ENSG00000051108; ENSG00000168418; ENSG00000220205; ENSG0000…
GO:0042059	negative regulation of epidermal growth factor receptor signaling pathway	biological_process	20|8899	32|21493	0.0129603	0.40687	1.50951	ENSG00000265491; ENSG00000070831; ENSG00000149177; ENSG00000074319; ENSG00000110395; ENSG00000102606; ENSG00000150991; ENSG00000175354; ENSG00000070423; ENSG00000063245; ENSG00000213024; ENSG00000115145; ENSG00000127527; ENSG00000177885; ENSG00000164056; ENSG00000159733; ENSG00000147010; ENSG00000136848; ENSG00000107295; ENSG00000146648
GO:0003007	heart morphogenesis	biological_process	29|8899	50|21493	0.0130785	0.409621	1.40082	ENSG00000069702; ENSG00000060718; ENSG00000107779; ENSG00000108175; ENSG00000134571; ENSG00000189079; ENSG00000139219; ENSG00000176692; ENSG00000004975; ENSG00000188095; ENSG00000166823; ENSG00000128918; ENSG00000171298; ENSG00000121068; ENSG00000054598; ENSG00000100324; ENSG00000185070; ENSG00000171456; ENSG00000016082; ENSG00000112715; ENSG00000163132; ENSG00000128602; ENSG00000196411; ENSG0000…
GO:0071479	cellular response to ionizing radiation	biological_process	21|8899	34|21493	0.0131985	0.41227	1.49175	ENSG00000143493; ENSG00000173848; ENSG00000149115; ENSG00000172613; ENSG00000171792; ENSG00000186280; ENSG00000151164; ENSG00000197299; ENSG00000141510; ENSG00000161970; ENSG00000128908; ENSG00000051180; ENSG00000177885; ENSG00000114346; ENSG00000113456; ENSG00000112062; ENSG00000124762; ENSG00000175854; ENSG00000104529; ENSG00000132436; ENSG00000136273
GO:0005044	scavenger receptor activity	molecular_function	28|8899	48|21493	0.0132248	0.41227	1.40888	ENSG00000073754; ENSG00000142910; ENSG00000138131; ENSG00000214279; ENSG00000187908; ENSG00000110448; ENSG00000166682; ENSG00000137747; ENSG00000136011; ENSG00000109072; ENSG00000161921; ENSG00000074660; ENSG00000158270; ENSG00000108679; ENSG00000179954; ENSG00000019169; ENSG00000115318; ENSG00000144476; ENSG00000145794; ENSG00000144648; ENSG00000182218; ENSG00000099994; ENSG00000010327; ENSG0000…
GO:0008542	visual learning	biological_process	27|8899	46|21493	0.0133446	0.414575	1.41763	ENSG00000018625; ENSG00000160716; ENSG00000177963; ENSG00000177030; ENSG00000149295; ENSG00000118058; ENSG00000123360; ENSG00000133703; ENSG00000183454; ENSG00000103034; ENSG00000033800; ENSG00000156642; ENSG00000134138; ENSG00000166342; ENSG00000115183; ENSG00000196712; ENSG00000131771; ENSG00000118260; ENSG00000113749; ENSG00000171992; ENSG00000196639; ENSG00000142192; ENSG00000197283; ENSG0000…
GO:0048568	embryonic organ development	biological_process	22|8899	36|21493	0.0133607	0.414575	1.47596	ENSG00000107779; ENSG00000066468; ENSG00000189079; ENSG00000177084; ENSG00000083093; ENSG00000071655; ENSG00000134046; ENSG00000063245; ENSG00000163161; ENSG00000143951; ENSG00000012061; ENSG00000104884; ENSG00000188064; ENSG00000128602; ENSG00000164690; ENSG00000147050; ENSG00000184634; ENSG00000185920; ENSG00000119318; ENSG00000164736; ENSG00000121039; ENSG00000106571
GO:0006661	phosphatidylinositol biosynthetic process	biological_process	42|8899	77|21493	0.0134438	0.414925	1.31739	ENSG00000143398; ENSG00000143393; ENSG00000117461; ENSG00000171608; ENSG00000133056; ENSG00000143761; ENSG00000107679; ENSG00000198825; ENSG00000110697; ENSG00000011405; ENSG00000090975; ENSG00000091622; ENSG00000132376; ENSG00000276231; ENSG00000078142; ENSG00000186111; ENSG00000105559; ENSG00000035115; ENSG00000040933; ENSG00000130304; ENSG00000105647; ENSG00000276293; ENSG00000108389; ENSG0000…
GO:0051539	4 iron, 4 sulfur cluster binding	molecular_function	25|8899	42|21493	0.013486	0.414925	1.43763	ENSG00000132781; ENSG00000164002; ENSG00000110717; ENSG00000167792; ENSG00000013573; ENSG00000177084; ENSG00000103245; ENSG00000065057; ENSG00000136381; ENSG00000115286; ENSG00000134321; ENSG00000062822; ENSG00000104884; ENSG00000136492; ENSG00000023228; ENSG00000145996; ENSG00000151413; ENSG00000165898; ENSG00000258366; ENSG00000026036; ENSG00000171503; ENSG00000128059; ENSG00000121897; ENSG0000…
GO:0060291	long-term synaptic potentiation	biological_process	25|8899	42|21493	0.013486	0.414925	1.43763	ENSG00000067606; ENSG00000143740; ENSG00000116147; ENSG00000166900; ENSG00000173227; ENSG00000162105; ENSG00000183454; ENSG00000103496; ENSG00000103528; ENSG00000220205; ENSG00000175344; ENSG00000074621; ENSG00000156642; ENSG00000118160; ENSG00000162951; ENSG00000108852; ENSG00000251322; ENSG00000100030; ENSG00000160307; ENSG00000169760; ENSG00000112333; ENSG00000120899; ENSG00000169057; ENSG0000…
GO:0045184	establishment of protein localization	biological_process	24|8899	40|21493	0.0134961	0.414925	1.44913	ENSG00000118193; ENSG00000077943; ENSG00000042781; ENSG00000151150; ENSG00000107679; ENSG00000186862; ENSG00000172273; ENSG00000135679; ENSG00000134874; ENSG00000110880; ENSG00000182149; ENSG00000132535; ENSG00000255112; ENSG00000179915; ENSG00000169756; ENSG00000143951; ENSG00000111913; ENSG00000169760; ENSG00000144824; ENSG00000168743; ENSG00000164171; ENSG00000102383; ENSG00000095397; ENSG0000…
GO:0008022	protein C-terminus binding	molecular_function	96|8899	194|21493	0.013559	0.415904	1.19516	ENSG00000116783; ENSG00000142856; ENSG00000173641; ENSG00000142798; ENSG00000116701; ENSG00000123240; ENSG00000143153; ENSG00000026025; ENSG00000148773; ENSG00000213445; ENSG00000110171; ENSG00000174775; ENSG00000187486; ENSG00000172367; ENSG00000137497; ENSG00000020922; ENSG00000149308; ENSG00000118096; ENSG00000012822; ENSG00000067715; ENSG00000185591; ENSG00000152556; ENSG00000127337; ENSG0000…
GO:0007265	Ras protein signal transduction	biological_process	41|8899	75|21493	0.0138234	0.423044	1.32032	ENSG00000183856; ENSG00000143379; ENSG00000213281; ENSG00000160691; ENSG00000142675; ENSG00000162889; ENSG00000150594; ENSG00000138193; ENSG00000133818; ENSG00000174775; ENSG00000017427; ENSG00000133703; ENSG00000089022; ENSG00000139687; ENSG00000065320; ENSG00000141510; ENSG00000172575; ENSG00000129946; ENSG00000131845; ENSG00000130726; ENSG00000126458; ENSG00000130816; ENSG00000196712; ENSG0000…
GO:0005874	microtubule	cellular_component	170|8899	360|21493	0.0140206	0.427972	1.14052	ENSG00000163346; ENSG00000137941; ENSG00000127603; ENSG00000117245; ENSG00000054523; ENSG00000092850; ENSG00000069424; ENSG00000090273; ENSG00000266094; ENSG00000185842; ENSG00000134369; ENSG00000162946; ENSG00000162849; ENSG00000118193; ENSG00000261456; ENSG00000107581; ENSG00000165476; ENSG00000107816; ENSG00000138160; ENSG00000170759; ENSG00000130640; ENSG00000149499; ENSG00000167323; ENSG0000…
GO:0071805	potassium ion transmembrane transport	biological_process	69|8899	135|21493	0.0140596	0.427972	1.23444	ENSG00000171385; ENSG00000116396; ENSG00000143603; ENSG00000177301; ENSG00000177272; ENSG00000177807; ENSG00000117013; ENSG00000069424; ENSG00000090020; ENSG00000162753; ENSG00000135750; ENSG00000107593; ENSG00000156113; ENSG00000120049; ENSG00000129159; ENSG00000070985; ENSG00000182255; ENSG00000187486; ENSG00000175538; ENSG00000111262; ENSG00000151704; ENSG00000135519; ENSG00000166006; ENSG0000…
GO:0007179	transforming growth factor beta receptor signaling pathway	biological_process	49|8899	92|21493	0.0141735	0.427972	1.28636	ENSG00000143375; ENSG00000069702; ENSG00000158769; ENSG00000157077; ENSG00000067606; ENSG00000143799; ENSG00000107779; ENSG00000148498; ENSG00000266524; ENSG00000110395; ENSG00000135409; ENSG00000139567; ENSG00000135655; ENSG00000089159; ENSG00000150991; ENSG00000120693; ENSG00000179776; ENSG00000141480; ENSG00000087095; ENSG00000137834; ENSG00000175387; ENSG00000128791; ENSG00000135966; ENSG0000…
GO:0090630	activation of GTPase activity	biological_process	49|8899	92|21493	0.0141735	0.427972	1.28636	ENSG00000143398; ENSG00000116641; ENSG00000067208; ENSG00000130762; ENSG00000142627; ENSG00000148429; ENSG00000152061; ENSG00000111490; ENSG00000121749; ENSG00000153531; ENSG00000139835; ENSG00000110880; ENSG00000169221; ENSG00000196155; ENSG00000141258; ENSG00000214946; ENSG00000129204; ENSG00000167202; ENSG00000140538; ENSG00000172575; ENSG00000167291; ENSG00000115266; ENSG00000104946; ENSG0000…
GO:0061024	membrane organization	biological_process	113|8899	232|21493	0.0141813	0.427972	1.17638	ENSG00000198837; ENSG00000049245; ENSG00000134376; ENSG00000123240; ENSG00000162704; ENSG00000203668; ENSG00000174791; ENSG00000183020; ENSG00000011405; ENSG00000089818; ENSG00000073921; ENSG00000110395; ENSG00000137486; ENSG00000085733; ENSG00000123892; ENSG00000174804; ENSG00000160654; ENSG00000010610; ENSG00000080371; ENSG00000067715; ENSG00000170456; ENSG00000127328; ENSG00000111540; ENSG0000…
GO:0009749	response to glucose	biological_process	40|8899	73|21493	0.0142085	0.427972	1.32341	ENSG00000143627; ENSG00000143420; ENSG00000131910; ENSG00000070785; ENSG00000130766; ENSG00000135821; ENSG00000178473; ENSG00000134333; ENSG00000149577; ENSG00000137700; ENSG00000135100; ENSG00000185950; ENSG00000111361; ENSG00000072310; ENSG00000004139; ENSG00000220205; ENSG00000137801; ENSG00000175387; ENSG00000010310; ENSG00000115211; ENSG00000054356; ENSG00000112293; ENSG00000120738; ENSG0000…
GO:0042795	snRNA transcription from RNA polymerase II promoter	biological_process	40|8899	73|21493	0.0142085	0.427972	1.32341	ENSG00000122484; ENSG00000143190; ENSG00000143624; ENSG00000127054; ENSG00000143493; ENSG00000148835; ENSG00000185085; ENSG00000149262; ENSG00000185591; ENSG00000139579; ENSG00000102786; ENSG00000102978; ENSG00000128915; ENSG00000099817; ENSG00000141425; ENSG00000144161; ENSG00000144231; ENSG00000105656; ENSG00000028277; ENSG00000173559; ENSG00000164902; ENSG00000100142; ENSG00000090061; ENSG0000…
GO:0000038	very long-chain fatty acid metabolic process	biological_process	12|8899	17|21493	0.0144534	0.432427	1.70486	ENSG00000139197; ENSG00000140284; ENSG00000103740; ENSG00000186204; ENSG00000186115; ENSG00000161533; ENSG00000197977; ENSG00000113396; ENSG00000060971; ENSG00000177465; ENSG00000167114; ENSG00000164751
GO:0015095	magnesium ion transmembrane transporter activity	molecular_function	12|8899	17|21493	0.0144534	0.432427	1.70486	ENSG00000001461; ENSG00000148842; ENSG00000186908; ENSG00000136052; ENSG00000158158; ENSG00000124532; ENSG00000170113; ENSG00000140157; ENSG00000113946; ENSG00000163293; ENSG00000102158; ENSG00000104361
GO:0032006	regulation of TOR signaling	biological_process	12|8899	17|21493	0.0144534	0.432427	1.70486	ENSG00000100726; ENSG00000154803; ENSG00000135956; ENSG00000092871; ENSG00000101447; ENSG00000145348; ENSG00000170927; ENSG00000112146; ENSG00000138678; ENSG00000109270; ENSG00000078061; ENSG00000146535
GO:0007224	smoothened signaling pathway	biological_process	39|8899	71|21493	0.0145983	0.435787	1.32667	ENSG00000123473; ENSG00000081870; ENSG00000054392; ENSG00000116747; ENSG00000107593; ENSG00000007372; ENSG00000064309; ENSG00000118096; ENSG00000111087; ENSG00000139549; ENSG00000134874; ENSG00000168778; ENSG00000205084; ENSG00000128881; ENSG00000140323; ENSG00000138002; ENSG00000186889; ENSG00000143951; ENSG00000074047; ENSG00000130758; ENSG00000105701; ENSG00000168385; ENSG00000163501; ENSG0000…
GO:0005793	endoplasmic reticulum-Golgi intermediate compartment	cellular_component	38|8899	69|21493	0.014992	0.445552	1.33012	ENSG00000117500; ENSG00000265808; ENSG00000157916; ENSG00000204084; ENSG00000143771; ENSG00000107862; ENSG00000107651; ENSG00000129083; ENSG00000189403; ENSG00000086598; ENSG00000196535; ENSG00000182149; ENSG00000166825; ENSG00000166557; ENSG00000187446; ENSG00000156232; ENSG00000154889; ENSG00000175354; ENSG00000256060; ENSG00000104805; ENSG00000180398; ENSG00000136731; ENSG00000167645; ENSG0000…
GO:0005811	lipid particle	cellular_component	38|8899	69|21493	0.014992	0.445552	1.33012	ENSG00000123689; ENSG00000107862; ENSG00000042286; ENSG00000110047; ENSG00000110697; ENSG00000110046; ENSG00000175104; ENSG00000132746; ENSG00000177666; ENSG00000185432; ENSG00000127314; ENSG00000136026; ENSG00000133121; ENSG00000087253; ENSG00000161905; ENSG00000182718; ENSG00000166819; ENSG00000167676; ENSG00000214456; ENSG00000105355; ENSG00000134321; ENSG00000118961; ENSG00000021574; ENSG0000…
GO:0006887	exocytosis	biological_process	61|8899	118|21493	0.0150752	0.447031	1.24854	ENSG00000143553; ENSG00000049245; ENSG00000154305; ENSG00000138190; ENSG00000166900; ENSG00000174672; ENSG00000011405; ENSG00000148943; ENSG00000139190; ENSG00000137501; ENSG00000110975; ENSG00000177238; ENSG00000149927; ENSG00000103528; ENSG00000131899; ENSG00000006740; ENSG00000133026; ENSG00000181031; ENSG00000220205; ENSG00000137766; ENSG00000069974; ENSG00000197535; ENSG00000198794; ENSG0000…
GO:0006486	protein glycosylation	biological_process	88|8899	177|21493	0.0151559	0.448429	1.20078	ENSG00000126091; ENSG00000117682; ENSG00000244038; ENSG00000158008; ENSG00000117643; ENSG00000116406; ENSG00000162885; ENSG00000148488; ENSG00000143641; ENSG00000196968; ENSG00000134825; ENSG00000149541; ENSG00000159063; ENSG00000109956; ENSG00000196371; ENSG00000172269; ENSG00000198488; ENSG00000134910; ENSG00000086848; ENSG00000257594; ENSG00000259075; ENSG00000111728; ENSG00000139629; ENSG0000…
GO:0009612	response to mechanical stimulus	biological_process	37|8899	67|21493	0.0153888	0.450659	1.33378	ENSG00000011021; ENSG00000159388; ENSG00000107562; ENSG00000175592; ENSG00000109991; ENSG00000173039; ENSG00000011465; ENSG00000157227; ENSG00000089041; ENSG00000137801; ENSG00000134138; ENSG00000184009; ENSG00000134046; ENSG00000163083; ENSG00000163126; ENSG00000074047; ENSG00000125740; ENSG00000130522; ENSG00000005381; ENSG00000108821; ENSG00000168542; ENSG00000050748; ENSG00000067560; ENSG0000…
GO:0001191	transcriptional repressor activity, RNA polymerase II transcription factor binding	molecular_function	8|8899	10|21493	0.0155682	0.450659	1.93217	ENSG00000065526; ENSG00000123095; ENSG00000005339; ENSG00000149922; ENSG00000163508; ENSG00000170854; ENSG00000063438; ENSG00000164458
GO:0005513	detection of calcium ion	biological_process	8|8899	10|21493	0.0155682	0.450659	1.93217	ENSG00000118729; ENSG00000120049; ENSG00000167323; ENSG00000067715; ENSG00000145936; ENSG00000197584; ENSG00000036828; ENSG00000171121
GO:0016442	RISC complex	cellular_component	8|8899	10|21493	0.0155682	0.450659	1.93217	ENSG00000092847; ENSG00000134698; ENSG00000126070; ENSG00000139546; ENSG00000172795; ENSG00000144791; ENSG00000151247; ENSG00000123908
GO:0016591	DNA-directed RNA polymerase II, holoenzyme	cellular_component	8|8899	10|21493	0.0155682	0.450659	1.93217	ENSG00000122484; ENSG00000134899; ENSG00000137878; ENSG00000141425; ENSG00000060069; ENSG00000108469; ENSG00000101413; ENSG00000196586
GO:0017146	NMDA selective glutamate receptor complex	cellular_component	8|8899	10|21493	0.0155682	0.450659	1.93217	ENSG00000151491; ENSG00000273079; ENSG00000183454; ENSG00000161681; ENSG00000161509; ENSG00000169760; ENSG00000120899; ENSG00000176884
GO:0036312	phosphatidylinositol 3-kinase regulatory subunit binding	molecular_function	8|8899	10|21493	0.0155682	0.450659	1.93217	ENSG00000155629; ENSG00000110395; ENSG00000167984; ENSG00000153558; ENSG00000145675; ENSG00000163629; ENSG00000136848; ENSG00000147689
GO:0046653	tetrahydrofolate metabolic process	biological_process	8|8899	10|21493	0.0155682	0.450659	1.93217	ENSG00000177000; ENSG00000182199; ENSG00000179761; ENSG00000176974; ENSG00000136371; ENSG00000065911; ENSG00000178700; ENSG00000228716
GO:0048762	mesenchymal cell differentiation	biological_process	8|8899	10|21493	0.0155682	0.450659	1.93217	ENSG00000066468; ENSG00000149948; ENSG00000125845; ENSG00000054598; ENSG00000101144; ENSG00000018408; ENSG00000016082; ENSG00000077782
GO:0071985	multivesicular body sorting pathway	biological_process	8|8899	10|21493	0.0155682	0.450659	1.93217	ENSG00000198382; ENSG00000110723; ENSG00000069974; ENSG00000115561; ENSG00000159210; ENSG00000145016; ENSG00000102362; ENSG00000009844
GO:0001501	skeletal system development	biological_process	77|8899	153|21493	0.0156312	0.451506	1.2155	ENSG00000116539; ENSG00000132692; ENSG00000158859; ENSG00000116985; ENSG00000049089; ENSG00000142627; ENSG00000081870; ENSG00000158008; ENSG00000188783; ENSG00000266524; ENSG00000167244; ENSG00000052850; ENSG00000134575; ENSG00000139219; ENSG00000111424; ENSG00000135414; ENSG00000017427; ENSG00000174600; ENSG00000140937; ENSG00000127578; ENSG00000108557; ENSG00000176692; ENSG00000102977; ENSG0000…
GO:0000146	microfilament motor activity	molecular_function	13|8899	19|21493	0.0159863	0.452	1.65252	ENSG00000137474; ENSG00000133026; ENSG00000109063; ENSG00000197879; ENSG00000006788; ENSG00000197535; ENSG00000157483; ENSG00000167306; ENSG00000105357; ENSG00000099331; ENSG00000176658; ENSG00000100345; ENSG00000092054
GO:0001508	action potential	biological_process	13|8899	19|21493	0.0159863	0.452	1.65252	ENSG00000160716; ENSG00000188603; ENSG00000117971; ENSG00000088256; ENSG00000144285; ENSG00000006283; ENSG00000151320; ENSG00000158445; ENSG00000197584; ENSG00000171121; ENSG00000145390; ENSG00000156052; ENSG00000075142
GO:0005852	eukaryotic translation initiation factor 3 complex	cellular_component	13|8899	19|21493	0.0159863	0.452	1.65252	ENSG00000084623; ENSG00000107581; ENSG00000149100; ENSG00000175390; ENSG00000184110; ENSG00000104131; ENSG00000130811; ENSG00000100129; ENSG00000100353; ENSG00000164163; ENSG00000104408; ENSG00000121022; ENSG00000106263
GO:0030318	melanocyte differentiation	biological_process	13|8899	19|21493	0.0159863	0.452	1.65252	ENSG00000166189; ENSG00000136160; ENSG00000069974; ENSG00000197535; ENSG00000104044; ENSG00000104164; ENSG00000118242; ENSG00000100099; ENSG00000100146; ENSG00000187098; ENSG00000058056; ENSG00000125931; ENSG00000106571
GO:0030673	axolemma	cellular_component	13|8899	19|21493	0.0159863	0.452	1.65252	ENSG00000129159; ENSG00000187486; ENSG00000154096; ENSG00000166006; ENSG00000138834; ENSG00000082397; ENSG00000115306; ENSG00000176658; ENSG00000128271; ENSG00000185008; ENSG00000157168; ENSG00000174469; ENSG00000029534
GO:0035066	positive regulation of histone acetylation	biological_process	13|8899	19|21493	0.0159863	0.452	1.65252	ENSG00000137486; ENSG00000089250; ENSG00000102882; ENSG00000166164; ENSG00000183207; ENSG00000108773; ENSG00000012048; ENSG00000100784; ENSG00000016082; ENSG00000173011; ENSG00000109819; ENSG00000157212; ENSG00000049768
GO:0044306	neuron projection terminus	cellular_component	13|8899	19|21493	0.0159863	0.452	1.65252	ENSG00000126500; ENSG00000182208; ENSG00000067715; ENSG00000220205; ENSG00000132535; ENSG00000175866; ENSG00000164061; ENSG00000131979; ENSG00000101438; ENSG00000196549; ENSG00000164106; ENSG00000154277; ENSG00000102003
GO:0048593	camera-type eye morphogenesis	biological_process	13|8899	19|21493	0.0159863	0.452	1.65252	ENSG00000171812; ENSG00000110400; ENSG00000135414; ENSG00000196712; ENSG00000125378; ENSG00000101144; ENSG00000163913; ENSG00000144810; ENSG00000218336; ENSG00000112715; ENSG00000204227; ENSG00000146950; ENSG00000106571
GO:0050427	3'-phosphoadenosine 5'-phosphosulfate metabolic process	biological_process	13|8899	19|21493	0.0159863	0.452	1.65252	ENSG00000162813; ENSG00000196502; ENSG00000213648; ENSG00000261052; ENSG00000197165; ENSG00000105398; ENSG00000088002; ENSG00000198203; ENSG00000128294; ENSG00000130540; ENSG00000114631; ENSG00000197594; ENSG00000104331
GO:0051568	histone H3-K4 methylation	biological_process	13|8899	19|21493	0.0159863	0.452	1.65252	ENSG00000116539; ENSG00000117222; ENSG00000170788; ENSG00000118058; ENSG00000167548; ENSG00000099381; ENSG00000154832; ENSG00000272333; ENSG00000170364; ENSG00000183576; ENSG00000164091; ENSG00000157212; ENSG00000147050
GO:0007160	cell-matrix adhesion	biological_process	52|8899	99|21493	0.0163713	0.461908	1.2686	ENSG00000162692; ENSG00000143537; ENSG00000120332; ENSG00000077943; ENSG00000116962; ENSG00000197467; ENSG00000095637; ENSG00000035403; ENSG00000132286; ENSG00000166333; ENSG00000131626; ENSG00000166086; ENSG00000109927; ENSG00000139626; ENSG00000135424; ENSG00000089159; ENSG00000162006; ENSG00000213853; ENSG00000155719; ENSG00000102854; ENSG00000005844; ENSG00000008710; ENSG00000109072; ENSG0000…
GO:0001843	neural tube closure	biological_process	44|8899	82|21493	0.0165851	0.465975	1.29597	ENSG00000162738; ENSG00000204138; ENSG00000123473; ENSG00000117713; ENSG00000075891; ENSG00000148926; ENSG00000177030; ENSG00000175104; ENSG00000149418; ENSG00000139174; ENSG00000172819; ENSG00000120868; ENSG00000086598; ENSG00000182175; ENSG00000108518; ENSG00000004975; ENSG00000160007; ENSG00000010361; ENSG00000138002; ENSG00000168758; ENSG00000169554; ENSG00000167642; ENSG00000072062; ENSG0000…
GO:0008013	beta-catenin binding	molecular_function	44|8899	82|21493	0.0165851	0.465975	1.29597	ENSG00000116128; ENSG00000060656; ENSG00000183230; ENSG00000035403; ENSG00000149177; ENSG00000099834; ENSG00000186174; ENSG00000012822; ENSG00000089159; ENSG00000165566; ENSG00000065054; ENSG00000103126; ENSG00000099381; ENSG00000179776; ENSG00000132510; ENSG00000115266; ENSG00000197380; ENSG00000152284; ENSG00000178171; ENSG00000127445; ENSG00000168646; ENSG00000081059; ENSG00000134982; ENSG0000…
GO:0005815	microtubule organizing center	cellular_component	190|8899	407|21493	0.0168444	0.472266	1.1275	ENSG00000079335; ENSG00000065135; ENSG00000154027; ENSG00000178104; ENSG00000077254; ENSG00000067208; ENSG00000131697; ENSG00000058453; ENSG00000188396; ENSG00000127423; ENSG00000116198; ENSG00000160050; ENSG00000132849; ENSG00000067606; ENSG00000070831; ENSG00000135837; ENSG00000196187; ENSG00000162946; ENSG00000117153; ENSG00000138162; ENSG00000138311; ENSG00000107816; ENSG00000138107; ENSG0000…
GO:0003712	transcription cofactor activity	molecular_function	33|8899	59|21493	0.0169814	0.475111	1.35088	ENSG00000152104; ENSG00000158711; ENSG00000135365; ENSG00000042429; ENSG00000012822; ENSG00000005339; ENSG00000134138; ENSG00000175221; ENSG00000126456; ENSG00000059728; ENSG00000167604; ENSG00000082641; ENSG00000125686; ENSG00000118260; ENSG00000120149; ENSG00000155846; ENSG00000164576; ENSG00000165671; ENSG00000114166; ENSG00000100393; ENSG00000056487; ENSG00000125952; ENSG00000160224; ENSG0000…
GO:0000159	protein phosphatase type 2A complex	cellular_component	14|8899	21|21493	0.0172175	0.476733	1.61014	ENSG00000162783; ENSG00000066027; ENSG00000068971; ENSG00000140807; ENSG00000090372; ENSG00000105568; ENSG00000113575; ENSG00000156475; ENSG00000154001; ENSG00000078304; ENSG00000073711; ENSG00000104695; ENSG00000167393; ENSG00000172115
GO:0005697	telomerase holoenzyme complex	cellular_component	14|8899	21|21493	0.0172175	0.476733	1.61014	ENSG00000198952; ENSG00000116698; ENSG00000143748; ENSG00000153187; ENSG00000135372; ENSG00000110958; ENSG00000129566; ENSG00000070366; ENSG00000125835; ENSG00000155858; ENSG00000100028; ENSG00000164362; ENSG00000147421; ENSG00000130119
GO:0016922	ligand-dependent nuclear receptor binding	molecular_function	14|8899	21|21493	0.0172175	0.476733	1.61014	ENSG00000117713; ENSG00000076108; ENSG00000196498; ENSG00000141027; ENSG00000130522; ENSG00000125686; ENSG00000073584; ENSG00000171148; ENSG00000124151; ENSG00000144744; ENSG00000016082; ENSG00000014824; ENSG00000109819; ENSG00000122779
GO:0043393	regulation of protein binding	biological_process	14|8899	21|21493	0.0172175	0.476733	1.61014	ENSG00000143553; ENSG00000069702; ENSG00000009709; ENSG00000111218; ENSG00000154127; ENSG00000167193; ENSG00000132600; ENSG00000072062; ENSG00000108840; ENSG00000068024; ENSG00000080815; ENSG00000142192; ENSG00000197122; ENSG00000082014
GO:0097503	sialylation	biological_process	14|8899	21|21493	0.0172175	0.476733	1.61014	ENSG00000126091; ENSG00000148488; ENSG00000111728; ENSG00000157350; ENSG00000101638; ENSG00000144057; ENSG00000115525; ENSG00000070731; ENSG00000113532; ENSG00000125975; ENSG00000064225; ENSG00000073849; ENSG00000136840; ENSG00000008513
GO:0005070	SH3/SH2 adaptor activity	molecular_function	32|8899	57|21493	0.0173726	0.479043	1.35591	ENSG00000169291; ENSG00000137936; ENSG00000143514; ENSG00000095637; ENSG00000175220; ENSG00000151491; ENSG00000120833; ENSG00000167193; ENSG00000138606; ENSG00000125731; ENSG00000105251; ENSG00000152292; ENSG00000128656; ENSG00000196684; ENSG00000108797; ENSG00000002834; ENSG00000177885; ENSG00000178562; ENSG00000100351; ENSG00000197122; ENSG00000101082; ENSG00000099942; ENSG00000109458; ENSG0000…
GO:0042733	embryonic digit morphogenesis	biological_process	32|8899	57|21493	0.0173726	0.479043	1.35591	ENSG00000117298; ENSG00000116478; ENSG00000162769; ENSG00000107779; ENSG00000052850; ENSG00000162337; ENSG00000005339; ENSG00000187535; ENSG00000179029; ENSG00000143867; ENSG00000091436; ENSG00000144320; ENSG00000143951; ENSG00000128714; ENSG00000074047; ENSG00000121068; ENSG00000204104; ENSG00000163501; ENSG00000120149; ENSG00000125378; ENSG00000163913; ENSG00000164066; ENSG00000196591; ENSG0000…
GO:0030170	pyridoxal phosphate binding	molecular_function	31|8899	55|21493	0.0177568	0.488629	1.3613	ENSG00000186205; ENSG00000120053; ENSG00000166224; ENSG00000205126; ENSG00000110455; ENSG00000139631; ENSG00000182199; ENSG00000135094; ENSG00000139410; ENSG00000179889; ENSG00000176974; ENSG00000167720; ENSG00000140287; ENSG00000075643; ENSG00000115919; ENSG00000144115; ENSG00000108439; ENSG00000172296; ENSG00000172482; ENSG00000100116; ENSG00000100596; ENSG00000160209; ENSG00000160200; ENSG0000…
GO:0007409	axonogenesis	biological_process	56|8899	108|21493	0.0179258	0.492268	1.25233	ENSG00000163462; ENSG00000116641; ENSG00000196189; ENSG00000120332; ENSG00000170382; ENSG00000151150; ENSG00000075891; ENSG00000066468; ENSG00000187122; ENSG00000148498; ENSG00000183908; ENSG00000174672; ENSG00000166313; ENSG00000007372; ENSG00000073921; ENSG00000149295; ENSG00000177103; ENSG00000177169; ENSG00000165300; ENSG00000131899; ENSG00000133026; ENSG00000065320; ENSG00000083290; ENSG0000…
GO:0030496	midbody	cellular_component	73|8899	145|21493	0.0180214	0.493878	1.21594	ENSG00000065135; ENSG00000097033; ENSG00000070831; ENSG00000135763; ENSG00000118193; ENSG00000197321; ENSG00000122359; ENSG00000110697; ENSG00000149503; ENSG00000135372; ENSG00000110318; ENSG00000198382; ENSG00000013573; ENSG00000161800; ENSG00000084112; ENSG00000102781; ENSG00000139722; ENSG00000102931; ENSG00000102897; ENSG00000140575; ENSG00000171241; ENSG00000090565; ENSG00000132612; ENSG0000…
GO:0060348	bone development	biological_process	30|8899	53|21493	0.0181311	0.494342	1.3671	ENSG00000066468; ENSG00000162337; ENSG00000172819; ENSG00000139219; ENSG00000157227; ENSG00000120693; ENSG00000167397; ENSG00000167522; ENSG00000183018; ENSG00000141127; ENSG00000170776; ENSG00000157637; ENSG00000141627; ENSG00000138002; ENSG00000136457; ENSG00000108786; ENSG00000131759; ENSG00000113658; ENSG00000125378; ENSG00000100815; ENSG00000171456; ENSG00000087460; ENSG00000114439; ENSG0000…
GO:0015301	anion:anion antiporter activity	molecular_function	15|8899	23|21493	0.0181862	0.494342	1.57514	ENSG00000174502; ENSG00000149742; ENSG00000149452; ENSG00000050438; ENSG00000181045; ENSG00000188687; ENSG00000004939; ENSG00000088836; ENSG00000114923; ENSG00000155850; ENSG00000225697; ENSG00000112053; ENSG00000145217; ENSG00000091137; ENSG00000164889
GO:0030742	GTP-dependent protein binding	molecular_function	15|8899	23|21493	0.0181862	0.494342	1.57514	ENSG00000169213; ENSG00000070831; ENSG00000166189; ENSG00000132254; ENSG00000123892; ENSG00000087470; ENSG00000111540; ENSG00000166747; ENSG00000171777; ENSG00000105514; ENSG00000131979; ENSG00000158186; ENSG00000132842; ENSG00000198722; ENSG00000136237
GO:0035097	histone methyltransferase complex	cellular_component	15|8899	23|21493	0.0181862	0.494342	1.57514	ENSG00000117222; ENSG00000133895; ENSG00000118058; ENSG00000094916; ENSG00000167548; ENSG00000110851; ENSG00000099381; ENSG00000154832; ENSG00000272333; ENSG00000198026; ENSG00000198646; ENSG00000164091; ENSG00000157212; ENSG00000147050; ENSG00000048052
GO:0051726	regulation of cell cycle	biological_process	67|8899	132|21493	0.0184238	0.499586	1.2259	ENSG00000163374; ENSG00000120948; ENSG00000204138; ENSG00000007968; ENSG00000162521; ENSG00000116560; ENSG00000133794; ENSG00000166483; ENSG00000149311; ENSG00000110330; ENSG00000111206; ENSG00000135446; ENSG00000139687; ENSG00000162063; ENSG00000103479; ENSG00000127564; ENSG00000070444; ENSG00000259316; ENSG00000166803; ENSG00000104885; ENSG00000205111; ENSG00000087088; ENSG00000187556; ENSG0000…
GO:0043525	positive regulation of neuron apoptotic process	biological_process	29|8899	51|21493	0.0184922	0.499586	1.37336	ENSG00000132906; ENSG00000070831; ENSG00000173327; ENSG00000165917; ENSG00000149311; ENSG00000141510; ENSG00000181019; ENSG00000099804; ENSG00000105327; ENSG00000087088; ENSG00000153094; ENSG00000115966; ENSG00000105723; ENSG00000127445; ENSG00000105737; ENSG00000196712; ENSG00000068024; ENSG00000171867; ENSG00000137203; ENSG00000124588; ENSG00000067560; ENSG00000101057; ENSG00000164305; ENSG0000…
GO:0005088	Ras guanyl-nucleotide exchange factor activity	molecular_function	61|8899	119|21493	0.01863	0.499586	1.23805	ENSG00000163554; ENSG00000160691; ENSG00000117407; ENSG00000165731; ENSG00000198915; ENSG00000171798; ENSG00000148660; ENSG00000066468; ENSG00000151892; ENSG00000173898; ENSG00000162344; ENSG00000273079; ENSG00000065361; ENSG00000049130; ENSG00000185950; ENSG00000183454; ENSG00000132535; ENSG00000169752; ENSG00000137877; ENSG00000172575; ENSG00000129946; ENSG00000125650; ENSG00000105464; ENSG0000…
GO:0009411	response to UV	biological_process	28|8899	49|21493	0.0188364	0.499586	1.38012	ENSG00000132906; ENSG00000116747; ENSG00000010072; ENSG00000134574; ENSG00000133895; ENSG00000134899; ENSG00000175595; ENSG00000166803; ENSG00000075131; ENSG00000099622; ENSG00000116062; ENSG00000160469; ENSG00000062822; ENSG00000135945; ENSG00000121988; ENSG00000163161; ENSG00000129355; ENSG00000104884; ENSG00000119048; ENSG00000164305; ENSG00000132356; ENSG00000145736; ENSG00000124762; ENSG0000…
GO:0005031	tumor necrosis factor-activated receptor activity	molecular_function	16|8899	25|21493	0.0189292	0.499586	1.54574	ENSG00000157873; ENSG00000120949; ENSG00000049249; ENSG00000028137; ENSG00000215788; ENSG00000186891; ENSG00000026103; ENSG00000054967; ENSG00000067182; ENSG00000111321; ENSG00000064300; ENSG00000243509; ENSG00000173530; ENSG00000104689; ENSG00000120889; ENSG00000131080
GO:0030511	positive regulation of transforming growth factor beta receptor signaling pathway	biological_process	16|8899	25|21493	0.0189292	0.499586	1.54574	ENSG00000069702; ENSG00000077943; ENSG00000133895; ENSG00000140682; ENSG00000154803; ENSG00000141052; ENSG00000137801; ENSG00000118046; ENSG00000171236; ENSG00000151694; ENSG00000123159; ENSG00000101311; ENSG00000168743; ENSG00000064393; ENSG00000125931; ENSG00000137575
GO:0070372	regulation of ERK1 and ERK2 cascade	biological_process	16|8899	25|21493	0.0189292	0.499586	1.54574	ENSG00000142871; ENSG00000142627; ENSG00000066468; ENSG00000149089; ENSG00000111679; ENSG00000172575; ENSG00000126458; ENSG00000079385; ENSG00000141736; ENSG00000115414; ENSG00000163491; ENSG00000198252; ENSG00000101447; ENSG00000170927; ENSG00000254087; ENSG00000146648
GO:0000776	kinetochore	cellular_component	66|8899	130|21493	0.0190923	0.499586	1.22619	ENSG00000160783; ENSG00000142856; ENSG00000143801; ENSG00000166295; ENSG00000154473; ENSG00000030066; ENSG00000149503; ENSG00000175216; ENSG00000086827; ENSG00000058272; ENSG00000094916; ENSG00000111581; ENSG00000075188; ENSG00000198824; ENSG00000130779; ENSG00000184445; ENSG00000165416; ENSG00000103510; ENSG00000166847; ENSG00000072864; ENSG00000166451; ENSG00000258472; ENSG00000158805; ENSG0000…
GO:0007611	learning or memory	biological_process	27|8899	47|21493	0.0191591	0.499586	1.38746	ENSG00000273079; ENSG00000161642; ENSG00000110911; ENSG00000125266; ENSG00000183454; ENSG00000159461; ENSG00000007168; ENSG00000175344; ENSG00000128872; ENSG00000115353; ENSG00000105220; ENSG00000126351; ENSG00000171867; ENSG00000196743; ENSG00000251322; ENSG00000080815; ENSG00000100030; ENSG00000142192; ENSG00000160307; ENSG00000164305; ENSG00000112164; ENSG00000106278; ENSG00000176884; ENSG0000…
GO:0031532	actin cytoskeleton reorganization	biological_process	27|8899	47|21493	0.0191591	0.499586	1.38746	ENSG00000143398; ENSG00000160691; ENSG00000067606; ENSG00000174672; ENSG00000151491; ENSG00000085733; ENSG00000141503; ENSG00000169604; ENSG00000267534; ENSG00000006607; ENSG00000142330; ENSG00000047579; ENSG00000112137; ENSG00000151422; ENSG00000100345; ENSG00000138964; ENSG00000188677; ENSG00000067560; ENSG00000140030; ENSG00000197555; ENSG00000198752; ENSG00000154639; ENSG00000017260; ENSG0000…
GO:0001822	kidney development	biological_process	60|8899	117|21493	0.0193005	0.499586	1.23857	ENSG00000078900; ENSG00000077943; ENSG00000135744; ENSG00000107816; ENSG00000166224; ENSG00000172818; ENSG00000184937; ENSG00000178301; ENSG00000111077; ENSG00000011465; ENSG00000198598; ENSG00000126603; ENSG00000103494; ENSG00000008710; ENSG00000176692; ENSG00000132386; ENSG00000248905; ENSG00000166147; ENSG00000157483; ENSG00000137868; ENSG00000128918; ENSG00000171016; ENSG00000087088; ENSG0000…
GO:0014704	intercalated disc	cellular_component	26|8899	45|21493	0.0194551	0.499586	1.39546	ENSG00000018625; ENSG00000077549; ENSG00000090020; ENSG00000143153; ENSG00000151150; ENSG00000187486; ENSG00000177098; ENSG00000057294; ENSG00000135723; ENSG00000109061; ENSG00000104067; ENSG00000046604; ENSG00000134755; ENSG00000136531; ENSG00000163126; ENSG00000144285; ENSG00000105711; ENSG00000182963; ENSG00000173801; ENSG00000096696; ENSG00000044115; ENSG00000183873; ENSG00000151320; ENSG0000…
GO:0000123	histone acetyltransferase complex	cellular_component	17|8899	27|21493	0.0194799	0.499586	1.52069	ENSG00000111653; ENSG00000187778; ENSG00000005339; ENSG00000103510; ENSG00000134759; ENSG00000108773; ENSG00000136504; ENSG00000144445; ENSG00000114166; ENSG00000100393; ENSG00000025293; ENSG00000077684; ENSG00000196367; ENSG00000134014; ENSG00000172534; ENSG00000102221; ENSG00000070061
GO:0000792	heterochromatin	cellular_component	17|8899	27|21493	0.0194799	0.499586	1.52069	ENSG00000116254; ENSG00000134686; ENSG00000094916; ENSG00000173894; ENSG00000071655; ENSG00000141570; ENSG00000134046; ENSG00000276043; ENSG00000119772; ENSG00000130816; ENSG00000115942; ENSG00000183741; ENSG00000101115; ENSG00000160208; ENSG00000169057; ENSG00000130985; ENSG00000120438
GO:0007271	synaptic transmission, cholinergic	biological_process	17|8899	27|21493	0.0194799	0.499586	1.52069	ENSG00000160716; ENSG00000133019; ENSG00000129749; ENSG00000166405; ENSG00000165917; ENSG00000180720; ENSG00000108556; ENSG00000170175; ENSG00000181019; ENSG00000184984; ENSG00000169684; ENSG00000117971; ENSG00000196811; ENSG00000128271; ENSG00000120903; ENSG00000181072; ENSG00000180155
GO:0016339	calcium-dependent cell-cell adhesion via plasma membrane cell adhesion molecules	biological_process	17|8899	27|21493	0.0194799	0.499586	1.52069	ENSG00000107736; ENSG00000140945; ENSG00000134760; ENSG00000179915; ENSG00000253953; ENSG00000240184; ENSG00000177839; ENSG00000113555; ENSG00000272674; ENSG00000197479; ENSG00000120327; ENSG00000112852; ENSG00000187372; ENSG00000099889; ENSG00000169760; ENSG00000017260; ENSG00000079112
GO:0030134	ER to Golgi transport vesicle	cellular_component	17|8899	27|21493	0.0194799	0.499586	1.52069	ENSG00000162738; ENSG00000117153; ENSG00000107651; ENSG00000109861; ENSG00000134049; ENSG00000258881; ENSG00000144043; ENSG00000167645; ENSG00000145817; ENSG00000114270; ENSG00000197249; ENSG00000100934; ENSG00000142192; ENSG00000138802; ENSG00000138674; ENSG00000136874; ENSG00000167110
GO:0031032	actomyosin structure organization	biological_process	17|8899	27|21493	0.0194799	0.499586	1.52069	ENSG00000158769; ENSG00000196535; ENSG00000133026; ENSG00000159251; ENSG00000092439; ENSG00000082397; ENSG00000064666; ENSG00000105357; ENSG00000112137; ENSG00000129595; ENSG00000100345; ENSG00000139926; ENSG00000198752; ENSG00000088367; ENSG00000079819; ENSG00000160993; ENSG00000172159
GO:0071158	positive regulation of cell cycle arrest	biological_process	17|8899	27|21493	0.0194799	0.499586	1.52069	ENSG00000116809; ENSG00000078900; ENSG00000122180; ENSG00000132275; ENSG00000068971; ENSG00000149948; ENSG00000132382; ENSG00000128482; ENSG00000141510; ENSG00000104973; ENSG00000072062; ENSG00000125691; ENSG00000012048; ENSG00000176390; ENSG00000118762; ENSG00000184481; ENSG00000136848
GO:0072661	protein targeting to plasma membrane	biological_process	17|8899	27|21493	0.0194799	0.499586	1.52069	ENSG00000143398; ENSG00000151150; ENSG00000175115; ENSG00000086598; ENSG00000132376; ENSG00000064270; ENSG00000182718; ENSG00000099864; ENSG00000179820; ENSG00000115306; ENSG00000179364; ENSG00000158445; ENSG00000145362; ENSG00000145506; ENSG00000196632; ENSG00000185920; ENSG00000029534
GO:0001946	lymphangiogenesis	biological_process	9|8899	12|21493	0.0196119	0.499586	1.81141	ENSG00000162493; ENSG00000152104; ENSG00000107758; ENSG00000139567; ENSG00000176692; ENSG00000183287; ENSG00000204217; ENSG00000114739; ENSG00000119608
GO:0005227	calcium activated cation channel activity	molecular_function	9|8899	12|21493	0.0196119	0.499586	1.81141	ENSG00000107593; ENSG00000185933; ENSG00000070985; ENSG00000175294; ENSG00000131620; ENSG00000166762; ENSG00000160746; ENSG00000165548; ENSG00000083067
GO:0017154	semaphorin receptor activity	molecular_function	9|8899	12|21493	0.0196119	0.499586	1.81141	ENSG00000076356; ENSG00000099250; ENSG00000164050; ENSG00000114554; ENSG00000004399; ENSG00000221866; ENSG00000105976; ENSG00000198753; ENSG00000130827
GO:0030137	COPI-coated vesicle	cellular_component	9|8899	12|21493	0.0196119	0.499586	1.81141	ENSG00000143761; ENSG00000138107; ENSG00000129083; ENSG00000175115; ENSG00000095139; ENSG00000086598; ENSG00000103723; ENSG00000170348; ENSG00000124507
GO:0030898	actin-dependent ATPase activity	molecular_function	9|8899	12|21493	0.0196119	0.499586	1.81141	ENSG00000137474; ENSG00000092841; ENSG00000133026; ENSG00000197879; ENSG00000105357; ENSG00000176658; ENSG00000100345; ENSG00000092054; ENSG00000145555
GO:0034329	cell junction assembly	biological_process	9|8899	12|21493	0.0196119	0.499586	1.81141	ENSG00000162458; ENSG00000166333; ENSG00000184009; ENSG00000169756; ENSG00000072163; ENSG00000062716; ENSG00000073712; ENSG00000128591; ENSG00000075624
GO:0035563	positive regulation of chromatin binding	biological_process	9|8899	12|21493	0.0196119	0.499586	1.81141	ENSG00000004487; ENSG00000175029; ENSG00000186280; ENSG00000013573; ENSG00000167513; ENSG00000134046; ENSG00000104973; ENSG00000250366; ENSG00000147421
GO:0043194	axon initial segment	cellular_component	9|8899	12|21493	0.0196119	0.499586	1.81141	ENSG00000163462; ENSG00000134369; ENSG00000151150; ENSG00000196876; ENSG00000144285; ENSG00000136717; ENSG00000160460; ENSG00000075043; ENSG00000184156
GO:0045010	actin nucleation	biological_process	9|8899	12|21493	0.0196119	0.499586	1.81141	ENSG00000163431; ENSG00000155816; ENSG00000204991; ENSG00000248905; ENSG00000127831; ENSG00000241553; ENSG00000196405; ENSG00000148180; ENSG00000006747
GO:0045060	negative thymic T cell selection	biological_process	9|8899	12|21493	0.0196119	0.499586	1.81141	ENSG00000026103; ENSG00000197471; ENSG00000126353; ENSG00000178562; ENSG00000019582; ENSG00000134516; ENSG00000160224; ENSG00000164690; ENSG00000106571
GO:0050773	regulation of dendrite development	biological_process	9|8899	12|21493	0.0196119	0.499586	1.81141	ENSG00000183049; ENSG00000171798; ENSG00000063015; ENSG00000124839; ENSG00000113758; ENSG00000067560; ENSG00000184402; ENSG00000124126; ENSG00000008086
GO:0060218	hematopoietic stem cell differentiation	biological_process	9|8899	12|21493	0.0196119	0.499586	1.81141	ENSG00000162367; ENSG00000173575; ENSG00000104884; ENSG00000005102; ENSG00000159640; ENSG00000182742; ENSG00000156127; ENSG00000112658; ENSG00000104332
GO:0060416	response to growth hormone	biological_process	9|8899	12|21493	0.0196119	0.499586	1.81141	ENSG00000116161; ENSG00000221926; ENSG00000138035; ENSG00000243678; ENSG00000131183; ENSG00000142208; ENSG00000145545; ENSG00000112964; ENSG00000102174
GO:0021762	substantia nigra development	biological_process	25|8899	43|21493	0.0197184	0.500068	1.40419	ENSG00000116459; ENSG00000143028; ENSG00000117115; ENSG00000070831; ENSG00000213619; ENSG00000137757; ENSG00000165795; ENSG00000108515; ENSG00000197971; ENSG00000188219; ENSG00000118620; ENSG00000068903; ENSG00000173786; ENSG00000067560; ENSG00000154723; ENSG00000163848; ENSG00000176788; ENSG00000113456; ENSG00000146216; ENSG00000114450; ENSG00000069535; ENSG00000148396; ENSG00000119487; ENSG0000…
GO:0045595	regulation of cell differentiation	biological_process	25|8899	43|21493	0.0197184	0.500068	1.40419	ENSG00000020633; ENSG00000107742; ENSG00000149485; ENSG00000021300; ENSG00000111704; ENSG00000110330; ENSG00000184557; ENSG00000105568; ENSG00000167755; ENSG00000115762; ENSG00000115694; ENSG00000163501; ENSG00000137203; ENSG00000113575; ENSG00000125378; ENSG00000101190; ENSG00000142178; ENSG00000124813; ENSG00000106331; ENSG00000157168; ENSG00000119314; ENSG00000077782; ENSG00000164736; ENSG0000…
GO:0000422	mitophagy	biological_process	18|8899	29|21493	0.0198673	0.500068	1.4991	ENSG00000158828; ENSG00000176171; ENSG00000110497; ENSG00000110046; ENSG00000135093; ENSG00000126581; ENSG00000198925; ENSG00000161011; ENSG00000145782; ENSG00000100225; ENSG00000066739; ENSG00000101460; ENSG00000145354; ENSG00000109819; ENSG00000181652; ENSG00000214253; ENSG00000023287; ENSG00000185345
GO:0030010	establishment of cell polarity	biological_process	18|8899	29|21493	0.0198673	0.500068	1.4991	ENSG00000132694; ENSG00000067606; ENSG00000162849; ENSG00000054282; ENSG00000150054; ENSG00000174672; ENSG00000172757; ENSG00000166483; ENSG00000166086; ENSG00000008710; ENSG00000118046; ENSG00000160469; ENSG00000078018; ENSG00000113645; ENSG00000164690; ENSG00000165304; ENSG00000169398; ENSG00000111962
GO:0048873	homeostasis of number of cells within a tissue	biological_process	18|8899	29|21493	0.0198673	0.500068	1.4991	ENSG00000184371; ENSG00000118058; ENSG00000133703; ENSG00000089041; ENSG00000102879; ENSG00000173762; ENSG00000090554; ENSG00000087088; ENSG00000161594; ENSG00000204120; ENSG00000174564; ENSG00000179348; ENSG00000181104; ENSG00000087274; ENSG00000128602; ENSG00000102145; ENSG00000122122; ENSG00000147596
GO:0060349	bone morphogenesis	biological_process	18|8899	29|21493	0.0198673	0.500068	1.4991	ENSG00000162496; ENSG00000116183; ENSG00000066468; ENSG00000248746; ENSG00000162337; ENSG00000137745; ENSG00000172819; ENSG00000131873; ENSG00000090863; ENSG00000003137; ENSG00000102575; ENSG00000120149; ENSG00000113722; ENSG00000137203; ENSG00000068078; ENSG00000163132; ENSG00000147223; ENSG00000164458
GO:0030324	lung development	biological_process	53|8899	102|21493	0.0198925	0.500068	1.25496	ENSG00000196182; ENSG00000162493; ENSG00000081870; ENSG00000138207; ENSG00000107779; ENSG00000066468; ENSG00000111087; ENSG00000111602; ENSG00000157227; ENSG00000189403; ENSG00000089225; ENSG00000072310; ENSG00000154099; ENSG00000103196; ENSG00000137868; ENSG00000140505; ENSG00000128918; ENSG00000175387; ENSG00000141519; ENSG00000183287; ENSG00000116016; ENSG00000074047; ENSG00000115318; ENSG0000…
GO:0032993	protein-DNA complex	cellular_component	24|8899	41|21493	0.019942	0.500371	1.41378	ENSG00000116809; ENSG00000066136; ENSG00000122180; ENSG00000143799; ENSG00000075891; ENSG00000002016; ENSG00000149948; ENSG00000120837; ENSG00000185591; ENSG00000176046; ENSG00000196628; ENSG00000130522; ENSG00000173801; ENSG00000125686; ENSG00000116044; ENSG00000177732; ENSG00000170345; ENSG00000125952; ENSG00000001167; ENSG00000096401; ENSG00000163882; ENSG00000253729; ENSG00000104313; ENSG0000…
GO:0007616	long-term memory	biological_process	19|8899	31|21493	0.0201165	0.501946	1.48029	ENSG00000067606; ENSG00000107864; ENSG00000174576; ENSG00000149295; ENSG00000128829; ENSG00000161681; ENSG00000115353; ENSG00000171867; ENSG00000152495; ENSG00000155511; ENSG00000112658; ENSG00000204371; ENSG00000183826; ENSG00000118515; ENSG00000169057; ENSG00000176884; ENSG00000104327; ENSG00000155897; ENSG00000164742
GO:0090503	RNA phosphodiester bond hydrolysis, exonucleolytic	biological_process	19|8899	31|21493	0.0201165	0.501946	1.48029	ENSG00000143319; ENSG00000110063; ENSG00000135473; ENSG00000111596; ENSG00000152520; ENSG00000083520; ENSG00000125107; ENSG00000103005; ENSG00000140694; ENSG00000166938; ENSG00000138035; ENSG00000144535; ENSG00000172795; ENSG00000174840; ENSG00000114127; ENSG00000151014; ENSG00000123737; ENSG00000138767; ENSG00000146453
GO:0097194	execution phase of apoptosis	biological_process	23|8899	39|21493	0.0201174	0.501946	1.42436	ENSG00000092853; ENSG00000132906; ENSG00000196954; ENSG00000137757; ENSG00000110330; ENSG00000087470; ENSG00000102572; ENSG00000067900; ENSG00000105327; ENSG00000003402; ENSG00000003400; ENSG00000064012; ENSG00000134982; ENSG00000113734; ENSG00000136305; ENSG00000142208; ENSG00000100813; ENSG00000099954; ENSG00000183773; ENSG00000164305; ENSG00000138794; ENSG00000106144; ENSG00000169398
GO:0000281	mitotic cytokinesis	biological_process	20|8899	33|21493	0.020249	0.502337	1.46377	ENSG00000151150; ENSG00000138311; ENSG00000172757; ENSG00000161800; ENSG00000122966; ENSG00000133026; ENSG00000138592; ENSG00000137804; ENSG00000137807; ENSG00000115306; ENSG00000021574; ENSG00000124356; ENSG00000134982; ENSG00000226650; ENSG00000170248; ENSG00000159140; ENSG00000145715; ENSG00000044090; ENSG00000090889; ENSG00000011426
GO:0017157	regulation of exocytosis	biological_process	20|8899	33|21493	0.020249	0.502337	1.46377	ENSG00000169213; ENSG00000080371; ENSG00000067715; ENSG00000089169; ENSG00000103496; ENSG00000167964; ENSG00000099365; ENSG00000131899; ENSG00000181031; ENSG00000220205; ENSG00000105514; ENSG00000173805; ENSG00000073350; ENSG00000145920; ENSG00000184702; ENSG00000168993; ENSG00000168481; ENSG00000176406; ENSG00000186472; ENSG00000006451
GO:0042476	odontogenesis	biological_process	20|8899	33|21493	0.020249	0.502337	1.46377	ENSG00000066468; ENSG00000086159; ENSG00000197535; ENSG00000115884; ENSG00000143867; ENSG00000168646; ENSG00000145730; ENSG00000120149; ENSG00000125046; ENSG00000067560; ENSG00000125378; ENSG00000119699; ENSG00000198807; ENSG00000163132; ENSG00000091136; ENSG00000164692; ENSG00000164690; ENSG00000183337; ENSG00000165272; ENSG00000122641
GO:0000731	DNA synthesis involved in DNA repair	biological_process	21|8899	35|21493	0.0202832	0.502337	1.44913	ENSG00000175482; ENSG00000172977; ENSG00000020922; ENSG00000149311; ENSG00000177084; ENSG00000139618; ENSG00000197299; ENSG00000083093; ENSG00000177302; ENSG00000051180; ENSG00000062822; ENSG00000129355; ENSG00000185379; ENSG00000012048; ENSG00000136492; ENSG00000124535; ENSG00000113522; ENSG00000126215; ENSG00000170734; ENSG00000196584; ENSG00000178966
GO:0000209	protein polyubiquitination	biological_process	118|8899	246|21493	0.0212947	0.521666	1.15852	ENSG00000159352; ENSG00000265491; ENSG00000160087; ENSG00000197530; ENSG00000126067; ENSG00000116663; ENSG00000116514; ENSG00000171621; ENSG00000198060; ENSG00000107854; ENSG00000134574; ENSG00000175104; ENSG00000121236; ENSG00000110395; ENSG00000110330; ENSG00000181852; ENSG00000072609; ENSG00000135108; ENSG00000110801; ENSG00000150991; ENSG00000174989; ENSG00000102858; ENSG00000162063; ENSG0000…
GO:0098655	cation transmembrane transport	biological_process	44|8899	83|21493	0.0213721	0.521666	1.28036	ENSG00000160716; ENSG00000162695; ENSG00000177807; ENSG00000158014; ENSG00000070985; ENSG00000109991; ENSG00000187486; ENSG00000131620; ENSG00000151704; ENSG00000136052; ENSG00000089041; ENSG00000150403; ENSG00000174456; ENSG00000135124; ENSG00000183454; ENSG00000070729; ENSG00000103042; ENSG00000108556; ENSG00000170175; ENSG00000103335; ENSG00000108405; ENSG00000134160; ENSG00000166762; ENSG0000…
GO:0030336	negative regulation of cell migration	biological_process	56|8899	109|21493	0.0222424	0.521666	1.24084	ENSG00000171943; ENSG00000196369; ENSG00000143537; ENSG00000116691; ENSG00000060656; ENSG00000174348; ENSG00000154305; ENSG00000107937; ENSG00000035403; ENSG00000149177; ENSG00000149295; ENSG00000154096; ENSG00000139567; ENSG00000196935; ENSG00000057294; ENSG00000189079; ENSG00000181852; ENSG00000139146; ENSG00000276644; ENSG00000102572; ENSG00000089225; ENSG00000006210; ENSG00000179593; ENSG0000…
GO:0000014	single-stranded DNA endodeoxyribonuclease activity	molecular_function	6|8899	7|21493	0.0227332	0.521666	2.07018	ENSG00000152457; ENSG00000020922; ENSG00000175595; ENSG00000012061; ENSG00000113522; ENSG00000170364
GO:0001221	transcription cofactor binding	molecular_function	6|8899	7|21493	0.0227332	0.521666	2.07018	ENSG00000135100; ENSG00000175866; ENSG00000116044; ENSG00000124177; ENSG00000118689; ENSG00000198517
GO:0002116	semaphorin receptor complex	cellular_component	6|8899	7|21493	0.0227332	0.521666	2.07018	ENSG00000076356; ENSG00000099250; ENSG00000164050; ENSG00000114554; ENSG00000221866; ENSG00000130827
GO:0003720	telomerase activity	molecular_function	6|8899	7|21493	0.0227332	0.521666	2.07018	ENSG00000110958; ENSG00000129566; ENSG00000132604; ENSG00000164362; ENSG00000147421; ENSG00000147601
GO:0004972	NMDA glutamate receptor activity	molecular_function	6|8899	7|21493	0.0227332	0.521666	2.07018	ENSG00000273079; ENSG00000183454; ENSG00000105464; ENSG00000161509; ENSG00000120899; ENSG00000176884
GO:0005337	nucleoside transmembrane transporter activity	molecular_function	6|8899	7|21493	0.0227332	0.521666	2.07018	ENSG00000198246; ENSG00000174669; ENSG00000156222; ENSG00000137860; ENSG00000112759; ENSG00000164638
GO:0005655	nucleolar ribonuclease P complex	cellular_component	6|8899	7|21493	0.0227332	0.521666	2.07018	ENSG00000152464; ENSG00000148688; ENSG00000167272; ENSG00000105171; ENSG00000172336; ENSG00000104356
GO:0006489	dolichyl diphosphate biosynthetic process	biological_process	6|8899	7|21493	0.0227332	0.521666	2.07018	ENSG00000117682; ENSG00000172269; ENSG00000167508; ENSG00000153989; ENSG00000128039; ENSG00000167130
GO:0006771	riboflavin metabolic process	biological_process	6|8899	7|21493	0.0227332	0.521666	2.07018	ENSG00000160688; ENSG00000132517; ENSG00000102575; ENSG00000101276; ENSG00000197594; ENSG00000135002
GO:0015108	chloride transmembrane transporter activity	molecular_function	6|8899	7|21493	0.0227332	0.521666	2.07018	ENSG00000004939; ENSG00000225697; ENSG00000124140; ENSG00000145217; ENSG00000001626; ENSG00000091137
GO:0015379	potassium:chloride symporter activity	molecular_function	6|8899	7|21493	0.0227332	0.521666	2.07018	ENSG00000124067; ENSG00000140199; ENSG00000124140; ENSG00000221955; ENSG00000113504; ENSG00000146828
GO:0019217	regulation of fatty acid metabolic process	biological_process	6|8899	7|21493	0.0227332	0.521666	2.07018	ENSG00000072310; ENSG00000125779; ENSG00000178752; ENSG00000114650; ENSG00000186951; ENSG00000106617
GO:0021785	branchiomotor neuron axon guidance	biological_process	6|8899	7|21493	0.0227332	0.521666	2.07018	ENSG00000076356; ENSG00000099250; ENSG00000114554; ENSG00000221866; ENSG00000130827; ENSG00000075213
GO:0022414	reproductive process	biological_process	6|8899	7|21493	0.0227332	0.521666	2.07018	ENSG00000115257; ENSG00000169604; ENSG00000160460; ENSG00000163297; ENSG00000136931; ENSG00000164458
GO:0030118	clathrin coat	cellular_component	6|8899	7|21493	0.0227332	0.521666	2.07018	ENSG00000152782; ENSG00000006125; ENSG00000141367; ENSG00000175416; ENSG00000122705; ENSG00000197081
GO:0032059	bleb	cellular_component	6|8899	7|21493	0.0227332	0.521666	2.07018	ENSG00000110218; ENSG00000089041; ENSG00000135723; ENSG00000140416; ENSG00000067900; ENSG00000184922
GO:0034993	LINC complex	cellular_component	6|8899	7|21493	0.0227332	0.521666	2.07018	ENSG00000161609; ENSG00000100242; ENSG00000176438; ENSG00000054654; ENSG00000131018; ENSG00000164744
GO:0042428	serotonin metabolic process	biological_process	6|8899	7|21493	0.0227332	0.521666	2.07018	ENSG00000123360; ENSG00000183454; ENSG00000145545; ENSG00000164197; ENSG00000183826; ENSG00000165240
GO:0043405	regulation of MAP kinase activity	biological_process	6|8899	7|21493	0.0227332	0.521666	2.07018	ENSG00000074319; ENSG00000071575; ENSG00000167258; ENSG00000101255; ENSG00000156194; ENSG00000173334
GO:0046578	regulation of Ras protein signal transduction	biological_process	6|8899	7|21493	0.0227332	0.521666	2.07018	ENSG00000138193; ENSG00000111206; ENSG00000213024; ENSG00000161011; ENSG00000113319; ENSG00000160999
GO:0050072	m7G(5')pppN diphosphatase activity	molecular_function	6|8899	7|21493	0.0227332	0.521666	2.07018	ENSG00000110063; ENSG00000173598; ENSG00000172795; ENSG00000272325; ENSG00000122824; ENSG00000196368
GO:0060074	synapse maturation	biological_process	6|8899	7|21493	0.0227332	0.521666	2.07018	ENSG00000162599; ENSG00000174938; ENSG00000063015; ENSG00000099864; ENSG00000161681; ENSG00000100095
GO:0060117	auditory receptor cell development	biological_process	6|8899	7|21493	0.0227332	0.521666	2.07018	ENSG00000186862; ENSG00000184154; ENSG00000007168; ENSG00000033867; ENSG00000165091; ENSG00000077782
GO:0060740	prostate gland epithelium morphogenesis	biological_process	6|8899	7|21493	0.0227332	0.521666	2.07018	ENSG00000172819; ENSG00000172201; ENSG00000129514; ENSG00000169083; ENSG00000148400; ENSG00000041982
GO:0060992	response to fungicide	biological_process	6|8899	7|21493	0.0227332	0.521666	2.07018	ENSG00000004487; ENSG00000117139; ENSG00000132510; ENSG00000145545; ENSG00000204371; ENSG00000181090
GO:0072205	metanephric collecting duct development	biological_process	6|8899	7|21493	0.0227332	0.521666	2.07018	ENSG00000075891; ENSG00000167580; ENSG00000008710; ENSG00000188064; ENSG00000125378; ENSG00000104327
GO:0097486	multivesicular body lumen	cellular_component	6|8899	7|21493	0.0227332	0.521666	2.07018	ENSG00000229859; ENSG00000229183; ENSG00000256713; ENSG00000103811; ENSG00000168878; ENSG00000168484
GO:1901642	nucleoside transmembrane transport	biological_process	6|8899	7|21493	0.0227332	0.521666	2.07018	ENSG00000198246; ENSG00000174669; ENSG00000156222; ENSG00000137860; ENSG00000112759; ENSG00000164638
GO:2000394	positive regulation of lamellipodium morphogenesis	biological_process	6|8899	7|21493	0.0227332	0.521666	2.07018	ENSG00000172725; ENSG00000102606; ENSG00000110880; ENSG00000127831; ENSG00000124782; ENSG00000197122
GO:2000641	regulation of early endosome to late endosome transport	biological_process	6|8899	7|21493	0.0227332	0.521666	2.07018	ENSG00000102882; ENSG00000126934; ENSG00000115561; ENSG00000100030; ENSG00000197122; ENSG00000138246
GO:0006878	cellular copper ion homeostasis	biological_process	10|8899	14|21493	0.0228095	0.521666	1.72515	ENSG00000143761; ENSG00000123191; ENSG00000133028; ENSG00000171867; ENSG00000171864; ENSG00000177556; ENSG00000142192; ENSG00000101997; ENSG00000165240; ENSG00000136868
GO:0007625	grooming behavior	biological_process	10|8899	14|21493	0.0228095	0.521666	1.72515	ENSG00000131238; ENSG00000149295; ENSG00000166148; ENSG00000165300; ENSG00000198931; ENSG00000120068; ENSG00000101405; ENSG00000132911; ENSG00000203797; ENSG00000188710
GO:0008253	5'-nucleotidase activity	molecular_function	10|8899	14|21493	0.0228095	0.521666	1.72515	ENSG00000116981; ENSG00000076685; ENSG00000111696; ENSG00000205309; ENSG00000250741; ENSG00000185013; ENSG00000141698; ENSG00000125458; ENSG00000168268; ENSG00000014257
GO:0010875	positive regulation of cholesterol efflux	biological_process	10|8899	14|21493	0.0228095	0.521666	1.72515	ENSG00000025434; ENSG00000123384; ENSG00000064687; ENSG00000131408; ENSG00000144452; ENSG00000160179; ENSG00000181092; ENSG00000005421; ENSG00000185920; ENSG00000165029
GO:0016180	snRNA processing	biological_process	10|8899	14|21493	0.0228095	0.521666	1.72515	ENSG00000143624; ENSG00000127054; ENSG00000143493; ENSG00000185085; ENSG00000149016; ENSG00000149262; ENSG00000102786; ENSG00000104299; ENSG00000104613; ENSG00000164880
GO:0032039	integrator complex	cellular_component	10|8899	14|21493	0.0228095	0.521666	1.72515	ENSG00000143624; ENSG00000127054; ENSG00000143493; ENSG00000185085; ENSG00000149262; ENSG00000102786; ENSG00000104299; ENSG00000104613; ENSG00000127922; ENSG00000164880
GO:0035326	enhancer binding	molecular_function	10|8899	14|21493	0.0228095	0.521666	1.72515	ENSG00000143437; ENSG00000108557; ENSG00000140262; ENSG00000166823; ENSG00000071564; ENSG00000175387; ENSG00000163659; ENSG00000163132; ENSG00000160973; ENSG00000106546
GO:0036020	endolysosome membrane	cellular_component	10|8899	14|21493	0.0228095	0.521666	1.72515	ENSG00000183020; ENSG00000038532; ENSG00000042753; ENSG00000130164; ENSG00000006125; ENSG00000141367; ENSG00000239732; ENSG00000164342; ENSG00000122705; ENSG00000196664
GO:0047555	3',5'-cyclic-GMP phosphodiesterase activity	molecular_function	10|8899	14|21493	0.0228095	0.521666	1.72515	ENSG00000095464; ENSG00000152270; ENSG00000123360; ENSG00000185527; ENSG00000128655; ENSG00000132915; ENSG00000160191; ENSG00000138735; ENSG00000133256; ENSG00000112541
GO:1901185	negative regulation of ERBB signaling pathway	biological_process	10|8899	14|21493	0.0228095	0.521666	1.72515	ENSG00000065361; ENSG00000169752; ENSG00000072135; ENSG00000141736; ENSG00000178568; ENSG00000158458; ENSG00000100600; ENSG00000124882; ENSG00000157168; ENSG00000146648
GO:1990126	retrograde transport, endosome to plasma membrane	biological_process	10|8899	14|21493	0.0228095	0.521666	1.72515	ENSG00000143376; ENSG00000122958; ENSG00000111237; ENSG00000069329; ENSG00000185236; ENSG00000100139; ENSG00000151458; ENSG00000165689; ENSG00000174226; ENSG00000181404
GO:0009887	animal organ morphogenesis	biological_process	61|8899	120|21493	0.0228351	0.521666	1.22773	ENSG00000099250; ENSG00000066468; ENSG00000007372; ENSG00000175104; ENSG00000173039; ENSG00000174775; ENSG00000118094; ENSG00000123095; ENSG00000011465; ENSG00000111424; ENSG00000135414; ENSG00000125266; ENSG00000111450; ENSG00000140678; ENSG00000102882; ENSG00000083093; ENSG00000176678; ENSG00000160602; ENSG00000109101; ENSG00000140332; ENSG00000166923; ENSG00000130005; ENSG00000105392; ENSG0000…
GO:0051087	chaperone binding	molecular_function	49|8899	94|21493	0.0228581	0.521666	1.259	ENSG00000018625; ENSG00000158286; ENSG00000151929; ENSG00000162298; ENSG00000110799; ENSG00000149428; ENSG00000109861; ENSG00000110330; ENSG00000102580; ENSG00000159461; ENSG00000141510; ENSG00000069966; ENSG00000141556; ENSG00000087088; ENSG00000173209; ENSG00000104980; ENSG00000105401; ENSG00000004776; ENSG00000115414; ENSG00000077232; ENSG00000171867; ENSG00000164284; ENSG00000217128; ENSG0000…
GO:0043025	neuronal cell body	cellular_component	169|8899	362|21493	0.0229693	0.522527	1.12755	ENSG00000198799; ENSG00000265241; ENSG00000159164; ENSG00000143603; ENSG00000134243; ENSG00000117569; ENSG00000076864; ENSG00000142949; ENSG00000028137; ENSG00000188822; ENSG00000159363; ENSG00000090432; ENSG00000070831; ENSG00000131238; ENSG00000143740; ENSG00000143801; ENSG00000165731; ENSG00000171798; ENSG00000099250; ENSG00000107779; ENSG00000148498; ENSG00000198825; ENSG00000129159; ENSG0000…
GO:0006909	phagocytosis	biological_process	33|8899	60|21493	0.0229739	0.522527	1.32837	ENSG00000143398; ENSG00000116678; ENSG00000097046; ENSG00000197622; ENSG00000122359; ENSG00000166402; ENSG00000137474; ENSG00000180138; ENSG00000110880; ENSG00000005844; ENSG00000102879; ENSG00000064687; ENSG00000186111; ENSG00000141968; ENSG00000241399; ENSG00000167601; ENSG00000092929; ENSG00000144366; ENSG00000018280; ENSG00000125810; ENSG00000113712; ENSG00000145794; ENSG00000158985; ENSG0000…
GO:0001503	ossification	biological_process	54|8899	105|21493	0.0238838	0.536272	1.24211	ENSG00000060718; ENSG00000134243; ENSG00000116985; ENSG00000020633; ENSG00000122180; ENSG00000197467; ENSG00000266524; ENSG00000107789; ENSG00000167244; ENSG00000175104; ENSG00000054938; ENSG00000139219; ENSG00000183160; ENSG00000157227; ENSG00000140937; ENSG00000217930; ENSG00000176692; ENSG00000161905; ENSG00000067955; ENSG00000064932; ENSG00000128791; ENSG00000105472; ENSG00000116039; ENSG0000…
GO:0031338	regulation of vesicle fusion	biological_process	31|8899	56|21493	0.0242504	0.536272	1.33699	ENSG00000067208; ENSG00000148429; ENSG00000152061; ENSG00000111490; ENSG00000121749; ENSG00000153531; ENSG00000139835; ENSG00000169221; ENSG00000141258; ENSG00000214946; ENSG00000129204; ENSG00000167202; ENSG00000167291; ENSG00000104946; ENSG00000142459; ENSG00000274808; ENSG00000274933; ENSG00000274512; ENSG00000198863; ENSG00000197226; ENSG00000131374; ENSG00000054611; ENSG00000167037; ENSG0000…
GO:0008081	phosphoric diester hydrolase activity	molecular_function	30|8899	54|21493	0.0248914	0.536272	1.34179	ENSG00000149527; ENSG00000095464; ENSG00000138193; ENSG00000149782; ENSG00000152270; ENSG00000158555; ENSG00000123360; ENSG00000006007; ENSG00000073417; ENSG00000154889; ENSG00000105650; ENSG00000065989; ENSG00000153982; ENSG00000161714; ENSG00000128655; ENSG00000132915; ENSG00000042088; ENSG00000160191; ENSG00000124181; ENSG00000240891; ENSG00000113448; ENSG00000164303; ENSG00000113231; ENSG0000…
GO:0010212	response to ionizing radiation	biological_process	30|8899	54|21493	0.0248914	0.536272	1.34179	ENSG00000162692; ENSG00000143624; ENSG00000152457; ENSG00000186104; ENSG00000172977; ENSG00000188486; ENSG00000149311; ENSG00000139579; ENSG00000168411; ENSG00000181026; ENSG00000140534; ENSG00000118046; ENSG00000138075; ENSG00000119772; ENSG00000087088; ENSG00000090339; ENSG00000185379; ENSG00000012048; ENSG00000173559; ENSG00000161010; ENSG00000100206; ENSG00000126215; ENSG00000088305; ENSG0000…
GO:0007568	aging	biological_process	88|8899	180|21493	0.0248966	0.536272	1.18077	ENSG00000162692; ENSG00000023909; ENSG00000028137; ENSG00000132906; ENSG00000136634; ENSG00000116161; ENSG00000135744; ENSG00000077150; ENSG00000075891; ENSG00000142082; ENSG00000149485; ENSG00000148926; ENSG00000173039; ENSG00000175564; ENSG00000109846; ENSG00000109861; ENSG00000086991; ENSG00000120868; ENSG00000011465; ENSG00000123384; ENSG00000136160; ENSG00000087258; ENSG00000179583; ENSG0000…
GO:0006996	organelle organization	biological_process	11|8899	16|21493	0.0252805	0.536272	1.66046	ENSG00000090432; ENSG00000166189; ENSG00000110756; ENSG00000123892; ENSG00000168280; ENSG00000115806; ENSG00000047579; ENSG00000131437; ENSG00000100099; ENSG00000090889; ENSG00000125337
GO:0010569	regulation of double-strand break repair via homologous recombination	biological_process	11|8899	16|21493	0.0252805	0.536272	1.66046	ENSG00000004487; ENSG00000149554; ENSG00000261308; ENSG00000149923; ENSG00000166848; ENSG00000051180; ENSG00000182263; ENSG00000258366; ENSG00000026036; ENSG00000163605; ENSG00000132436
GO:0030889	negative regulation of B cell proliferation	biological_process	11|8899	16|21493	0.0252805	0.536272	1.66046	ENSG00000135870; ENSG00000136634; ENSG00000149311; ENSG00000177425; ENSG00000240505; ENSG00000123143; ENSG00000163599; ENSG00000168918; ENSG00000164305; ENSG00000147889; ENSG00000254087
GO:0031293	membrane protein intracellular domain proteolysis	biological_process	11|8899	16|21493	0.0252805	0.536272	1.66046	ENSG00000143801; ENSG00000175104; ENSG00000173039; ENSG00000138600; ENSG00000138613; ENSG00000005206; ENSG00000151694; ENSG00000064300; ENSG00000144468; ENSG00000109320; ENSG00000012174
GO:0033365	protein localization to organelle	biological_process	11|8899	16|21493	0.0252805	0.536272	1.66046	ENSG00000058453; ENSG00000007372; ENSG00000151746; ENSG00000168434; ENSG00000070729; ENSG00000069329; ENSG00000065000; ENSG00000011523; ENSG00000126001; ENSG00000145362; ENSG00000044459
GO:0043277	apoptotic cell clearance	biological_process	11|8899	16|21493	0.0252805	0.536272	1.66046	ENSG00000025434; ENSG00000123384; ENSG00000189403; ENSG00000161905; ENSG00000092445; ENSG00000019169; ENSG00000167601; ENSG00000070495; ENSG00000131759; ENSG00000239264; ENSG00000198959
GO:0045334	clathrin-coated endocytic vesicle	cellular_component	11|8899	16|21493	0.0252805	0.536272	1.66046	ENSG00000122852; ENSG00000198825; ENSG00000004975; ENSG00000157483; ENSG00000103888; ENSG00000168878; ENSG00000163599; ENSG00000229415; ENSG00000196586; ENSG00000168216; ENSG00000168484
GO:0048268	clathrin coat assembly	biological_process	11|8899	16|21493	0.0252805	0.536272	1.66046	ENSG00000130643; ENSG00000011405; ENSG00000073921; ENSG00000042753; ENSG00000130475; ENSG00000006125; ENSG00000141367; ENSG00000065609; ENSG00000168824; ENSG00000122705; ENSG00000127946
GO:0086002	cardiac muscle cell action potential involved in contraction	biological_process	11|8899	16|21493	0.0252805	0.536272	1.66046	ENSG00000177098; ENSG00000149575; ENSG00000151067; ENSG00000166257; ENSG00000057294; ENSG00000144285; ENSG00000105711; ENSG00000006283; ENSG00000183873; ENSG00000180509; ENSG00000114279
GO:1903830	magnesium ion transmembrane transport	biological_process	11|8899	16|21493	0.0252805	0.536272	1.66046	ENSG00000001461; ENSG00000148842; ENSG00000186908; ENSG00000136052; ENSG00000158158; ENSG00000170113; ENSG00000140157; ENSG00000113946; ENSG00000163293; ENSG00000102158; ENSG00000104361
GO:0016363	nuclear matrix	cellular_component	52|8899	101|21493	0.025651	0.536272	1.24348	ENSG00000162664; ENSG00000133226; ENSG00000116560; ENSG00000067606; ENSG00000135828; ENSG00000151657; ENSG00000095637; ENSG00000133895; ENSG00000172757; ENSG00000137497; ENSG00000170421; ENSG00000184575; ENSG00000127337; ENSG00000196498; ENSG00000129566; ENSG00000197299; ENSG00000140682; ENSG00000131165; ENSG00000141510; ENSG00000141644; ENSG00000105229; ENSG00000154832; ENSG00000276043; ENSG0000…
GO:0012505	endomembrane system	cellular_component	82|8899	167|21493	0.0262493	0.536272	1.18591	ENSG00000169241; ENSG00000143393; ENSG00000143537; ENSG00000067208; ENSG00000215717; ENSG00000143740; ENSG00000117691; ENSG00000148429; ENSG00000143761; ENSG00000148498; ENSG00000213445; ENSG00000149798; ENSG00000158555; ENSG00000121380; ENSG00000111490; ENSG00000079337; ENSG00000087470; ENSG00000121749; ENSG00000110911; ENSG00000153531; ENSG00000139835; ENSG00000088387; ENSG00000090975; ENSG0000…
GO:0005783	endoplasmic reticulum	cellular_component	673|8899	1537|21493	0.0263304	0.536272	1.05754	ENSG00000143515; ENSG00000026751; ENSG00000117500; ENSG00000160803; ENSG00000143190; ENSG00000162692; ENSG00000143418; ENSG00000197147; ENSG00000172339; ENSG00000159164; ENSG00000143318; ENSG00000118217; ENSG00000143393; ENSG00000143198; ENSG00000134243; ENSG00000177301; ENSG00000197747; ENSG00000143315; ENSG00000143183; ENSG00000116704; ENSG00000121940; ENSG00000265808; ENSG00000160097; ENSG0000…
GO:0007162	negative regulation of cell adhesion	biological_process	27|8899	48|21493	0.0267889	0.536272	1.35856	ENSG00000154305; ENSG00000213445; ENSG00000172757; ENSG00000152270; ENSG00000139567; ENSG00000065361; ENSG00000197471; ENSG00000242173; ENSG00000140945; ENSG00000137845; ENSG00000141522; ENSG00000111913; ENSG00000164050; ENSG00000171587; ENSG00000154721; ENSG00000004399; ENSG00000145715; ENSG00000145675; ENSG00000112902; ENSG00000204544; ENSG00000113905; ENSG00000128567; ENSG00000105879; ENSG0000…
GO:0015171	amino acid transmembrane transporter activity	molecular_function	27|8899	48|21493	0.0267889	0.536272	1.35856	ENSG00000149150; ENSG00000111181; ENSG00000111371; ENSG00000139209; ENSG00000155465; ENSG00000139514; ENSG00000167703; ENSG00000103064; ENSG00000157637; ENSG00000105281; ENSG00000063127; ENSG00000130876; ENSG00000105143; ENSG00000186335; ENSG00000197119; ENSG00000092068; ENSG00000099960; ENSG00000101438; ENSG00000013293; ENSG00000164363; ENSG00000151012; ENSG00000112394; ENSG00000003989; ENSG0000…
GO:0003674	molecular_function	molecular_function	347|8899	774|21493	0.0268047	0.536272	1.08279	ENSG00000143061; ENSG00000143374; ENSG00000122224; ENSG00000143549; ENSG00000132688; ENSG00000117036; ENSG00000152078; ENSG00000143093; ENSG00000160097; ENSG00000179178; ENSG00000149527; ENSG00000173436; ENSG00000162576; ENSG00000157916; ENSG00000178922; ENSG00000198198; ENSG00000158109; ENSG00000142751; ENSG00000160062; ENSG00000184677; ENSG00000162430; ENSG00000085831; ENSG00000120549; ENSG0000…
GO:0051291	protein heterooligomerization	biological_process	37|8899	69|21493	0.0268648	0.536272	1.29512	ENSG00000160716; ENSG00000067606; ENSG00000119912; ENSG00000244734; ENSG00000166333; ENSG00000174775; ENSG00000110330; ENSG00000139567; ENSG00000067715; ENSG00000166006; ENSG00000188735; ENSG00000111725; ENSG00000139496; ENSG00000108405; ENSG00000102871; ENSG00000117971; ENSG00000184640; ENSG00000011485; ENSG00000115561; ENSG00000169756; ENSG00000173801; ENSG00000177885; ENSG00000135932; ENSG0000…
GO:0005740	mitochondrial envelope	cellular_component	12|8899	18|21493	0.0271493	0.536272	1.61014	ENSG00000173726; ENSG00000176171; ENSG00000204370; ENSG00000255292; ENSG00000105701; ENSG00000184060; ENSG00000115657; ENSG00000197150; ENSG00000033050; ENSG00000104765; ENSG00000102078; ENSG00000069535
GO:0006807	nitrogen compound metabolic process	biological_process	12|8899	18|21493	0.0271493	0.536272	1.61014	ENSG00000158793; ENSG00000135821; ENSG00000166224; ENSG00000172890; ENSG00000008710; ENSG00000157483; ENSG00000084774; ENSG00000163659; ENSG00000114021; ENSG00000093134; ENSG00000146166; ENSG00000025796
GO:0010824	regulation of centrosome duplication	biological_process	12|8899	18|21493	0.0271493	0.536272	1.61014	ENSG00000131165; ENSG00000141577; ENSG00000119541; ENSG00000255112; ENSG00000178295; ENSG00000115561; ENSG00000082898; ENSG00000170248; ENSG00000126215; ENSG00000170927; ENSG00000159069; ENSG00000164695
GO:0031083	BLOC-1 complex	cellular_component	12|8899	18|21493	0.0271493	0.536272	1.61014	ENSG00000143553; ENSG00000143740; ENSG00000196072; ENSG00000258311; ENSG00000104164; ENSG00000105700; ENSG00000189114; ENSG00000047579; ENSG00000188428; ENSG00000259040; ENSG00000124243; ENSG00000181404
GO:0032874	positive regulation of stress-activated MAPK cascade	biological_process	12|8899	18|21493	0.0271493	0.536272	1.61014	ENSG00000135090; ENSG00000167207; ENSG00000149930; ENSG00000055332; ENSG00000168758; ENSG00000115694; ENSG00000008735; ENSG00000144746; ENSG00000187796; ENSG00000136869; ENSG00000101871; ENSG00000104312
GO:0046655	folic acid metabolic process	biological_process	12|8899	18|21493	0.0271493	0.536272	1.61014	ENSG00000177000; ENSG00000182199; ENSG00000136010; ENSG00000076351; ENSG00000176974; ENSG00000136371; ENSG00000065911; ENSG00000100714; ENSG00000228716; ENSG00000163738; ENSG00000136877; ENSG00000164933
GO:0000980	RNA polymerase II distal enhancer sequence-specific DNA binding	molecular_function	36|8899	67|21493	0.0277407	0.536272	1.29773	ENSG00000143614; ENSG00000162521; ENSG00000116560; ENSG00000116478; ENSG00000162367; ENSG00000116833; ENSG00000173039; ENSG00000139613; ENSG00000179361; ENSG00000071655; ENSG00000134046; ENSG00000183207; ENSG00000269404; ENSG00000115966; ENSG00000162924; ENSG00000127616; ENSG00000082641; ENSG00000108604; ENSG00000073584; ENSG00000120075; ENSG00000116044; ENSG00000118260; ENSG00000113722; ENSG0000…
GO:0000932	P-body	cellular_component	61|8899	121|21493	0.0277675	0.536272	1.21759	ENSG00000254726; ENSG00000198952; ENSG00000092847; ENSG00000131914; ENSG00000134698; ENSG00000126070; ENSG00000135870; ENSG00000135801; ENSG00000110697; ENSG00000132256; ENSG00000110063; ENSG00000135473; ENSG00000111596; ENSG00000152520; ENSG00000136026; ENSG00000125107; ENSG00000090905; ENSG00000185338; ENSG00000153048; ENSG00000038358; ENSG00000229474; ENSG00000214575; ENSG00000041357; ENSG0000…
GO:0001657	ureteric bud development	biological_process	25|8899	44|21493	0.0279882	0.536272	1.37228	ENSG00000165731; ENSG00000066468; ENSG00000184937; ENSG00000135414; ENSG00000120693; ENSG00000176692; ENSG00000137834; ENSG00000175387; ENSG00000115884; ENSG00000143867; ENSG00000006016; ENSG00000131759; ENSG00000113658; ENSG00000054598; ENSG00000125378; ENSG00000101144; ENSG00000185008; ENSG00000168743; ENSG00000164056; ENSG00000168621; ENSG00000112246; ENSG00000104313; ENSG00000104332; ENSG0000…
GO:0032947	protein complex scaffold	molecular_function	25|8899	44|21493	0.0279882	0.536272	1.37228	ENSG00000090020; ENSG00000162946; ENSG00000150054; ENSG00000057294; ENSG00000065054; ENSG00000125107; ENSG00000103126; ENSG00000100726; ENSG00000141480; ENSG00000170776; ENSG00000113645; ENSG00000204628; ENSG00000151320; ENSG00000151748; ENSG00000205726; ENSG00000109270; ENSG00000105971; ENSG00000188186; ENSG00000047644; ENSG00000148362; ENSG00000023287; ENSG00000127914; ENSG00000111961; ENSG0000…
GO:0002052	positive regulation of neuroblast proliferation	biological_process	13|8899	20|21493	0.0285257	0.536272	1.56989	ENSG00000142700; ENSG00000162946; ENSG00000007372; ENSG00000149295; ENSG00000100146; ENSG00000198026; ENSG00000112715; ENSG00000104290; ENSG00000128602; ENSG00000082014; ENSG00000164690; ENSG00000148400; ENSG00000106571
GO:0006998	nuclear envelope organization	biological_process	13|8899	20|21493	0.0285257	0.536272	1.56989	ENSG00000160789; ENSG00000165476; ENSG00000111224; ENSG00000102900; ENSG00000175826; ENSG00000166822; ENSG00000160117; ENSG00000100242; ENSG00000054654; ENSG00000061656; ENSG00000113569; ENSG00000161904; ENSG00000164744
GO:0008373	sialyltransferase activity	molecular_function	13|8899	20|21493	0.0285257	0.536272	1.56989	ENSG00000126091; ENSG00000148488; ENSG00000111728; ENSG00000157350; ENSG00000101638; ENSG00000144057; ENSG00000115525; ENSG00000070731; ENSG00000113532; ENSG00000064225; ENSG00000073849; ENSG00000136840; ENSG00000008513
GO:0010038	response to metal ion	biological_process	13|8899	20|21493	0.0285257	0.536272	1.56989	ENSG00000143627; ENSG00000188786; ENSG00000132749; ENSG00000186104; ENSG00000087250; ENSG00000049759; ENSG00000074317; ENSG00000171723; ENSG00000036828; ENSG00000114854; ENSG00000164305; ENSG00000148218; ENSG00000104419
GO:0019226	transmission of nerve impulse	biological_process	13|8899	20|21493	0.0285257	0.536272	1.56989	ENSG00000166086; ENSG00000155719; ENSG00000007168; ENSG00000184984; ENSG00000105605; ENSG00000142408; ENSG00000160460; ENSG00000141837; ENSG00000075461; ENSG00000075429; ENSG00000166862; ENSG00000174469; ENSG00000064218
GO:0021522	spinal cord motor neuron differentiation	biological_process	13|8899	20|21493	0.0285257	0.536272	1.56989	ENSG00000138136; ENSG00000158555; ENSG00000138002; ENSG00000074047; ENSG00000141837; ENSG00000204120; ENSG00000205927; ENSG00000016082; ENSG00000164900; ENSG00000164690; ENSG00000126970; ENSG00000185920; ENSG00000106571
GO:0050775	positive regulation of dendrite morphogenesis	biological_process	13|8899	20|21493	0.0285257	0.536272	1.56989	ENSG00000166333; ENSG00000080371; ENSG00000110888; ENSG00000111249; ENSG00000174989; ENSG00000103264; ENSG00000116106; ENSG00000184402; ENSG00000044090; ENSG00000257923; ENSG00000176248; ENSG00000008086; ENSG00000153707
GO:0070006	metalloaminopeptidase activity	molecular_function	13|8899	20|21493	0.0285257	0.536272	1.56989	ENSG00000072657; ENSG00000111144; ENSG00000157227; ENSG00000198598; ENSG00000102996; ENSG00000166825; ENSG00000141279; ENSG00000142327; ENSG00000123992; ENSG00000164308; ENSG00000113441; ENSG00000164307; ENSG00000122121
GO:0006839	mitochondrial transport	biological_process	24|8899	42|21493	0.02855	0.536272	1.38012	ENSG00000162461; ENSG00000162769; ENSG00000122912; ENSG00000198954; ENSG00000177542; ENSG00000175564; ENSG00000075415; ENSG00000183048; ENSG00000181035; ENSG00000131748; ENSG00000013306; ENSG00000128654; ENSG00000178537; ENSG00000197119; ENSG00000080824; ENSG00000140107; ENSG00000080815; ENSG00000182902; ENSG00000144741; ENSG00000077713; ENSG00000102078; ENSG00000269743; ENSG00000148339; ENSG0000…
GO:0006816	calcium ion transport	biological_process	75|8899	152|21493	0.0285944	0.536272	1.19172	ENSG00000160716; ENSG00000143183; ENSG00000143801; ENSG00000165995; ENSG00000198216; ENSG00000107736; ENSG00000107593; ENSG00000148660; ENSG00000185933; ENSG00000167323; ENSG00000162341; ENSG00000129749; ENSG00000175294; ENSG00000168003; ENSG00000110218; ENSG00000151062; ENSG00000151067; ENSG00000123104; ENSG00000111424; ENSG00000111012; ENSG00000186815; ENSG00000089041; ENSG00000133112; ENSG0000…
GO:0006302	double-strand break repair	biological_process	35|8899	65|21493	0.0286394	0.536272	1.3005	ENSG00000116670; ENSG00000152457; ENSG00000143799; ENSG00000166313; ENSG00000149115; ENSG00000172977; ENSG00000188486; ENSG00000002016; ENSG00000020922; ENSG00000139618; ENSG00000166783; ENSG00000197774; ENSG00000128908; ENSG00000169621; ENSG00000012061; ENSG00000179168; ENSG00000005156; ENSG00000012048; ENSG00000136492; ENSG00000180336; ENSG00000154920; ENSG00000244588; ENSG00000113522; ENSG0000…
GO:0050679	positive regulation of epithelial cell proliferation	biological_process	35|8899	65|21493	0.0286394	0.536272	1.3005	ENSG00000186790; ENSG00000135821; ENSG00000135862; ENSG00000075891; ENSG00000107779; ENSG00000066468; ENSG00000174775; ENSG00000017427; ENSG00000167207; ENSG00000103067; ENSG00000131845; ENSG00000197405; ENSG00000134830; ENSG00000143867; ENSG00000115353; ENSG00000271503; ENSG00000141736; ENSG00000243678; ENSG00000163501; ENSG00000131437; ENSG00000113578; ENSG00000153162; ENSG00000183873; ENSG0000…
GO:0006605	protein targeting	biological_process	23|8899	40|21493	0.0290755	0.536272	1.38875	ENSG00000173726; ENSG00000198774; ENSG00000152520; ENSG00000197879; ENSG00000069974; ENSG00000123159; ENSG00000105401; ENSG00000129354; ENSG00000166263; ENSG00000152056; ENSG00000100099; ENSG00000100321; ENSG00000182606; ENSG00000151320; ENSG00000179841; ENSG00000213463; ENSG00000166913; ENSG00000169760; ENSG00000197892; ENSG00000005893; ENSG00000164924; ENSG00000132432; ENSG00000131016
GO:0009058	biosynthetic process	biological_process	23|8899	40|21493	0.0290755	0.536272	1.38875	ENSG00000173614; ENSG00000070785; ENSG00000157064; ENSG00000120053; ENSG00000108187; ENSG00000205126; ENSG00000110455; ENSG00000136010; ENSG00000103707; ENSG00000185813; ENSG00000169710; ENSG00000172296; ENSG00000100116; ENSG00000173540; ENSG00000100596; ENSG00000159131; ENSG00000023330; ENSG00000109576; ENSG00000161217; ENSG00000136877; ENSG00000171097; ENSG00000090054; ENSG00000156170
GO:0000104	succinate dehydrogenase activity	molecular_function	4|8899	4|21493	0.0293768	0.536272	2.41522	ENSG00000143252; ENSG00000204370; ENSG00000255292; ENSG00000073578
GO:0000298	endopolyphosphatase activity	molecular_function	4|8899	4|21493	0.0293768	0.536272	2.41522	ENSG00000173598; ENSG00000272325; ENSG00000122824; ENSG00000196368
GO:0000322	storage vacuole	cellular_component	4|8899	4|21493	0.0293768	0.536272	2.41522	ENSG00000070831; ENSG00000102606; ENSG00000103496; ENSG00000220205
GO:0000730	DNA recombinase assembly	biological_process	4|8899	4|21493	0.0293768	0.536272	2.41522	ENSG00000002016; ENSG00000051180; ENSG00000100206; ENSG00000175854
GO:0001129	RNA polymerase II transcription factor activity, TBP-class protein binding, involved in preinitiation complex assembly	molecular_function	4|8899	4|21493	0.0293768	0.536272	2.41522	ENSG00000147133; ENSG00000122728; ENSG00000064313; ENSG00000112592
GO:0001880	Mullerian duct regression	biological_process	4|8899	4|21493	0.0293768	0.536272	2.41522	ENSG00000107779; ENSG00000135409; ENSG00000104899; ENSG00000113658
GO:0002159	desmosome assembly	biological_process	4|8899	4|21493	0.0293768	0.536272	2.41522	ENSG00000184363; ENSG00000057294; ENSG00000173801; ENSG00000154229
GO:0003997	acyl-CoA oxidase activity	molecular_function	4|8899	4|21493	0.0293768	0.536272	2.41522	ENSG00000153093; ENSG00000161533; ENSG00000168306; ENSG00000087008
GO:0004176	ATP-dependent peptidase activity	molecular_function	4|8899	4|21493	0.0293768	0.536272	2.41522	ENSG00000136758; ENSG00000102910; ENSG00000166855; ENSG00000196365
GO:0004706	JUN kinase kinase kinase activity	molecular_function	4|8899	4|21493	0.0293768	0.536272	2.41522	ENSG00000143674; ENSG00000173327; ENSG00000130758; ENSG00000006432
GO:0005534	galactose binding	molecular_function	4|8899	4|21493	0.0293768	0.536272	2.41522	ENSG00000168961; ENSG00000158270; ENSG00000108479; ENSG00000106991
GO:0005638	lamin filament	cellular_component	4|8899	4|21493	0.0293768	0.536272	2.41522	ENSG00000160789; ENSG00000176619; ENSG00000141562; ENSG00000113368
GO:0006432	phenylalanyl-tRNA aminoacylation	biological_process	4|8899	4|21493	0.0293768	0.536272	2.41522	ENSG00000255561; ENSG00000179115; ENSG00000116120; ENSG00000145982
GO:0006545	glycine biosynthetic process	biological_process	4|8899	4|21493	0.0293768	0.536272	2.41522	ENSG00000182199; ENSG00000176974; ENSG00000178700; ENSG00000228716
GO:0006546	glycine catabolic process	biological_process	4|8899	4|21493	0.0293768	0.536272	2.41522	ENSG00000140905; ENSG00000283189; ENSG00000145020; ENSG00000178445
GO:0008170	N-methyltransferase activity	molecular_function	4|8899	4|21493	0.0293768	0.536272	2.41522	ENSG00000133027; ENSG00000126457; ENSG00000150540; ENSG00000114735
GO:0008486	diphosphoinositol-polyphosphate diphosphatase activity	molecular_function	4|8899	4|21493	0.0293768	0.536272	2.41522	ENSG00000173598; ENSG00000272325; ENSG00000122824; ENSG00000196368
GO:0010748	negative regulation of plasma membrane long-chain fatty acid transport	biological_process	4|8899	4|21493	0.0293768	0.536272	2.41522	ENSG00000185950; ENSG00000137801; ENSG00000105221; ENSG00000142208
GO:0015705	iodide transport	biological_process	4|8899	4|21493	0.0293768	0.536272	2.41522	ENSG00000131620; ENSG00000105641; ENSG00000091137; ENSG00000042832
GO:0015840	urea transport	biological_process	4|8899	4|21493	0.0293768	0.536272	2.41522	ENSG00000132874; ENSG00000141469; ENSG00000100373; ENSG00000165272
GO:0015858	nucleoside transport	biological_process	4|8899	4|21493	0.0293768	0.536272	2.41522	ENSG00000198246; ENSG00000174669; ENSG00000156222; ENSG00000112759
GO:0016881	acid-amino acid ligase activity	molecular_function	4|8899	4|21493	0.0293768	0.536272	2.41522	ENSG00000181852; ENSG00000126261; ENSG00000144744; ENSG00000130985
GO:0018812	3-hydroxyacyl-CoA dehydratase activity	molecular_function	4|8899	4|21493	0.0293768	0.536272	2.41522	ENSG00000074696; ENSG00000255154; ENSG00000206527; ENSG00000188921
GO:0018916	nitrobenzene metabolic process	biological_process	4|8899	4|21493	0.0293768	0.536272	2.41522	ENSG00000168765; ENSG00000134202; ENSG00000213366; ENSG00000134184
GO:0021540	corpus callosum morphogenesis	biological_process	4|8899	4|21493	0.0293768	0.536272	2.41522	ENSG00000198198; ENSG00000182704; ENSG00000007168; ENSG00000169554
GO:0021769	orbitofrontal cortex development	biological_process	4|8899	4|21493	0.0293768	0.536272	2.41522	ENSG00000162704; ENSG00000066468; ENSG00000149295; ENSG00000077782
GO:0021938	smoothened signaling pathway involved in regulation of cerebellar granule cell precursor cell proliferation	biological_process	4|8899	4|21493	0.0293768	0.536272	2.41522	ENSG00000111087; ENSG00000074047; ENSG00000128602; ENSG00000164690
GO:0021957	corticospinal tract morphogenesis	biological_process	4|8899	4|21493	0.0293768	0.536272	2.41522	ENSG00000140937; ENSG00000169554; ENSG00000116106; ENSG00000174013
GO:0030835	negative regulation of actin filament depolymerization	biological_process	4|8899	4|21493	0.0293768	0.536272	2.41522	ENSG00000172757; ENSG00000133789; ENSG00000050405; ENSG00000152527
GO:0030906	retromer, cargo-selective complex	cellular_component	4|8899	4|21493	0.0293768	0.536272	2.41522	ENSG00000122958; ENSG00000151502; ENSG00000111237; ENSG00000069329
GO:0032205	negative regulation of telomere maintenance	biological_process	4|8899	4|21493	0.0293768	0.536272	2.41522	ENSG00000175595; ENSG00000132604; ENSG00000166848; ENSG00000012061
GO:0032376	positive regulation of cholesterol transport	biological_process	4|8899	4|21493	0.0293768	0.536272	2.41522	ENSG00000025434; ENSG00000101670; ENSG00000131408; ENSG00000005471
GO:0032648	regulation of interferon-beta production	biological_process	4|8899	4|21493	0.0293768	0.536272	2.41522	ENSG00000150455; ENSG00000131323; ENSG00000112343; ENSG00000011275
GO:0033269	internode region of axon	cellular_component	4|8899	4|21493	0.0293768	0.536272	2.41522	ENSG00000148498; ENSG00000197971; ENSG00000104833; ENSG00000136541
GO:0034137	positive regulation of toll-like receptor 2 signaling pathway	biological_process	4|8899	4|21493	0.0293768	0.536272	2.41522	ENSG00000150455; ENSG00000189403; ENSG00000051523; ENSG00000164251
GO:0034431	bis(5'-adenosyl)-hexaphosphatase activity	molecular_function	4|8899	4|21493	0.0293768	0.536272	2.41522	ENSG00000173598; ENSG00000272325; ENSG00000122824; ENSG00000196368
GO:0034432	bis(5'-adenosyl)-pentaphosphatase activity	molecular_function	4|8899	4|21493	0.0293768	0.536272	2.41522	ENSG00000173598; ENSG00000272325; ENSG00000122824; ENSG00000196368
GO:0035771	interleukin-4-mediated signaling pathway	biological_process	4|8899	4|21493	0.0293768	0.536272	2.41522	ENSG00000166888; ENSG00000077238; ENSG00000105639; ENSG00000147168
GO:0042481	regulation of odontogenesis	biological_process	4|8899	4|21493	0.0293768	0.536272	2.41522	ENSG00000189120; ENSG00000198807; ENSG00000163132; ENSG00000164690
GO:0043487	regulation of RNA stability	biological_process	4|8899	4|21493	0.0293768	0.536272	2.41522	ENSG00000198952; ENSG00000116698; ENSG00000070366; ENSG00000171487
GO:0043652	engulfment of apoptotic cell	biological_process	4|8899	4|21493	0.0293768	0.536272	2.41522	ENSG00000158156; ENSG00000137801; ENSG00000126581; ENSG00000145794
GO:0044249	cellular biosynthetic process	biological_process	4|8899	4|21493	0.0293768	0.536272	2.41522	ENSG00000037757; ENSG00000147224; ENSG00000101911; ENSG00000229937
GO:0045906	negative regulation of vasoconstriction	biological_process	4|8899	4|21493	0.0293768	0.536272	2.41522	ENSG00000148926; ENSG00000204217; ENSG00000174697; ENSG00000171388
GO:0046661	male sex differentiation	biological_process	4|8899	4|21493	0.0293768	0.536272	2.41522	ENSG00000004478; ENSG00000100625; ENSG00000137090; ENSG00000064218
GO:0048105	establishment of body hair planar orientation	biological_process	4|8899	4|21493	0.0293768	0.536272	2.41522	ENSG00000162738; ENSG00000075275; ENSG00000148219; ENSG00000164930
GO:0048205	COPI coating of Golgi vesicle	biological_process	4|8899	4|21493	0.0293768	0.536272	2.41522	ENSG00000107862; ENSG00000086598; ENSG00000184840; ENSG00000170348
GO:0048386	positive regulation of retinoic acid receptor signaling pathway	biological_process	4|8899	4|21493	0.0293768	0.536272	2.41522	ENSG00000175029; ENSG00000120798; ENSG00000221926; ENSG00000171456
GO:0048742	regulation of skeletal muscle fiber development	biological_process	4|8899	4|21493	0.0293768	0.536272	2.41522	ENSG00000196531; ENSG00000167196; ENSG00000068024; ENSG00000048052
GO:0051716	cellular response to stimulus	biological_process	4|8899	4|21493	0.0293768	0.536272	2.41522	ENSG00000070785; ENSG00000111361; ENSG00000115211; ENSG00000119718
GO:0052840	inositol diphosphate tetrakisphosphate diphosphatase activity	molecular_function	4|8899	4|21493	0.0293768	0.536272	2.41522	ENSG00000173598; ENSG00000272325; ENSG00000122824; ENSG00000196368
GO:0052841	inositol bisdiphosphate tetrakisphosphate diphosphatase activity	molecular_function	4|8899	4|21493	0.0293768	0.536272	2.41522	ENSG00000173598; ENSG00000272325; ENSG00000122824; ENSG00000196368
GO:0052842	inositol diphosphate pentakisphosphate diphosphatase activity	molecular_function	4|8899	4|21493	0.0293768	0.536272	2.41522	ENSG00000173598; ENSG00000272325; ENSG00000122824; ENSG00000196368
GO:0052843	inositol-1-diphosphate-2,3,4,5,6-pentakisphosphate diphosphatase activity	molecular_function	4|8899	4|21493	0.0293768	0.536272	2.41522	ENSG00000173598; ENSG00000272325; ENSG00000122824; ENSG00000196368
GO:0052844	inositol-3-diphosphate-1,2,4,5,6-pentakisphosphate diphosphatase activity	molecular_function	4|8899	4|21493	0.0293768	0.536272	2.41522	ENSG00000173598; ENSG00000272325; ENSG00000122824; ENSG00000196368
GO:0052845	inositol-5-diphosphate-1,2,3,4,6-pentakisphosphate diphosphatase activity	molecular_function	4|8899	4|21493	0.0293768	0.536272	2.41522	ENSG00000173598; ENSG00000272325; ENSG00000122824; ENSG00000196368
GO:0052846	inositol-1,5-bisdiphosphate-2,3,4,6-tetrakisphosphate 1-diphosphatase activity	molecular_function	4|8899	4|21493	0.0293768	0.536272	2.41522	ENSG00000173598; ENSG00000272325; ENSG00000122824; ENSG00000196368
GO:0052847	inositol-1,5-bisdiphosphate-2,3,4,6-tetrakisphosphate 5-diphosphatase activity	molecular_function	4|8899	4|21493	0.0293768	0.536272	2.41522	ENSG00000173598; ENSG00000272325; ENSG00000122824; ENSG00000196368
GO:0052848	inositol-3,5-bisdiphosphate-2,3,4,6-tetrakisphosphate 5-diphosphatase activity	molecular_function	4|8899	4|21493	0.0293768	0.536272	2.41522	ENSG00000173598; ENSG00000272325; ENSG00000122824; ENSG00000196368
GO:0060393	regulation of pathway-restricted SMAD protein phosphorylation	biological_process	4|8899	4|21493	0.0293768	0.536272	2.41522	ENSG00000127445; ENSG00000125378; ENSG00000101144; ENSG00000164619
GO:0060571	morphogenesis of an epithelial fold	biological_process	4|8899	4|21493	0.0293768	0.536272	2.41522	ENSG00000143869; ENSG00000128714; ENSG00000169083; ENSG00000146648
GO:0060688	regulation of morphogenesis of a branching structure	biological_process	4|8899	4|21493	0.0293768	0.536272	2.41522	ENSG00000066468; ENSG00000125378; ENSG00000119630; ENSG00000168621
GO:0071279	cellular response to cobalt ion	biological_process	4|8899	4|21493	0.0293768	0.536272	2.41522	ENSG00000176171; ENSG00000078237; ENSG00000132386; ENSG00000165240
GO:0072429	response to intra-S DNA damage checkpoint signaling	biological_process	4|8899	4|21493	0.0293768	0.536272	2.41522	ENSG00000134452; ENSG00000172732; ENSG00000188827; ENSG00000154920
GO:0090309	positive regulation of methylation-dependent chromatin silencing	biological_process	4|8899	4|21493	0.0293768	0.536272	2.41522	ENSG00000143379; ENSG00000131845; ENSG00000130726; ENSG00000130816
GO:0090324	negative regulation of oxidative phosphorylation	biological_process	4|8899	4|21493	0.0293768	0.536272	2.41522	ENSG00000108179; ENSG00000248746; ENSG00000067560; ENSG00000009950
GO:0099525	presynaptic dense core vesicle exocytosis	biological_process	4|8899	4|21493	0.0293768	0.536272	2.41522	ENSG00000130477; ENSG00000163618; ENSG00000136854; ENSG00000198722
GO:0102343			4|8899	4|21493	0.0293768	0.536272	2.41522	ENSG00000165996; ENSG00000074696; ENSG00000206527; ENSG00000188921
GO:0102344	3-hydroxy-behenoyl-CoA dehydratase activity	molecular_function	4|8899	4|21493	0.0293768	0.536272	2.41522	ENSG00000165996; ENSG00000074696; ENSG00000206527; ENSG00000188921
GO:0102345	3-hydroxy-lignoceroyl-CoA dehydratase activity	molecular_function	4|8899	4|21493	0.0293768	0.536272	2.41522	ENSG00000165996; ENSG00000074696; ENSG00000206527; ENSG00000188921
GO:1901907	diadenosine pentaphosphate catabolic process	biological_process	4|8899	4|21493	0.0293768	0.536272	2.41522	ENSG00000173598; ENSG00000272325; ENSG00000122824; ENSG00000196368
GO:1901909	diadenosine hexaphosphate catabolic process	biological_process	4|8899	4|21493	0.0293768	0.536272	2.41522	ENSG00000173598; ENSG00000272325; ENSG00000122824; ENSG00000196368
GO:1901911	adenosine 5'-(hexahydrogen pentaphosphate) catabolic process	biological_process	4|8899	4|21493	0.0293768	0.536272	2.41522	ENSG00000173598; ENSG00000272325; ENSG00000122824; ENSG00000196368
GO:1904288	BAT3 complex binding	molecular_function	4|8899	4|21493	0.0293768	0.536272	2.41522	ENSG00000159461; ENSG00000104969; ENSG00000058056; ENSG00000165280
GO:2001135	regulation of endocytic recycling	biological_process	4|8899	4|21493	0.0293768	0.536272	2.41522	ENSG00000198825; ENSG00000103034; ENSG00000185236; ENSG00000112276
GO:0097711	ciliary basal body docking	biological_process	54|8899	106|21493	0.0294138	0.536272	1.23039	ENSG00000131697; ENSG00000054282; ENSG00000138107; ENSG00000175216; ENSG00000198707; ENSG00000127328; ENSG00000173588; ENSG00000204852; ENSG00000168778; ENSG00000103494; ENSG00000103540; ENSG00000072864; ENSG00000007168; ENSG00000128881; ENSG00000137814; ENSG00000103995; ENSG00000141577; ENSG00000104833; ENSG00000101624; ENSG00000152240; ENSG00000105568; ENSG00000074054; ENSG00000144061; ENSG0000…
GO:0004683	calmodulin-dependent protein kinase activity	molecular_function	14|8899	22|21493	0.029502	0.536272	1.53696	ENSG00000079277; ENSG00000183049; ENSG00000162889; ENSG00000148660; ENSG00000110931; ENSG00000089022; ENSG00000140795; ENSG00000137825; ENSG00000099875; ENSG00000152495; ENSG00000070808; ENSG00000101306; ENSG00000114738; ENSG00000120899
GO:0007276	gamete generation	biological_process	14|8899	22|21493	0.029502	0.536272	1.53696	ENSG00000171872; ENSG00000141255; ENSG00000175826; ENSG00000179168; ENSG00000100206; ENSG00000144554; ENSG00000167077; ENSG00000163848; ENSG00000111877; ENSG00000147059; ENSG00000186787; ENSG00000204271; ENSG00000148200; ENSG00000158169
GO:0008375	acetylglucosaminyltransferase activity	molecular_function	14|8899	22|21493	0.029502	0.536272	1.53696	ENSG00000162885; ENSG00000103489; ENSG00000140297; ENSG00000213614; ENSG00000071073; ENSG00000152127; ENSG00000015532; ENSG00000131446; ENSG00000111846; ENSG00000161013; ENSG00000133424; ENSG00000144647; ENSG00000187210; ENSG00000182197
GO:0051298	centrosome duplication	biological_process	14|8899	22|21493	0.029502	0.536272	1.53696	ENSG00000077254; ENSG00000123473; ENSG00000130640; ENSG00000175216; ENSG00000139618; ENSG00000103540; ENSG00000072864; ENSG00000137822; ENSG00000103995; ENSG00000160469; ENSG00000134318; ENSG00000128159; ENSG00000275835; ENSG00000118762
GO:0051493	regulation of cytoskeleton organization	biological_process	14|8899	22|21493	0.029502	0.536272	1.53696	ENSG00000162909; ENSG00000138347; ENSG00000102882; ENSG00000067900; ENSG00000105137; ENSG00000164050; ENSG00000100030; ENSG00000197457; ENSG00000179979; ENSG00000050327; ENSG00000015592; ENSG00000077274; ENSG00000169398; ENSG00000146425
GO:0000723	telomere maintenance	biological_process	22|8899	38|21493	0.0295546	0.536272	1.39828	ENSG00000152457; ENSG00000143799; ENSG00000107960; ENSG00000175482; ENSG00000110958; ENSG00000175595; ENSG00000178971; ENSG00000132604; ENSG00000166848; ENSG00000102977; ENSG00000140451; ENSG00000062822; ENSG00000080345; ENSG00000185379; ENSG00000113522; ENSG00000258366; ENSG00000026036; ENSG00000164362; ENSG00000128513; ENSG00000253729; ENSG00000147601; ENSG00000106628
GO:0001102	RNA polymerase II activating transcription factor binding	molecular_function	22|8899	38|21493	0.0295546	0.536272	1.39828	ENSG00000177551; ENSG00000116670; ENSG00000123095; ENSG00000139687; ENSG00000005339; ENSG00000149922; ENSG00000179588; ENSG00000141027; ENSG00000169375; ENSG00000067369; ENSG00000115966; ENSG00000116044; ENSG00000118260; ENSG00000163508; ENSG00000100393; ENSG00000170345; ENSG00000183576; ENSG00000101076; ENSG00000016082; ENSG00000123737; ENSG00000064393; ENSG00000164458
GO:0034446	substrate adhesion-dependent cell spreading	biological_process	22|8899	38|21493	0.0295546	0.536272	1.39828	ENSG00000049245; ENSG00000120549; ENSG00000135862; ENSG00000118193; ENSG00000077943; ENSG00000166333; ENSG00000174804; ENSG00000139626; ENSG00000173517; ENSG00000092445; ENSG00000169604; ENSG00000167601; ENSG00000277363; ENSG00000115414; ENSG00000151422; ENSG00000073712; ENSG00000130702; ENSG00000197122; ENSG00000112276; ENSG00000091136; ENSG00000164877; ENSG00000157927
GO:0016485	protein processing	biological_process	34|8899	63|21493	0.0295604	0.536272	1.30345	ENSG00000163131; ENSG00000158315; ENSG00000117298; ENSG00000143801; ENSG00000156521; ENSG00000135678; ENSG00000157227; ENSG00000089041; ENSG00000102910; ENSG00000140479; ENSG00000188603; ENSG00000103269; ENSG00000137845; ENSG00000138613; ENSG00000115257; ENSG00000078142; ENSG00000172232; ENSG00000181027; ENSG00000167755; ENSG00000138002; ENSG00000087116; ENSG00000131187; ENSG00000196236; ENSG0000…
GO:0006367	transcription initiation from RNA polymerase II promoter	biological_process	83|8899	170|21493	0.0297317	0.536272	1.17919	ENSG00000143365; ENSG00000007968; ENSG00000131910; ENSG00000196482; ENSG00000116833; ENSG00000148835; ENSG00000025434; ENSG00000110768; ENSG00000166337; ENSG00000082175; ENSG00000042429; ENSG00000172819; ENSG00000123358; ENSG00000111424; ENSG00000120798; ENSG00000132964; ENSG00000111358; ENSG00000089225; ENSG00000005339; ENSG00000102978; ENSG00000278570; ENSG00000196628; ENSG00000099817; ENSG0000…
GO:0009653	anatomical structure morphogenesis	biological_process	59|8899	117|21493	0.02987	0.536272	1.21793	ENSG00000142871; ENSG00000009709; ENSG00000117602; ENSG00000010803; ENSG00000174307; ENSG00000163435; ENSG00000138136; ENSG00000177030; ENSG00000175315; ENSG00000076706; ENSG00000135678; ENSG00000151746; ENSG00000125266; ENSG00000204977; ENSG00000149922; ENSG00000008710; ENSG00000196470; ENSG00000105486; ENSG00000104901; ENSG00000163064; ENSG00000125618; ENSG00000142449; ENSG00000082641; ENSG0000…
GO:0001104	RNA polymerase II transcription cofactor activity	molecular_function	21|8899	36|21493	0.0299748	0.536272	1.40888	ENSG00000130772; ENSG00000239306; ENSG00000042429; ENSG00000111596; ENSG00000152944; ENSG00000123066; ENSG00000161920; ENSG00000067369; ENSG00000125686; ENSG00000155846; ENSG00000155868; ENSG00000133997; ENSG00000099917; ENSG00000144893; ENSG00000124496; ENSG00000109819; ENSG00000180182; ENSG00000184634; ENSG00000148297; ENSG00000164758; ENSG00000160973
GO:0005272	sodium channel activity	molecular_function	21|8899	36|21493	0.0299748	0.536272	1.40888	ENSG00000162572; ENSG00000135750; ENSG00000107593; ENSG00000070985; ENSG00000177098; ENSG00000149575; ENSG00000111319; ENSG00000166257; ENSG00000196876; ENSG00000138622; ENSG00000136531; ENSG00000144285; ENSG00000169432; ENSG00000105711; ENSG00000007314; ENSG00000088836; ENSG00000072182; ENSG00000168356; ENSG00000183873; ENSG00000164588; ENSG00000213199
GO:0010507	negative regulation of autophagy	biological_process	21|8899	36|21493	0.0299748	0.536272	1.40888	ENSG00000116678; ENSG00000143384; ENSG00000087250; ENSG00000103657; ENSG00000104081; ENSG00000163331; ENSG00000068903; ENSG00000133706; ENSG00000178252; ENSG00000142208; ENSG00000204308; ENSG00000189298; ENSG00000132405; ENSG00000145016; ENSG00000174697; ENSG00000136574; ENSG00000105976; ENSG00000157625; ENSG00000167110; ENSG00000181404; ENSG00000125337
GO:0016874	ligase activity	molecular_function	87|8899	179|21493	0.0301318	0.536272	1.17388	ENSG00000143374; ENSG00000137941; ENSG00000031698; ENSG00000177181; ENSG00000135821; ENSG00000173599; ENSG00000110619; ENSG00000172508; ENSG00000172890; ENSG00000137513; ENSG00000139131; ENSG00000135679; ENSG00000111058; ENSG00000134905; ENSG00000151148; ENSG00000257218; ENSG00000175198; ENSG00000136143; ENSG00000102858; ENSG00000103356; ENSG00000183549; ENSG00000066813; ENSG00000176715; ENSG0000…
GO:0016773	phosphotransferase activity, alcohol group as acceptor	molecular_function	15|8899	24|21493	0.0301535	0.536272	1.50951	ENSG00000116199; ENSG00000156510; ENSG00000110921; ENSG00000157353; ENSG00000262304; ENSG00000197417; ENSG00000156958; ENSG00000171174; ENSG00000108479; ENSG00000160883; ENSG00000093217; ENSG00000172315; ENSG00000175066; ENSG00000198814; ENSG00000106633
GO:0031369	translation initiation factor binding	molecular_function	15|8899	24|21493	0.0301535	0.536272	1.50951	ENSG00000132718; ENSG00000131914; ENSG00000138326; ENSG00000149100; ENSG00000175390; ENSG00000149187; ENSG00000109917; ENSG00000184110; ENSG00000115211; ENSG00000144231; ENSG00000155506; ENSG00000131979; ENSG00000119401; ENSG00000106263; ENSG00000106638
GO:0032452	histone demethylase activity	molecular_function	15|8899	24|21493	0.0301535	0.536272	1.50951	ENSG00000004487; ENSG00000117139; ENSG00000173120; ENSG00000186280; ENSG00000089094; ENSG00000132510; ENSG00000127663; ENSG00000070495; ENSG00000170854; ENSG00000006459; ENSG00000147050; ENSG00000012817; ENSG00000172943; ENSG00000183878; ENSG00000197724
GO:0046329	negative regulation of JNK cascade	biological_process	15|8899	24|21493	0.0301535	0.536272	1.50951	ENSG00000158828; ENSG00000186063; ENSG00000133895; ENSG00000135090; ENSG00000141027; ENSG00000140832; ENSG00000132522; ENSG00000179094; ENSG00000007168; ENSG00000108861; ENSG00000162999; ENSG00000165617; ENSG00000142208; ENSG00000164251; ENSG00000185345
GO:0097352	autophagosome maturation	biological_process	15|8899	24|21493	0.0301535	0.536272	1.50951	ENSG00000143553; ENSG00000074319; ENSG00000139719; ENSG00000188603; ENSG00000152223; ENSG00000115561; ENSG00000090674; ENSG00000215305; ENSG00000099940; ENSG00000101460; ENSG00000135317; ENSG00000205356; ENSG00000005893; ENSG00000136874; ENSG00000165280
GO:2000378	negative regulation of reactive oxygen species metabolic process	biological_process	15|8899	24|21493	0.0301535	0.536272	1.50951	ENSG00000158828; ENSG00000075891; ENSG00000176171; ENSG00000142082; ENSG00000109846; ENSG00000078237; ENSG00000087250; ENSG00000214456; ENSG00000068903; ENSG00000012048; ENSG00000126581; ENSG00000137203; ENSG00000124523; ENSG00000186716; ENSG00000185345
GO:1903506	regulation of nucleic acid-templated transcription	biological_process	20|8899	34|21493	0.0303211	0.536272	1.42071	ENSG00000162419; ENSG00000110330; ENSG00000083544; ENSG00000135144; ENSG00000102931; ENSG00000089280; ENSG00000067955; ENSG00000141052; ENSG00000141380; ENSG00000068781; ENSG00000131470; ENSG00000155846; ENSG00000072110; ENSG00000183576; ENSG00000100815; ENSG00000101216; ENSG00000184402; ENSG00000114126; ENSG00000109819; ENSG00000123728
GO:0031398	positive regulation of protein ubiquitination	biological_process	33|8899	61|21493	0.0305032	0.536272	1.30659	ENSG00000158828; ENSG00000266094; ENSG00000010072; ENSG00000175104; ENSG00000137486; ENSG00000139174; ENSG00000072609; ENSG00000103126; ENSG00000103266; ENSG00000141480; ENSG00000040633; ENSG00000114062; ENSG00000140525; ENSG00000185115; ENSG00000172175; ENSG00000169689; ENSG00000127666; ENSG00000173163; ENSG00000108387; ENSG00000176170; ENSG00000012048; ENSG00000169252; ENSG00000187566; ENSG0000…
GO:0006629	lipid metabolic process	biological_process	257|8899	567|21493	0.0305219	0.536272	1.09473	ENSG00000143418; ENSG00000162836; ENSG00000159445; ENSG00000155380; ENSG00000143198; ENSG00000160752; ENSG00000066322; ENSG00000149527; ENSG00000187980; ENSG00000117215; ENSG00000116353; ENSG00000157184; ENSG00000162409; ENSG00000162600; ENSG00000158786; ENSG00000158006; ENSG00000057252; ENSG00000143845; ENSG00000143753; ENSG00000107611; ENSG00000165996; ENSG00000159348; ENSG00000067064; ENSG0000…
GO:0000732	strand displacement	biological_process	16|8899	26|21493	0.0305414	0.536272	1.48629	ENSG00000172977; ENSG00000020922; ENSG00000149311; ENSG00000139618; ENSG00000197299; ENSG00000083093; ENSG00000177302; ENSG00000051180; ENSG00000185379; ENSG00000012048; ENSG00000136492; ENSG00000113522; ENSG00000126215; ENSG00000258366; ENSG00000196584; ENSG00000178966
GO:0006027	glycosaminoglycan catabolic process	biological_process	16|8899	26|21493	0.0305414	0.536272	1.48629	ENSG00000142798; ENSG00000162512; ENSG00000188157; ENSG00000135677; ENSG00000183098; ENSG00000181523; ENSG00000115884; ENSG00000108784; ENSG00000068001; ENSG00000173083; ENSG00000127415; ENSG00000106302; ENSG00000010404; ENSG00000076716; ENSG00000165102; ENSG00000169919
GO:0001974	blood vessel remodeling	biological_process	19|8899	32|21493	0.0305755	0.536272	1.43403	ENSG00000135744; ENSG00000139567; ENSG00000135679; ENSG00000176692; ENSG00000140939; ENSG00000128917; ENSG00000116016; ENSG00000087088; ENSG00000167601; ENSG00000159640; ENSG00000204217; ENSG00000054598; ENSG00000121807; ENSG00000114739; ENSG00000198959; ENSG00000168214; ENSG00000164867; ENSG00000165240; ENSG00000123454
GO:0007259	JAK-STAT cascade	biological_process	19|8899	32|21493	0.0305755	0.536272	1.43403	ENSG00000134470; ENSG00000175505; ENSG00000120833; ENSG00000008710; ENSG00000185338; ENSG00000033800; ENSG00000184557; ENSG00000171150; ENSG00000124356; ENSG00000168610; ENSG00000126561; ENSG00000115415; ENSG00000121807; ENSG00000159110; ENSG00000142166; ENSG00000164509; ENSG00000112964; ENSG00000118762; ENSG00000068078
GO:0017080	sodium channel regulator activity	molecular_function	19|8899	32|21493	0.0305755	0.536272	1.43403	ENSG00000177098; ENSG00000149575; ENSG00000137726; ENSG00000166257; ENSG00000057294; ENSG00000089250; ENSG00000052344; ENSG00000049759; ENSG00000266964; ENSG00000089356; ENSG00000089327; ENSG00000105711; ENSG00000112293; ENSG00000152642; ENSG00000151466; ENSG00000118515; ENSG00000114279; ENSG00000129682; ENSG00000104205
GO:0034504	protein localization to nucleus	biological_process	19|8899	32|21493	0.0305755	0.536272	1.43403	ENSG00000160789; ENSG00000143337; ENSG00000135679; ENSG00000205423; ENSG00000172530; ENSG00000175826; ENSG00000171016; ENSG00000064687; ENSG00000082898; ENSG00000108821; ENSG00000115020; ENSG00000125378; ENSG00000054654; ENSG00000100625; ENSG00000101144; ENSG00000163132; ENSG00000105993; ENSG00000128602; ENSG00000164690
GO:0000774	adenyl-nucleotide exchange factor activity	molecular_function	7|8899	9|21493	0.0306688	0.536272	1.8785	ENSG00000151929; ENSG00000108518; ENSG00000164284; ENSG00000166170; ENSG00000112208; ENSG00000156735; ENSG00000107262
GO:0000783	nuclear telomere cap complex	cellular_component	7|8899	9|21493	0.0306688	0.536272	1.8785	ENSG00000132604; ENSG00000166848; ENSG00000102977; ENSG00000092330; ENSG00000164362; ENSG00000128513; ENSG00000147601
GO:0005522	profilin binding	molecular_function	7|8899	9|21493	0.0306688	0.536272	1.8785	ENSG00000085733; ENSG00000115935; ENSG00000184922; ENSG00000113758; ENSG00000196405; ENSG00000197386; ENSG00000186472
GO:0006903	vesicle targeting	biological_process	7|8899	9|21493	0.0306688	0.536272	1.8785	ENSG00000168067; ENSG00000118308; ENSG00000092531; ENSG00000074054; ENSG00000129354; ENSG00000099940; ENSG00000106636
GO:0010761	fibroblast migration	biological_process	7|8899	9|21493	0.0306688	0.536272	1.8785	ENSG00000143398; ENSG00000188807; ENSG00000166224; ENSG00000166333; ENSG00000079308; ENSG00000054654; ENSG00000107372
GO:0010907	positive regulation of glucose metabolic process	biological_process	7|8899	9|21493	0.0306688	0.536272	1.8785	ENSG00000158715; ENSG00000185950; ENSG00000105221; ENSG00000112293; ENSG00000142208; ENSG00000197122; ENSG00000130988
GO:0014044	Schwann cell development	biological_process	7|8899	9|21493	0.0306688	0.536272	1.8785	ENSG00000185668; ENSG00000166333; ENSG00000153902; ENSG00000196712; ENSG00000172037; ENSG00000173402; ENSG00000184634
GO:0015377	cation:chloride symporter activity	molecular_function	7|8899	9|21493	0.0306688	0.536272	1.8785	ENSG00000124067; ENSG00000140199; ENSG00000074803; ENSG00000064651; ENSG00000124140; ENSG00000113504; ENSG00000146828
GO:0016082	synaptic vesicle priming	biological_process	7|8899	9|21493	0.0306688	0.536272	1.8785	ENSG00000143740; ENSG00000092531; ENSG00000130477; ENSG00000099940; ENSG00000163618; ENSG00000081803; ENSG00000198722
GO:0031301	integral component of organelle membrane	cellular_component	7|8899	9|21493	0.0306688	0.536272	1.8785	ENSG00000269113; ENSG00000040487; ENSG00000136156; ENSG00000176641; ENSG00000186854; ENSG00000196218; ENSG00000092096
GO:0032836	glomerular basement membrane development	biological_process	7|8899	9|21493	0.0306688	0.536272	1.8785	ENSG00000116962; ENSG00000184937; ENSG00000157483; ENSG00000115204; ENSG00000161270; ENSG00000169031; ENSG00000081052
GO:0033290	eukaryotic 48S preinitiation complex	cellular_component	7|8899	9|21493	0.0306688	0.536272	1.8785	ENSG00000084623; ENSG00000184110; ENSG00000104131; ENSG00000100129; ENSG00000134001; ENSG00000104408; ENSG00000106263
GO:0033619	membrane protein proteolysis	biological_process	7|8899	9|21493	0.0306688	0.536272	1.8785	ENSG00000165731; ENSG00000157837; ENSG00000138600; ENSG00000103811; ENSG00000005206; ENSG00000187045; ENSG00000101294
GO:0043653	mitochondrial fragmentation involved in apoptotic process	biological_process	7|8899	9|21493	0.0306688	0.536272	1.8785	ENSG00000176171; ENSG00000087470; ENSG00000069329; ENSG00000087088; ENSG00000178568; ENSG00000158941; ENSG00000214253
GO:0045141	meiotic telomere clustering	biological_process	7|8899	9|21493	0.0306688	0.536272	1.8785	ENSG00000168070; ENSG00000149311; ENSG00000249961; ENSG00000167014; ENSG00000119048; ENSG00000167077; ENSG00000147601
GO:0046475	glycerophospholipid catabolic process	biological_process	7|8899	9|21493	0.0306688	0.536272	1.8785	ENSG00000117592; ENSG00000006007; ENSG00000105499; ENSG00000136699; ENSG00000032444; ENSG00000100997; ENSG00000164303
GO:0060586	multicellular organismal iron ion homeostasis	biological_process	7|8899	9|21493	0.0306688	0.536272	1.8785	ENSG00000110911; ENSG00000018280; ENSG00000138449; ENSG00000153162; ENSG00000068001; ENSG00000010704; ENSG00000183826
GO:0070700	BMP receptor binding	molecular_function	7|8899	9|21493	0.0306688	0.536272	1.8785	ENSG00000116985; ENSG00000103490; ENSG00000125845; ENSG00000153162; ENSG00000125378; ENSG00000101144; ENSG00000152785
GO:0099078	BORC complex	cellular_component	7|8899	9|21493	0.0306688	0.536272	1.8785	ENSG00000143553; ENSG00000166275; ENSG00000196072; ENSG00000165714; ENSG00000196544; ENSG00000254901; ENSG00000105700
GO:1900029	positive regulation of ruffle assembly	biological_process	7|8899	9|21493	0.0306688	0.536272	1.8785	ENSG00000177106; ENSG00000174775; ENSG00000108518; ENSG00000159753; ENSG00000131037; ENSG00000273749; ENSG00000169760
GO:0002102	podosome	cellular_component	17|8899	28|21493	0.0307154	0.536272	1.46638	ENSG00000162692; ENSG00000116574; ENSG00000197321; ENSG00000107957; ENSG00000035403; ENSG00000151651; ENSG00000085733; ENSG00000141985; ENSG00000167460; ENSG00000157510; ENSG00000197122; ENSG00000129116; ENSG00000050327; ENSG00000148180; ENSG00000136279; ENSG00000075618; ENSG00000006747
GO:0031941	filamentous actin	cellular_component	17|8899	28|21493	0.0307154	0.536272	1.46638	ENSG00000067606; ENSG00000187017; ENSG00000197879; ENSG00000140416; ENSG00000115266; ENSG00000184009; ENSG00000167460; ENSG00000144488; ENSG00000101311; ENSG00000079691; ENSG00000073712; ENSG00000133454; ENSG00000196586; ENSG00000118762; ENSG00000106328; ENSG00000158352; ENSG00000075618
GO:0032007	negative regulation of TOR signaling	biological_process	17|8899	28|21493	0.0307154	0.536272	1.46638	ENSG00000162409; ENSG00000168209; ENSG00000133794; ENSG00000089022; ENSG00000103148; ENSG00000154803; ENSG00000185361; ENSG00000204673; ENSG00000135956; ENSG00000105723; ENSG00000130147; ENSG00000145979; ENSG00000217128; ENSG00000124126; ENSG00000132356; ENSG00000249915; ENSG00000024048
GO:0035987	endodermal cell differentiation	biological_process	17|8899	28|21493	0.0307154	0.536272	1.46638	ENSG00000060718; ENSG00000149948; ENSG00000161638; ENSG00000135424; ENSG00000157227; ENSG00000087245; ENSG00000102996; ENSG00000109072; ENSG00000230989; ENSG00000053747; ENSG00000115414; ENSG00000114270; ENSG00000160255; ENSG00000144810; ENSG00000082781; ENSG00000091136; ENSG00000122641
GO:0051059	NF-kappaB binding	molecular_function	17|8899	28|21493	0.0307154	0.536272	1.46638	ENSG00000185104; ENSG00000116478; ENSG00000143514; ENSG00000166135; ENSG00000174744; ENSG00000173039; ENSG00000196975; ENSG00000105127; ENSG00000167604; ENSG00000163481; ENSG00000100902; ENSG00000149600; ENSG00000196591; ENSG00000112033; ENSG00000049768; ENSG00000147649; ENSG00000147889
GO:0060612	adipose tissue development	biological_process	17|8899	28|21493	0.0307154	0.536272	1.46638	ENSG00000143365; ENSG00000162337; ENSG00000075239; ENSG00000135446; ENSG00000140718; ENSG00000005513; ENSG00000115966; ENSG00000198832; ENSG00000177398; ENSG00000121879; ENSG00000083720; ENSG00000112033; ENSG00000109819; ENSG00000174697; ENSG00000157212; ENSG00000184675; ENSG00000148339
GO:0055007	cardiac muscle cell differentiation	biological_process	18|8899	30|21493	0.0307159	0.536272	1.44913	ENSG00000090020; ENSG00000117713; ENSG00000116161; ENSG00000086991; ENSG00000089225; ENSG00000132510; ENSG00000141052; ENSG00000170776; ENSG00000166823; ENSG00000108773; ENSG00000125845; ENSG00000100211; ENSG00000125378; ENSG00000119608; ENSG00000142178; ENSG00000114861; ENSG00000136574; ENSG00000157168
GO:0006915	apoptotic process	biological_process	335|8899	748|21493	0.0308048	0.537124	1.08168	ENSG00000073754; ENSG00000134216; ENSG00000143382; ENSG00000097033; ENSG00000163141; ENSG00000159445; ENSG00000132676; ENSG00000143384; ENSG00000116604; ENSG00000142856; ENSG00000185104; ENSG00000054523; ENSG00000078900; ENSG00000049249; ENSG00000160049; ENSG00000028137; ENSG00000215788; ENSG00000132906; ENSG00000186891; ENSG00000142627; ENSG00000158156; ENSG00000169598; ENSG00000090432; ENSG0000…
GO:0000149	SNARE binding	molecular_function	32|8899	59|21493	0.031467	0.547956	1.30995	ENSG00000143553; ENSG00000132718; ENSG00000265808; ENSG00000049245; ENSG00000166900; ENSG00000162236; ENSG00000198382; ENSG00000067715; ENSG00000110975; ENSG00000111450; ENSG00000103496; ENSG00000099365; ENSG00000220205; ENSG00000166569; ENSG00000129990; ENSG00000283632; ENSG00000108587; ENSG00000108433; ENSG00000142330; ENSG00000145920; ENSG00000093183; ENSG00000185215; ENSG00000100505; ENSG0000…
GO:0030425	dendrite	cellular_component	176|8899	381|21493	0.0316773	0.550901	1.11569	ENSG00000171385; ENSG00000137941; ENSG00000265241; ENSG00000159164; ENSG00000134243; ENSG00000177301; ENSG00000085552; ENSG00000076864; ENSG00000163873; ENSG00000188822; ENSG00000133216; ENSG00000131238; ENSG00000143740; ENSG00000162909; ENSG00000133019; ENSG00000135750; ENSG00000165731; ENSG00000107864; ENSG00000151150; ENSG00000171798; ENSG00000107954; ENSG00000107779; ENSG00000108010; ENSG0000…
GO:0008076	voltage-gated potassium channel complex	cellular_component	46|8899	89|21493	0.0318138	0.551124	1.24831	ENSG00000171385; ENSG00000116396; ENSG00000177301; ENSG00000177272; ENSG00000117013; ENSG00000069424; ENSG00000135750; ENSG00000156113; ENSG00000120049; ENSG00000129159; ENSG00000182255; ENSG00000187486; ENSG00000175538; ENSG00000111262; ENSG00000120457; ENSG00000151704; ENSG00000150672; ENSG00000085733; ENSG00000166006; ENSG00000168418; ENSG00000220205; ENSG00000132535; ENSG00000104848; ENSG0000…
GO:0008203	cholesterol metabolic process	biological_process	46|8899	89|21493	0.0318138	0.551124	1.24831	ENSG00000116678; ENSG00000160752; ENSG00000219073; ENSG00000142789; ENSG00000131910; ENSG00000162409; ENSG00000057252; ENSG00000107611; ENSG00000067064; ENSG00000173409; ENSG00000162337; ENSG00000137714; ENSG00000175336; ENSG00000135100; ENSG00000110921; ENSG00000184730; ENSG00000072310; ENSG00000167508; ENSG00000213398; ENSG00000166035; ENSG00000141458; ENSG00000141447; ENSG00000084674; ENSG0000…
GO:0019900	kinase binding	molecular_function	46|8899	89|21493	0.0318138	0.551124	1.24831	ENSG00000143398; ENSG00000134216; ENSG00000081721; ENSG00000054523; ENSG00000066027; ENSG00000188385; ENSG00000026103; ENSG00000134333; ENSG00000080854; ENSG00000150672; ENSG00000111077; ENSG00000152556; ENSG00000139687; ENSG00000213853; ENSG00000103266; ENSG00000102871; ENSG00000179094; ENSG00000132535; ENSG00000187446; ENSG00000138617; ENSG00000073417; ENSG00000167470; ENSG00000101605; ENSG0000…
GO:0007264	small GTPase mediated signal transduction	biological_process	81|8899	166|21493	0.0319299	0.552419	1.17851	ENSG00000116641; ENSG00000137936; ENSG00000070831; ENSG00000203668; ENSG00000143761; ENSG00000116574; ENSG00000198915; ENSG00000107554; ENSG00000171798; ENSG00000138193; ENSG00000072422; ENSG00000175220; ENSG00000132254; ENSG00000174775; ENSG00000134909; ENSG00000123892; ENSG00000079337; ENSG00000152213; ENSG00000088387; ENSG00000139725; ENSG00000154237; ENSG00000166592; ENSG00000140983; ENSG0000…
GO:0007204	positive regulation of cytosolic calcium ion concentration	biological_process	67|8899	135|21493	0.0321866	0.556142	1.19866	ENSG00000171517; ENSG00000169442; ENSG00000198049; ENSG00000143322; ENSG00000135744; ENSG00000138193; ENSG00000162188; ENSG00000148926; ENSG00000133789; ENSG00000129749; ENSG00000166405; ENSG00000151067; ENSG00000166148; ENSG00000157837; ENSG00000189403; ENSG00000136160; ENSG00000008710; ENSG00000132507; ENSG00000196689; ENSG00000132535; ENSG00000156642; ENSG00000166573; ENSG00000181408; ENSG0000…
GO:0043123	positive regulation of I-kappaB kinase/NF-kappaB signaling	biological_process	85|8899	175|21493	0.0323418	0.558102	1.1731	ENSG00000189171; ENSG00000158828; ENSG00000197530; ENSG00000116525; ENSG00000171680; ENSG00000090432; ENSG00000082512; ENSG00000171206; ENSG00000132256; ENSG00000175104; ENSG00000173039; ENSG00000175348; ENSG00000067182; ENSG00000111321; ENSG00000110330; ENSG00000150455; ENSG00000010610; ENSG00000198001; ENSG00000177889; ENSG00000186908; ENSG00000150991; ENSG00000204977; ENSG00000103275; ENSG0000…
GO:0001525	angiogenesis	biological_process	113|8899	238|21493	0.0328956	0.566927	1.14672	ENSG00000143125; ENSG00000116678; ENSG00000143537; ENSG00000196189; ENSG00000160691; ENSG00000142798; ENSG00000171812; ENSG00000133216; ENSG00000142627; ENSG00000158195; ENSG00000162367; ENSG00000107731; ENSG00000099250; ENSG00000066468; ENSG00000173269; ENSG00000128805; ENSG00000151651; ENSG00000152270; ENSG00000154133; ENSG00000150782; ENSG00000076706; ENSG00000166086; ENSG00000154096; ENSG0000…
GO:0000151	ubiquitin ligase complex	cellular_component	56|8899	111|21493	0.0333457	0.573944	1.21849	ENSG00000158828; ENSG00000160087; ENSG00000197530; ENSG00000130772; ENSG00000116514; ENSG00000111530; ENSG00000177889; ENSG00000152944; ENSG00000135108; ENSG00000196199; ENSG00000165416; ENSG00000150401; ENSG00000131653; ENSG00000103549; ENSG00000103266; ENSG00000188215; ENSG00000161920; ENSG00000198373; ENSG00000166233; ENSG00000141570; ENSG00000141665; ENSG00000151692; ENSG00000138081; ENSG0000…
GO:0001932	regulation of protein phosphorylation	biological_process	29|8899	53|21493	0.0344717	0.592563	1.32153	ENSG00000130766; ENSG00000143772; ENSG00000068971; ENSG00000186280; ENSG00000110880; ENSG00000185338; ENSG00000141480; ENSG00000154803; ENSG00000051180; ENSG00000184557; ENSG00000276234; ENSG00000158955; ENSG00000115414; ENSG00000163249; ENSG00000151422; ENSG00000217128; ENSG00000008300; ENSG00000114302; ENSG00000171148; ENSG00000126775; ENSG00000015133; ENSG00000052795; ENSG00000174697; ENSG0000…
GO:0031175	neuron projection development	biological_process	65|8899	131|21493	0.0346303	0.594525	1.19839	ENSG00000143553; ENSG00000116641; ENSG00000092621; ENSG00000143258; ENSG00000077549; ENSG00000070886; ENSG00000159388; ENSG00000059915; ENSG00000196072; ENSG00000110047; ENSG00000166900; ENSG00000158555; ENSG00000177169; ENSG00000135127; ENSG00000189403; ENSG00000073910; ENSG00000139687; ENSG00000087258; ENSG00000182175; ENSG00000162065; ENSG00000138834; ENSG00000133026; ENSG00000103657; ENSG0000…
GO:0031625	ubiquitin protein ligase binding	molecular_function	155|8899	334|21493	0.0352346	0.604123	1.12083	ENSG00000116521; ENSG00000137992; ENSG00000122406; ENSG00000132718; ENSG00000118217; ENSG00000198952; ENSG00000158828; ENSG00000185104; ENSG00000160087; ENSG00000157873; ENSG00000028137; ENSG00000090432; ENSG00000116161; ENSG00000180667; ENSG00000117475; ENSG00000117592; ENSG00000082512; ENSG00000119906; ENSG00000151893; ENSG00000035403; ENSG00000166016; ENSG00000110497; ENSG00000074319; ENSG0000…
GO:0097190	apoptotic signaling pathway	biological_process	43|8899	83|21493	0.0354541	0.607109	1.25126	ENSG00000132676; ENSG00000157873; ENSG00000120949; ENSG00000049249; ENSG00000028137; ENSG00000215788; ENSG00000186891; ENSG00000162604; ENSG00000166224; ENSG00000026103; ENSG00000110448; ENSG00000133884; ENSG00000054967; ENSG00000120868; ENSG00000177425; ENSG00000089041; ENSG00000135124; ENSG00000197471; ENSG00000137831; ENSG00000167657; ENSG00000127666; ENSG00000087088; ENSG00000163331; ENSG0000…
GO:0006289	nucleotide-excision repair	biological_process	28|8899	51|21493	0.0355047	0.607195	1.326	ENSG00000134574; ENSG00000110768; ENSG00000149716; ENSG00000111358; ENSG00000139618; ENSG00000134899; ENSG00000175595; ENSG00000188827; ENSG00000141510; ENSG00000198690; ENSG00000140398; ENSG00000163161; ENSG00000012061; ENSG00000104884; ENSG00000185379; ENSG00000154767; ENSG00000066427; ENSG00000183474; ENSG00000145736; ENSG00000109674; ENSG00000213780; ENSG00000014824; ENSG00000154328; ENSG0000…
GO:0003774	motor activity	molecular_function	59|8899	118|21493	0.0360685	0.607195	1.20761	ENSG00000143375; ENSG00000054523; ENSG00000185842; ENSG00000162849; ENSG00000170759; ENSG00000137474; ENSG00000092841; ENSG00000139116; ENSG00000197653; ENSG00000140859; ENSG00000196535; ENSG00000091536; ENSG00000133026; ENSG00000109063; ENSG00000129250; ENSG00000183914; ENSG00000197879; ENSG00000109061; ENSG00000006788; ENSG00000197535; ENSG00000157483; ENSG00000066933; ENSG00000128833; ENSG0000…
GO:0045892	negative regulation of transcription, DNA-templated	biological_process	260|8899	576|21493	0.0361558	0.607195	1.0902	ENSG00000163346; ENSG00000143190; ENSG00000198890; ENSG00000116580; ENSG00000160691; ENSG00000065526; ENSG00000069812; ENSG00000131910; ENSG00000197587; ENSG00000116560; ENSG00000010803; ENSG00000004487; ENSG00000142611; ENSG00000116478; ENSG00000182330; ENSG00000279169; ENSG00000163435; ENSG00000154370; ENSG00000152455; ENSG00000117139; ENSG00000265763; ENSG00000175029; ENSG00000075891; ENSG0000…
GO:0003197	endocardial cushion development	biological_process	8|8899	11|21493	0.0364024	0.607195	1.75652	ENSG00000065361; ENSG00000089225; ENSG00000204217; ENSG00000163703; ENSG00000125378; ENSG00000157554; ENSG00000136574; ENSG00000148400
GO:0003993	acid phosphatase activity	molecular_function	8|8899	11|21493	0.0364024	0.607195	1.75652	ENSG00000162836; ENSG00000107789; ENSG00000134575; ENSG00000183760; ENSG00000102575; ENSG00000145725; ENSG00000014257; ENSG00000155893
GO:0004016	adenylate cyclase activity	molecular_function	8|8899	11|21493	0.0364024	0.607195	1.75652	ENSG00000174233; ENSG00000162104; ENSG00000121281; ENSG00000138031; ENSG00000129467; ENSG00000173175; ENSG00000155897; ENSG00000164742
GO:0004791	thioredoxin-disulfide reductase activity	molecular_function	8|8899	11|21493	0.0364024	0.607195	1.75652	ENSG00000198431; ENSG00000167693; ENSG00000168454; ENSG00000091164; ENSG00000171773; ENSG00000184470; ENSG00000198843; ENSG00000130045
GO:0005736	DNA-directed RNA polymerase I complex	cellular_component	8|8899	11|21493	0.0364024	0.607195	1.75652	ENSG00000186184; ENSG00000099817; ENSG00000068654; ENSG00000125630; ENSG00000117877; ENSG00000100142; ENSG00000171453; ENSG00000137054
GO:0006473	protein acetylation	biological_process	8|8899	11|21493	0.0364024	0.607195	1.75652	ENSG00000111653; ENSG00000005339; ENSG00000176046; ENSG00000168395; ENSG00000114166; ENSG00000100393; ENSG00000167011; ENSG00000083168
GO:0008093	cytoskeletal adaptor activity	molecular_function	8|8899	11|21493	0.0364024	0.607195	1.75652	ENSG00000151746; ENSG00000175866; ENSG00000138443; ENSG00000185340; ENSG00000154556; ENSG00000147439; ENSG00000137575; ENSG00000029534
GO:0015179	L-amino acid transmembrane transporter activity	molecular_function	8|8899	11|21493	0.0364024	0.607195	1.75652	ENSG00000149150; ENSG00000111371; ENSG00000155465; ENSG00000103042; ENSG00000167703; ENSG00000103064; ENSG00000092068; ENSG00000164893
GO:0016574	histone ubiquitination	biological_process	8|8899	11|21493	0.0364024	0.607195	1.75652	ENSG00000111752; ENSG00000177889; ENSG00000124422; ENSG00000141570; ENSG00000276043; ENSG00000204227; ENSG00000086758; ENSG00000155827
GO:0030215	semaphorin receptor binding	molecular_function	8|8899	11|21493	0.0364024	0.607195	1.75652	ENSG00000142669; ENSG00000137872; ENSG00000167680; ENSG00000092421; ENSG00000164050; ENSG00000112902; ENSG00000170381; ENSG00000075213
GO:0030877	beta-catenin destruction complex	cellular_component	8|8899	11|21493	0.0364024	0.607195	1.75652	ENSG00000116161; ENSG00000103126; ENSG00000196470; ENSG00000105723; ENSG00000168646; ENSG00000113712; ENSG00000134982; ENSG00000165617
GO:0031643	positive regulation of myelination	biological_process	8|8899	11|21493	0.0364024	0.607195	1.75652	ENSG00000184454; ENSG00000148498; ENSG00000124920; ENSG00000149256; ENSG00000132970; ENSG00000105695; ENSG00000173402; ENSG00000157168
GO:0031996	thioesterase binding	molecular_function	8|8899	11|21493	0.0364024	0.607195	1.75652	ENSG00000070831; ENSG00000082512; ENSG00000150594; ENSG00000175104; ENSG00000165527; ENSG00000131323; ENSG00000127191; ENSG00000056558
GO:0032041	NAD-dependent histone deacetylase activity (H3-K14 specific)	molecular_function	8|8899	11|21493	0.0364024	0.607195	1.75652	ENSG00000116478; ENSG00000061273; ENSG00000108840; ENSG00000068024; ENSG00000163517; ENSG00000100429; ENSG00000196591; ENSG00000048052
GO:0035137	hindlimb morphogenesis	biological_process	8|8899	11|21493	0.0364024	0.607195	1.75652	ENSG00000107779; ENSG00000248905; ENSG00000256463; ENSG00000128709; ENSG00000128710; ENSG00000069011; ENSG00000125965; ENSG00000185920
GO:0042582	azurophil granule	cellular_component	8|8899	11|21493	0.0364024	0.607195	1.75652	ENSG00000122359; ENSG00000166900; ENSG00000213614; ENSG00000092531; ENSG00000172232; ENSG00000076944; ENSG00000005381; ENSG00000079950
GO:0071711	basement membrane organization	biological_process	8|8899	11|21493	0.0364024	0.607195	1.75652	ENSG00000116962; ENSG00000177963; ENSG00000187498; ENSG00000167642; ENSG00000101311; ENSG00000173402; ENSG00000087303; ENSG00000185070
GO:0005544	calcium-dependent phospholipid binding	molecular_function	27|8899	49|21493	0.0365488	0.607195	1.33083	ENSG00000225556; ENSG00000204176; ENSG00000264230; ENSG00000265190; ENSG00000122359; ENSG00000019505; ENSG00000173227; ENSG00000137501; ENSG00000067715; ENSG00000110975; ENSG00000089169; ENSG00000149927; ENSG00000103528; ENSG00000272636; ENSG00000181031; ENSG00000205502; ENSG00000182718; ENSG00000198535; ENSG00000129990; ENSG00000196975; ENSG00000135636; ENSG00000164111; ENSG00000117868; ENSG0000…
GO:0034644	cellular response to UV	biological_process	27|8899	49|21493	0.0365488	0.607195	1.33083	ENSG00000078900; ENSG00000132906; ENSG00000004487; ENSG00000171792; ENSG00000102921; ENSG00000175595; ENSG00000005339; ENSG00000141510; ENSG00000161970; ENSG00000128829; ENSG00000128908; ENSG00000104081; ENSG00000185115; ENSG00000183207; ENSG00000062822; ENSG00000087088; ENSG00000064545; ENSG00000144468; ENSG00000164045; ENSG00000100393; ENSG00000100968; ENSG00000100811; ENSG00000126804; ENSG0000…
GO:0043647	inositol phosphate metabolic process	biological_process	27|8899	49|21493	0.0365488	0.607195	1.33083	ENSG00000149527; ENSG00000204084; ENSG00000143772; ENSG00000068383; ENSG00000138193; ENSG00000107789; ENSG00000149782; ENSG00000173598; ENSG00000137825; ENSG00000141401; ENSG00000040933; ENSG00000105655; ENSG00000161714; ENSG00000151689; ENSG00000168918; ENSG00000145725; ENSG00000185133; ENSG00000100253; ENSG00000068745; ENSG00000176095; ENSG00000166428; ENSG00000100605; ENSG00000124181; ENSG0000…
GO:0048468	cell development	biological_process	27|8899	49|21493	0.0365488	0.607195	1.33083	ENSG00000116985; ENSG00000186790; ENSG00000117595; ENSG00000266524; ENSG00000175104; ENSG00000139197; ENSG00000175189; ENSG00000135414; ENSG00000102878; ENSG00000178573; ENSG00000143869; ENSG00000163083; ENSG00000012061; ENSG00000130513; ENSG00000182963; ENSG00000125845; ENSG00000100078; ENSG00000119699; ENSG00000125965; ENSG00000101144; ENSG00000065615; ENSG00000152785; ENSG00000128602; ENSG0000…
GO:0035725	sodium ion transmembrane transport	biological_process	42|8899	81|21493	0.0367616	0.609973	1.25233	ENSG00000090020; ENSG00000162572; ENSG00000135750; ENSG00000107593; ENSG00000070985; ENSG00000168003; ENSG00000177098; ENSG00000149575; ENSG00000111319; ENSG00000166257; ENSG00000196876; ENSG00000154025; ENSG00000074621; ENSG00000138622; ENSG00000118160; ENSG00000136531; ENSG00000188687; ENSG00000158158; ENSG00000144285; ENSG00000169432; ENSG00000105711; ENSG00000105641; ENSG00000007314; ENSG0000…
GO:0042734	presynaptic membrane	cellular_component	35|8899	66|21493	0.0371472	0.614845	1.2808	ENSG00000177301; ENSG00000166900; ENSG00000175592; ENSG00000166313; ENSG00000110400; ENSG00000111262; ENSG00000073921; ENSG00000082805; ENSG00000168959; ENSG00000149403; ENSG00000067715; ENSG00000166006; ENSG00000186908; ENSG00000183454; ENSG00000099365; ENSG00000137766; ENSG00000156642; ENSG00000179915; ENSG00000130477; ENSG00000105737; ENSG00000072071; ENSG00000101298; ENSG00000113262; ENSG0000…
GO:0051536	iron-sulfur cluster binding	molecular_function	35|8899	66|21493	0.0371472	0.614845	1.2808	ENSG00000132781; ENSG00000164002; ENSG00000108010; ENSG00000110717; ENSG00000167792; ENSG00000137714; ENSG00000013573; ENSG00000177084; ENSG00000103245; ENSG00000065057; ENSG00000136381; ENSG00000115286; ENSG00000134321; ENSG00000158125; ENSG00000062822; ENSG00000167807; ENSG00000104884; ENSG00000136492; ENSG00000023228; ENSG00000145996; ENSG00000151413; ENSG00000165898; ENSG00000258366; ENSG0000…
GO:0004402	histone acetyltransferase activity	molecular_function	26|8899	47|21493	0.0376003	0.620808	1.33608	ENSG00000135801; ENSG00000148835; ENSG00000156650; ENSG00000162227; ENSG00000166337; ENSG00000172977; ENSG00000080603; ENSG00000005339; ENSG00000122390; ENSG00000103510; ENSG00000119760; ENSG00000115966; ENSG00000123600; ENSG00000128708; ENSG00000108773; ENSG00000136504; ENSG00000114166; ENSG00000171148; ENSG00000100393; ENSG00000124151; ENSG00000173011; ENSG00000134014; ENSG00000147133; ENSG0000…
GO:0061337	cardiac conduction	biological_process	26|8899	47|21493	0.0376003	0.620808	1.33608	ENSG00000171385; ENSG00000165995; ENSG00000135750; ENSG00000120049; ENSG00000151062; ENSG00000151067; ENSG00000166257; ENSG00000184185; ENSG00000130433; ENSG00000182324; ENSG00000105605; ENSG00000171303; ENSG00000142408; ENSG00000182389; ENSG00000160460; ENSG00000099337; ENSG00000105711; ENSG00000075461; ENSG00000075429; ENSG00000168135; ENSG00000166862; ENSG00000183873; ENSG00000180509; ENSG0000…
GO:0030424	axon	cellular_component	142|8899	305|21493	0.0378884	0.624794	1.12446	ENSG00000171517; ENSG00000163554; ENSG00000132718; ENSG00000116641; ENSG00000177301; ENSG00000085552; ENSG00000177272; ENSG00000158828; ENSG00000076864; ENSG00000163873; ENSG00000069424; ENSG00000028137; ENSG00000133216; ENSG00000090432; ENSG00000131238; ENSG00000162946; ENSG00000178473; ENSG00000165731; ENSG00000151150; ENSG00000099250; ENSG00000198825; ENSG00000132740; ENSG00000109991; ENSG0000…
GO:0002039	p53 binding	molecular_function	41|8899	79|21493	0.0381193	0.627828	1.25347	ENSG00000078900; ENSG00000004487; ENSG00000116478; ENSG00000143514; ENSG00000137699; ENSG00000135679; ENSG00000161642; ENSG00000129566; ENSG00000183955; ENSG00000089022; ENSG00000074590; ENSG00000187555; ENSG00000005339; ENSG00000166164; ENSG00000197299; ENSG00000172530; ENSG00000141510; ENSG00000168411; ENSG00000140538; ENSG00000067369; ENSG00000118046; ENSG00000101695; ENSG00000126453; ENSG0000…
GO:0060048	cardiac muscle contraction	biological_process	25|8899	45|21493	0.0386545	0.635859	1.34179	ENSG00000018625; ENSG00000118729; ENSG00000159173; ENSG00000143153; ENSG00000134571; ENSG00000177098; ENSG00000149575; ENSG00000166257; ENSG00000034152; ENSG00000159251; ENSG00000140416; ENSG00000171298; ENSG00000104881; ENSG00000105711; ENSG00000173991; ENSG00000198336; ENSG00000136450; ENSG00000155657; ENSG00000113658; ENSG00000183873; ENSG00000092054; ENSG00000101306; ENSG00000121879; ENSG0000…
GO:0006310	DNA recombination	biological_process	57|8899	114|21493	0.0388413	0.638146	1.20761	ENSG00000116560; ENSG00000152457; ENSG00000116750; ENSG00000151657; ENSG00000107672; ENSG00000172732; ENSG00000239306; ENSG00000132740; ENSG00000188486; ENSG00000002016; ENSG00000170322; ENSG00000020922; ENSG00000187778; ENSG00000189403; ENSG00000139618; ENSG00000188827; ENSG00000197299; ENSG00000197774; ENSG00000169592; ENSG00000083093; ENSG00000214941; ENSG00000129197; ENSG00000128908; ENSG0000…
GO:0000139	Golgi membrane	cellular_component	322|8899	721|21493	0.0389357	0.638913	1.07864	ENSG00000143553; ENSG00000117620; ENSG00000117228; ENSG00000158488; ENSG00000097033; ENSG00000162654; ENSG00000143457; ENSG00000169241; ENSG00000122218; ENSG00000118217; ENSG00000143393; ENSG00000213281; ENSG00000143183; ENSG00000215717; ENSG00000265808; ENSG00000076864; ENSG00000126091; ENSG00000185090; ENSG00000157916; ENSG00000120942; ENSG00000142687; ENSG00000116209; ENSG00000070831; ENSG0000…
GO:0032587	ruffle membrane	cellular_component	46|8899	90|21493	0.0394562	0.64666	1.23444	ENSG00000023902; ENSG00000143398; ENSG00000159445; ENSG00000127603; ENSG00000162493; ENSG00000142627; ENSG00000107679; ENSG00000059915; ENSG00000177106; ENSG00000149177; ENSG00000172757; ENSG00000151491; ENSG00000150455; ENSG00000161638; ENSG00000182957; ENSG00000132376; ENSG00000197879; ENSG00000140416; ENSG00000064687; ENSG00000180448; ENSG00000186111; ENSG00000131037; ENSG00000151694; ENSG0000…
GO:0001818	negative regulation of cytokine production	biological_process	9|8899	13|21493	0.0404607	0.655889	1.67207	ENSG00000142627; ENSG00000136634; ENSG00000165795; ENSG00000128791; ENSG00000167601; ENSG00000018280; ENSG00000100784; ENSG00000109320; ENSG00000136235
GO:0004861	cyclin-dependent protein serine/threonine kinase inhibitor activity	molecular_function	9|8899	13|21493	0.0404607	0.655889	1.67207	ENSG00000123080; ENSG00000196388; ENSG00000129355; ENSG00000186834; ENSG00000168517; ENSG00000114166; ENSG00000164305; ENSG00000124762; ENSG00000147889
GO:0030166	proteoglycan biosynthetic process	biological_process	9|8899	13|21493	0.0404607	0.655889	1.67207	ENSG00000017427; ENSG00000176678; ENSG00000157766; ENSG00000171302; ENSG00000124302; ENSG00000015532; ENSG00000204217; ENSG00000138696; ENSG00000197093
GO:0036109	alpha-linolenic acid metabolic process	biological_process	9|8899	13|21493	0.0404607	0.655889	1.67207	ENSG00000066322; ENSG00000119915; ENSG00000149485; ENSG00000134824; ENSG00000161533; ENSG00000197977; ENSG00000060971; ENSG00000101473; ENSG00000101986
GO:0048747	muscle fiber development	biological_process	9|8899	13|21493	0.0404607	0.655889	1.67207	ENSG00000077549; ENSG00000127578; ENSG00000170175; ENSG00000173714; ENSG00000007402; ENSG00000049883; ENSG00000154277; ENSG00000163069; ENSG00000128591
GO:0070208	protein heterotrimerization	biological_process	9|8899	13|21493	0.0404607	0.655889	1.67207	ENSG00000139496; ENSG00000213024; ENSG00000011451; ENSG00000108821; ENSG00000145861; ENSG00000133466; ENSG00000142173; ENSG00000181092; ENSG00000164692
GO:0097200	cysteine-type endopeptidase activity involved in execution phase of apoptosis	molecular_function	9|8899	13|21493	0.0404607	0.655889	1.67207	ENSG00000132906; ENSG00000196954; ENSG00000137757; ENSG00000003402; ENSG00000003400; ENSG00000064012; ENSG00000164305; ENSG00000138794; ENSG00000106144
GO:1900273	positive regulation of long-term synaptic potentiation	biological_process	9|8899	13|21493	0.0404607	0.655889	1.67207	ENSG00000149295; ENSG00000125266; ENSG00000183454; ENSG00000128829; ENSG00000156642; ENSG00000105662; ENSG00000118260; ENSG00000251322; ENSG00000160145
GO:1902475	L-alpha-amino acid transmembrane transport	biological_process	9|8899	13|21493	0.0404607	0.655889	1.67207	ENSG00000149150; ENSG00000168003; ENSG00000111371; ENSG00000155465; ENSG00000103042; ENSG00000167703; ENSG00000103064; ENSG00000092068; ENSG00000164893
GO:0032436	positive regulation of proteasomal ubiquitin-dependent protein catabolic process	biological_process	39|8899	75|21493	0.0409933	0.661004	1.25591	ENSG00000116514; ENSG00000111667; ENSG00000139174; ENSG00000135679; ENSG00000072609; ENSG00000103266; ENSG00000129993; ENSG00000033800; ENSG00000166233; ENSG00000167196; ENSG00000101695; ENSG00000071575; ENSG00000151692; ENSG00000171150; ENSG00000170500; ENSG00000068903; ENSG00000188612; ENSG00000101255; ENSG00000013561; ENSG00000113712; ENSG00000204628; ENSG00000213923; ENSG00000157119; ENSG0000…
GO:0046854	phosphatidylinositol phosphorylation	biological_process	50|8899	99|21493	0.0416569	0.661004	1.21981	ENSG00000143398; ENSG00000143393; ENSG00000171608; ENSG00000133056; ENSG00000162813; ENSG00000155629; ENSG00000066468; ENSG00000011405; ENSG00000162344; ENSG00000065361; ENSG00000049130; ENSG00000185950; ENSG00000157106; ENSG00000177455; ENSG00000276231; ENSG00000169752; ENSG00000078142; ENSG00000186111; ENSG00000141968; ENSG00000141401; ENSG00000084710; ENSG00000105647; ENSG00000141736; ENSG0000…
GO:0004896	cytokine receptor activity	molecular_function	22|8899	39|21493	0.0417676	0.661004	1.36243	ENSG00000116678; ENSG00000081985; ENSG00000160712; ENSG00000119535; ENSG00000185436; ENSG00000117400; ENSG00000134470; ENSG00000077238; ENSG00000103522; ENSG00000105246; ENSG00000115602; ENSG00000019582; ENSG00000100385; ENSG00000100368; ENSG00000164509; ENSG00000145623; ENSG00000112964; ENSG00000124334; ENSG00000131724; ENSG00000147168; ENSG00000198223; ENSG00000016402
GO:0043473	pigmentation	biological_process	22|8899	39|21493	0.0417676	0.661004	1.36243	ENSG00000173218; ENSG00000198198; ENSG00000162601; ENSG00000166189; ENSG00000110756; ENSG00000149295; ENSG00000095139; ENSG00000136160; ENSG00000258839; ENSG00000069974; ENSG00000197535; ENSG00000104044; ENSG00000104164; ENSG00000163064; ENSG00000189114; ENSG00000196712; ENSG00000118242; ENSG00000204628; ENSG00000187098; ENSG00000125931; ENSG00000158813; ENSG00000165240
GO:0043410	positive regulation of MAPK cascade	biological_process	44|8899	86|21493	0.0424992	0.661004	1.23569	ENSG00000171517; ENSG00000160691; ENSG00000070886; ENSG00000070831; ENSG00000170075; ENSG00000117691; ENSG00000066468; ENSG00000167244; ENSG00000132256; ENSG00000166333; ENSG00000174775; ENSG00000064309; ENSG00000010610; ENSG00000017427; ENSG00000089041; ENSG00000102755; ENSG00000189403; ENSG00000171435; ENSG00000131653; ENSG00000185324; ENSG00000140299; ENSG00000035862; ENSG00000115137; ENSG0000…
GO:0017124	SH3 domain binding	molecular_function	64|8899	130|21493	0.0426971	0.661004	1.18903	ENSG00000143537; ENSG00000132906; ENSG00000158195; ENSG00000187017; ENSG00000175137; ENSG00000154380; ENSG00000143514; ENSG00000138347; ENSG00000175220; ENSG00000069696; ENSG00000166333; ENSG00000172613; ENSG00000110395; ENSG00000198382; ENSG00000111679; ENSG00000162105; ENSG00000135144; ENSG00000122966; ENSG00000140750; ENSG00000050820; ENSG00000167193; ENSG00000051523; ENSG00000187838; ENSG0000…
GO:0010811	positive regulation of cell-substrate adhesion	biological_process	21|8899	37|21493	0.0427584	0.661004	1.3708	ENSG00000142871; ENSG00000116962; ENSG00000148484; ENSG00000107742; ENSG00000149084; ENSG00000161638; ENSG00000109072; ENSG00000161905; ENSG00000205221; ENSG00000138080; ENSG00000169756; ENSG00000005884; ENSG00000164620; ENSG00000163520; ENSG00000100034; ENSG00000144810; ENSG00000091986; ENSG00000168743; ENSG00000164176; ENSG00000160963; ENSG00000188730
GO:0042149	cellular response to glucose starvation	biological_process	21|8899	37|21493	0.0427584	0.661004	1.3708	ENSG00000097033; ENSG00000198198; ENSG00000162409; ENSG00000130766; ENSG00000163545; ENSG00000132275; ENSG00000111203; ENSG00000174206; ENSG00000132382; ENSG00000141510; ENSG00000078142; ENSG00000126581; ENSG00000116044; ENSG00000100151; ENSG00000126775; ENSG00000132356; ENSG00000180535; ENSG00000070669; ENSG00000044574; ENSG00000183696; ENSG00000106638
GO:0009952	anterior/posterior pattern specification	biological_process	49|8899	97|21493	0.043246	0.661004	1.22006	ENSG00000162738; ENSG00000010803; ENSG00000159388; ENSG00000107779; ENSG00000052850; ENSG00000007372; ENSG00000162337; ENSG00000118058; ENSG00000064309; ENSG00000172819; ENSG00000135414; ENSG00000128918; ENSG00000175387; ENSG00000128709; ENSG00000128710; ENSG00000128714; ENSG00000074047; ENSG00000171634; ENSG00000277258; ENSG00000108511; ENSG00000182742; ENSG00000120075; ENSG00000173917; ENSG0000…
GO:0030667	secretory granule membrane	cellular_component	49|8899	97|21493	0.043246	0.661004	1.22006	ENSG00000169403; ENSG00000203710; ENSG00000129083; ENSG00000183020; ENSG00000006534; ENSG00000198168; ENSG00000059804; ENSG00000198178; ENSG00000123338; ENSG00000111540; ENSG00000122986; ENSG00000139725; ENSG00000140678; ENSG00000167964; ENSG00000140575; ENSG00000181031; ENSG00000108405; ENSG00000220205; ENSG00000069974; ENSG00000166825; ENSG00000197405; ENSG00000171051; ENSG00000204577; ENSG0000…
GO:0000729	DNA double-strand break processing	biological_process	10|8899	15|21493	0.0432654	0.661004	1.61014	ENSG00000172977; ENSG00000020922; ENSG00000149311; ENSG00000177889; ENSG00000197299; ENSG00000012048; ENSG00000113522; ENSG00000170364; ENSG00000081177; ENSG00000169139
GO:0003382	epithelial cell morphogenesis	biological_process	10|8899	15|21493	0.0432654	0.661004	1.61014	ENSG00000188026; ENSG00000150977; ENSG00000105738; ENSG00000163501; ENSG00000113749; ENSG00000136068; ENSG00000129116; ENSG00000101842; ENSG00000169083; ENSG00000164488
GO:0003995	acyl-CoA dehydrogenase activity	molecular_function	10|8899	15|21493	0.0432654	0.661004	1.61014	ENSG00000111271; ENSG00000122971; ENSG00000072778; ENSG00000128928; ENSG00000153093; ENSG00000105607; ENSG00000161533; ENSG00000177646; ENSG00000168306; ENSG00000087008
GO:0004707	MAP kinase activity	molecular_function	10|8899	15|21493	0.0432654	0.661004	1.61014	ENSG00000102882; ENSG00000166484; ENSG00000087095; ENSG00000141639; ENSG00000050748; ENSG00000100030; ENSG00000112062; ENSG00000156711; ENSG00000109339; ENSG00000181085
GO:0005521	lamin binding	molecular_function	10|8899	15|21493	0.0432654	0.661004	1.61014	ENSG00000188807; ENSG00000081277; ENSG00000143337; ENSG00000143815; ENSG00000120802; ENSG00000141562; ENSG00000171867; ENSG00000100242; ENSG00000104765; ENSG00000131018
GO:0005639	integral component of nuclear inner membrane	cellular_component	10|8899	15|21493	0.0432654	0.661004	1.61014	ENSG00000143815; ENSG00000168070; ENSG00000109991; ENSG00000089041; ENSG00000135124; ENSG00000108405; ENSG00000160117; ENSG00000100242; ENSG00000099957; ENSG00000161904
GO:0007009	plasma membrane organization	biological_process	10|8899	15|21493	0.0432654	0.661004	1.61014	ENSG00000163554; ENSG00000134376; ENSG00000151150; ENSG00000089041; ENSG00000132613; ENSG00000175866; ENSG00000115306; ENSG00000128298; ENSG00000006453; ENSG00000170873
GO:0010608	posttranscriptional regulation of gene expression	biological_process	10|8899	15|21493	0.0432654	0.661004	1.61014	ENSG00000135870; ENSG00000188613; ENSG00000179094; ENSG00000105401; ENSG00000015479; ENSG00000111846; ENSG00000126775; ENSG00000148411; ENSG00000056586; ENSG00000196116
GO:0016407	acetyltransferase activity	molecular_function	10|8899	15|21493	0.0432654	0.661004	1.61014	ENSG00000156650; ENSG00000172977; ENSG00000172766; ENSG00000005339; ENSG00000103510; ENSG00000108773; ENSG00000114166; ENSG00000100393; ENSG00000164134; ENSG00000083168
GO:0030955	potassium ion binding	molecular_function	10|8899	15|21493	0.0432654	0.661004	1.61014	ENSG00000018625; ENSG00000143627; ENSG00000143153; ENSG00000182255; ENSG00000187486; ENSG00000074621; ENSG00000067225; ENSG00000068024; ENSG00000140090; ENSG00000160209
GO:0033268	node of Ranvier	cellular_component	10|8899	15|21493	0.0432654	0.661004	1.61014	ENSG00000151150; ENSG00000196876; ENSG00000136531; ENSG00000144285; ENSG00000136717; ENSG00000160460; ENSG00000105711; ENSG00000173402; ENSG00000075043; ENSG00000184156
GO:0046847	filopodium assembly	biological_process	10|8899	15|21493	0.0432654	0.661004	1.61014	ENSG00000070831; ENSG00000139132; ENSG00000180263; ENSG00000182957; ENSG00000167614; ENSG00000136002; ENSG00000267534; ENSG00000124839; ENSG00000154783; ENSG00000127084
GO:0050892	intestinal absorption	biological_process	10|8899	15|21493	0.0432654	0.661004	1.61014	ENSG00000158769; ENSG00000150594; ENSG00000111424; ENSG00000073060; ENSG00000140297; ENSG00000136381; ENSG00000225697; ENSG00000174697; ENSG00000122729; ENSG00000005471
GO:0097602	cullin family protein binding	molecular_function	10|8899	15|21493	0.0432654	0.661004	1.61014	ENSG00000150401; ENSG00000188215; ENSG00000141552; ENSG00000113558; ENSG00000114125; ENSG00000043093; ENSG00000109184; ENSG00000104756; ENSG00000101997; ENSG00000185345
GO:0000118	histone deacetylase complex	cellular_component	20|8899	35|21493	0.043705	0.661004	1.38012	ENSG00000142599; ENSG00000116478; ENSG00000162367; ENSG00000162227; ENSG00000135365; ENSG00000061273; ENSG00000094916; ENSG00000196498; ENSG00000141027; ENSG00000134046; ENSG00000138433; ENSG00000108840; ENSG00000068024; ENSG00000164576; ENSG00000163517; ENSG00000100429; ENSG00000156030; ENSG00000180530; ENSG00000124496; ENSG00000048052
GO:0019985	translesion synthesis	biological_process	20|8899	35|21493	0.043705	0.661004	1.38012	ENSG00000162585; ENSG00000010072; ENSG00000175482; ENSG00000150991; ENSG00000111445; ENSG00000154914; ENSG00000166803; ENSG00000101751; ENSG00000062822; ENSG00000135945; ENSG00000121060; ENSG00000126804; ENSG00000182179; ENSG00000122008; ENSG00000170734; ENSG00000035928; ENSG00000130997; ENSG00000165280; ENSG00000106628; ENSG00000049541
GO:0045540	regulation of cholesterol biosynthetic process	biological_process	20|8899	35|21493	0.043705	0.661004	1.38012	ENSG00000160752; ENSG00000066136; ENSG00000152904; ENSG00000067064; ENSG00000120837; ENSG00000185591; ENSG00000110921; ENSG00000072310; ENSG00000167508; ENSG00000169710; ENSG00000084674; ENSG00000278540; ENSG00000114650; ENSG00000160285; ENSG00000112972; ENSG00000170522; ENSG00000001167; ENSG00000012174; ENSG00000104549; ENSG00000001630
GO:0071363	cellular response to growth factor stimulus	biological_process	30|8899	56|21493	0.0440713	0.661004	1.29387	ENSG00000160691; ENSG00000116329; ENSG00000028137; ENSG00000122180; ENSG00000068971; ENSG00000135679; ENSG00000089250; ENSG00000166484; ENSG00000196689; ENSG00000103966; ENSG00000137801; ENSG00000177426; ENSG00000185988; ENSG00000105176; ENSG00000141736; ENSG00000125845; ENSG00000118260; ENSG00000168393; ENSG00000120149; ENSG00000204628; ENSG00000100311; ENSG00000125378; ENSG00000198807; ENSG0000…
GO:0005249	voltage-gated potassium channel activity	molecular_function	37|8899	71|21493	0.0440928	0.661004	1.25863	ENSG00000171385; ENSG00000116396; ENSG00000177301; ENSG00000177272; ENSG00000117013; ENSG00000069424; ENSG00000156113; ENSG00000129159; ENSG00000182255; ENSG00000187486; ENSG00000175538; ENSG00000111262; ENSG00000135519; ENSG00000166006; ENSG00000070729; ENSG00000168418; ENSG00000170049; ENSG00000138622; ENSG00000104848; ENSG00000171126; ENSG00000162975; ENSG00000089558; ENSG00000173826; ENSG0000…
GO:0000226	microtubule cytoskeleton organization	biological_process	43|8899	84|21493	0.044114	0.661004	1.23636	ENSG00000163462; ENSG00000116641; ENSG00000116871; ENSG00000067606; ENSG00000162946; ENSG00000138162; ENSG00000130640; ENSG00000166483; ENSG00000171533; ENSG00000109917; ENSG00000139354; ENSG00000007168; ENSG00000166963; ENSG00000137822; ENSG00000137804; ENSG00000115266; ENSG00000141380; ENSG00000169515; ENSG00000114999; ENSG00000074054; ENSG00000076826; ENSG00000130479; ENSG00000173786; ENSG0000…
GO:0030308	negative regulation of cell growth	biological_process	63|8899	128|21493	0.0443023	0.661004	1.18874	ENSG00000169418; ENSG00000143537; ENSG00000123080; ENSG00000130766; ENSG00000090432; ENSG00000131238; ENSG00000135744; ENSG00000168243; ENSG00000213445; ENSG00000149177; ENSG00000166313; ENSG00000184937; ENSG00000213619; ENSG00000109846; ENSG00000139567; ENSG00000110888; ENSG00000111012; ENSG00000153487; ENSG00000139437; ENSG00000188215; ENSG00000087250; ENSG00000174292; ENSG00000103175; ENSG0000…
GO:0003091	renal water homeostasis	biological_process	19|8899	33|21493	0.04459	0.661004	1.39058	ENSG00000174233; ENSG00000167580; ENSG00000162104; ENSG00000121281; ENSG00000171885; ENSG00000167306; ENSG00000138031; ENSG00000186204; ENSG00000186115; ENSG00000072062; ENSG00000114302; ENSG00000129467; ENSG00000087460; ENSG00000173175; ENSG00000126895; ENSG00000165272; ENSG00000155897; ENSG00000164742; ENSG00000188191
GO:0001764	neuron migration	biological_process	53|8899	106|21493	0.0450951	0.661004	1.20761	ENSG00000163462; ENSG00000134369; ENSG00000162946; ENSG00000054282; ENSG00000152092; ENSG00000107562; ENSG00000185532; ENSG00000099250; ENSG00000168209; ENSG00000148704; ENSG00000007372; ENSG00000149571; ENSG00000139197; ENSG00000123307; ENSG00000182968; ENSG00000072864; ENSG00000133026; ENSG00000065320; ENSG00000007168; ENSG00000140538; ENSG00000087088; ENSG00000162928; ENSG00000167601; ENSG0000…
GO:0000975	regulatory region DNA binding	molecular_function	11|8899	17|21493	0.0451303	0.661004	1.56279	ENSG00000117595; ENSG00000185507; ENSG00000149948; ENSG00000126456; ENSG00000131759; ENSG00000118260; ENSG00000125347; ENSG00000213928; ENSG00000159216; ENSG00000109320; ENSG00000128604
GO:0006171	cAMP biosynthetic process	biological_process	11|8899	17|21493	0.0451303	0.661004	1.56279	ENSG00000148926; ENSG00000174233; ENSG00000162104; ENSG00000121281; ENSG00000138031; ENSG00000145040; ENSG00000129467; ENSG00000128271; ENSG00000173175; ENSG00000155897; ENSG00000164742
GO:0019001	guanyl nucleotide binding	molecular_function	11|8899	17|21493	0.0451303	0.661004	1.56279	ENSG00000065135; ENSG00000087258; ENSG00000141404; ENSG00000060558; ENSG00000088256; ENSG00000087460; ENSG00000114349; ENSG00000114353; ENSG00000156049; ENSG00000156052; ENSG00000146535
GO:0034199	activation of protein kinase A activity	biological_process	11|8899	17|21493	0.0451303	0.661004	1.56279	ENSG00000174233; ENSG00000162104; ENSG00000121281; ENSG00000138031; ENSG00000072062; ENSG00000114302; ENSG00000129467; ENSG00000173175; ENSG00000155897; ENSG00000164742; ENSG00000188191
GO:0042800	histone methyltransferase activity (H3-K4 specific)	molecular_function	11|8899	17|21493	0.0451303	0.661004	1.56279	ENSG00000116539; ENSG00000117222; ENSG00000170788; ENSG00000118058; ENSG00000167548; ENSG00000099381; ENSG00000154832; ENSG00000272333; ENSG00000170364; ENSG00000183576; ENSG00000164091
GO:0043171	peptide catabolic process	biological_process	11|8899	17|21493	0.0451303	0.661004	1.56279	ENSG00000166340; ENSG00000072657; ENSG00000111144; ENSG00000166825; ENSG00000141279; ENSG00000159640; ENSG00000142327; ENSG00000164308; ENSG00000113441; ENSG00000164307; ENSG00000160323
GO:0043409	negative regulation of MAPK cascade	biological_process	11|8899	17|21493	0.0451303	0.661004	1.56279	ENSG00000116539; ENSG00000111266; ENSG00000111679; ENSG00000089041; ENSG00000163162; ENSG00000196712; ENSG00000108861; ENSG00000173402; ENSG00000186575; ENSG00000161904; ENSG00000156194
GO:0046965	retinoid X receptor binding	molecular_function	11|8899	17|21493	0.0451303	0.661004	1.56279	ENSG00000131910; ENSG00000172819; ENSG00000111424; ENSG00000196498; ENSG00000089280; ENSG00000131408; ENSG00000104973; ENSG00000196843; ENSG00000165671; ENSG00000198646; ENSG00000180530
GO:0050908	detection of light stimulus involved in visual perception	biological_process	11|8899	17|21493	0.0451303	0.661004	1.56279	ENSG00000167995; ENSG00000151062; ENSG00000070729; ENSG00000186326; ENSG00000113262; ENSG00000114349; ENSG00000180376; ENSG00000082684; ENSG00000112041; ENSG00000188107; ENSG00000102001
GO:0051893	regulation of focal adhesion assembly	biological_process	11|8899	17|21493	0.0451303	0.661004	1.56279	ENSG00000127603; ENSG00000090020; ENSG00000110880; ENSG00000166923; ENSG00000167657; ENSG00000067900; ENSG00000134318; ENSG00000074054; ENSG00000143951; ENSG00000184349; ENSG00000169398
GO:0060292	long term synaptic depression	biological_process	11|8899	17|21493	0.0451303	0.661004	1.56279	ENSG00000143761; ENSG00000162105; ENSG00000074621; ENSG00000155511; ENSG00000100151; ENSG00000251322; ENSG00000112658; ENSG00000004468; ENSG00000120899; ENSG00000136854; ENSG00000215045
GO:1902041	regulation of extrinsic apoptotic signaling pathway via death domain receptors	biological_process	11|8899	17|21493	0.0451303	0.661004	1.56279	ENSG00000026103; ENSG00000103496; ENSG00000102871; ENSG00000169018; ENSG00000167895; ENSG00000003402; ENSG00000064012; ENSG00000131981; ENSG00000104689; ENSG00000120889; ENSG00000127191
GO:0043967	histone H4 acetylation	biological_process	18|8899	31|21493	0.045392	0.661004	1.40238	ENSG00000116254; ENSG00000166313; ENSG00000110583; ENSG00000127337; ENSG00000183495; ENSG00000139618; ENSG00000122390; ENSG00000124422; ENSG00000221926; ENSG00000179094; ENSG00000183207; ENSG00000128708; ENSG00000112983; ENSG00000171148; ENSG00000100393; ENSG00000121579; ENSG00000196367; ENSG00000134014
GO:0048791	calcium ion-regulated exocytosis of neurotransmitter	biological_process	18|8899	31|21493	0.045392	0.661004	1.40238	ENSG00000132718; ENSG00000204176; ENSG00000019505; ENSG00000173227; ENSG00000067715; ENSG00000110975; ENSG00000089169; ENSG00000099365; ENSG00000149927; ENSG00000103528; ENSG00000272636; ENSG00000129990; ENSG00000141837; ENSG00000101098; ENSG00000079841; ENSG00000102362; ENSG00000176406; ENSG00000164674
GO:0030674	protein binding, bridging	molecular_function	42|8899	82|21493	0.0457948	0.661004	1.23706	ENSG00000163207; ENSG00000060718; ENSG00000142675; ENSG00000171812; ENSG00000090020; ENSG00000162931; ENSG00000123240; ENSG00000151150; ENSG00000133895; ENSG00000239306; ENSG00000126500; ENSG00000132256; ENSG00000121236; ENSG00000004478; ENSG00000150455; ENSG00000094916; ENSG00000103266; ENSG00000103429; ENSG00000159461; ENSG00000167193; ENSG00000004975; ENSG00000167491; ENSG00000173991; ENSG0000…
GO:0006400	tRNA modification	biological_process	17|8899	29|21493	0.0460837	0.661004	1.41582	ENSG00000165832; ENSG00000037897; ENSG00000066654; ENSG00000090861; ENSG00000168806; ENSG00000138385; ENSG00000104907; ENSG00000213339; ENSG00000130299; ENSG00000162971; ENSG00000113272; ENSG00000145996; ENSG00000166166; ENSG00000160193; ENSG00000124608; ENSG00000250305; ENSG00000165118
GO:0001190	transcriptional activator activity, RNA polymerase II transcription factor binding	molecular_function	12|8899	19|21493	0.0462857	0.661004	1.5254	ENSG00000133794; ENSG00000198373; ENSG00000082641; ENSG00000168505; ENSG00000118260; ENSG00000069011; ENSG00000186951; ENSG00000100146; ENSG00000170345; ENSG00000184634; ENSG00000148400; ENSG00000160973
GO:0001894	tissue homeostasis	biological_process	12|8899	19|21493	0.0462857	0.661004	1.5254	ENSG00000107611; ENSG00000188613; ENSG00000139219; ENSG00000139687; ENSG00000135124; ENSG00000167522; ENSG00000118046; ENSG00000278540; ENSG00000078804; ENSG00000087460; ENSG00000204248; ENSG00000119401
GO:0005545	1-phosphatidylinositol binding	molecular_function	12|8899	19|21493	0.0462857	0.661004	1.5254	ENSG00000157077; ENSG00000073921; ENSG00000067715; ENSG00000052126; ENSG00000073060; ENSG00000105559; ENSG00000116095; ENSG00000165861; ENSG00000065609; ENSG00000163625; ENSG00000169499; ENSG00000006747
GO:0006672	ceramide metabolic process	biological_process	12|8899	19|21493	0.0462857	0.661004	1.5254	ENSG00000166224; ENSG00000078124; ENSG00000123353; ENSG00000188603; ENSG00000103066; ENSG00000167769; ENSG00000105568; ENSG00000128699; ENSG00000113575; ENSG00000100422; ENSG00000182372; ENSG00000035681
GO:0016327	apicolateral plasma membrane	cellular_component	12|8899	19|21493	0.0462857	0.661004	1.5254	ENSG00000170421; ENSG00000232258; ENSG00000184697; ENSG00000104067; ENSG00000168502; ENSG00000099864; ENSG00000173801; ENSG00000178726; ENSG00000154639; ENSG00000197822; ENSG00000164930; ENSG00000189143
GO:0030506	ankyrin binding	molecular_function	12|8899	19|21493	0.0462857	0.661004	1.5254	ENSG00000132677; ENSG00000154358; ENSG00000187486; ENSG00000115306; ENSG00000160460; ENSG00000004939; ENSG00000183873; ENSG00000070182; ENSG00000075043; ENSG00000168301; ENSG00000128591; ENSG00000178209
GO:0032465	regulation of cytokinesis	biological_process	12|8899	19|21493	0.0462857	0.661004	1.5254	ENSG00000097033; ENSG00000162413; ENSG00000198382; ENSG00000139618; ENSG00000103540; ENSG00000154803; ENSG00000078142; ENSG00000196504; ENSG00000127445; ENSG00000126581; ENSG00000087586; ENSG00000165689
GO:0035371	microtubule plus-end	cellular_component	12|8899	19|21493	0.0462857	0.661004	1.5254	ENSG00000175216; ENSG00000137497; ENSG00000167566; ENSG00000130779; ENSG00000258472; ENSG00000197535; ENSG00000128944; ENSG00000166974; ENSG00000074054; ENSG00000186185; ENSG00000101367; ENSG00000151914
GO:0043034	costamere	cellular_component	12|8899	19|21493	0.0462857	0.661004	1.5254	ENSG00000197321; ENSG00000151150; ENSG00000035403; ENSG00000124942; ENSG00000166333; ENSG00000170421; ENSG00000173402; ENSG00000185567; ENSG00000145362; ENSG00000152413; ENSG00000128591; ENSG00000178209
GO:0046579	positive regulation of Ras protein signal transduction	biological_process	12|8899	19|21493	0.0462857	0.661004	1.5254	ENSG00000184371; ENSG00000143772; ENSG00000198915; ENSG00000174775; ENSG00000049130; ENSG00000017427; ENSG00000172575; ENSG00000128989; ENSG00000171777; ENSG00000157680; ENSG00000157168; ENSG00000136297
GO:0051693	actin filament capping	biological_process	12|8899	19|21493	0.0462857	0.661004	1.5254	ENSG00000163554; ENSG00000077549; ENSG00000173898; ENSG00000137877; ENSG00000115306; ENSG00000160460; ENSG00000127831; ENSG00000136059; ENSG00000070182; ENSG00000198898; ENSG00000148180; ENSG00000006747
GO:0070064	proline-rich region binding	molecular_function	12|8899	19|21493	0.0462857	0.661004	1.5254	ENSG00000166313; ENSG00000108518; ENSG00000103653; ENSG00000175866; ENSG00000141441; ENSG00000196504; ENSG00000204120; ENSG00000138443; ENSG00000113649; ENSG00000205726; ENSG00000112964; ENSG00000006453
GO:0005525	GTP binding	molecular_function	183|8899	401|21493	0.0463801	0.661004	1.10221	ENSG00000065135; ENSG00000169418; ENSG00000117228; ENSG00000162654; ENSG00000132676; ENSG00000162433; ENSG00000137959; ENSG00000213281; ENSG00000183347; ENSG00000188060; ENSG00000142751; ENSG00000169213; ENSG00000070831; ENSG00000054392; ENSG00000117280; ENSG00000107937; ENSG00000143761; ENSG00000261456; ENSG00000116574; ENSG00000079332; ENSG00000165733; ENSG00000072422; ENSG00000110047; ENSG0000…
GO:0016627	oxidoreductase activity, acting on the CH-CH group of donors	molecular_function	16|8899	27|21493	0.0466309	0.661004	1.43124	ENSG00000143252; ENSG00000143815; ENSG00000111271; ENSG00000122971; ENSG00000072778; ENSG00000102967; ENSG00000128928; ENSG00000153093; ENSG00000105607; ENSG00000161533; ENSG00000177646; ENSG00000168306; ENSG00000073578; ENSG00000145545; ENSG00000087008; ENSG00000128039
GO:0045880	positive regulation of smoothened signaling pathway	biological_process	16|8899	27|21493	0.0466309	0.661004	1.43124	ENSG00000143816; ENSG00000111087; ENSG00000131873; ENSG00000138002; ENSG00000163482; ENSG00000163501; ENSG00000146038; ENSG00000044115; ENSG00000159307; ENSG00000129514; ENSG00000164066; ENSG00000146197; ENSG00000072840; ENSG00000128602; ENSG00000164690; ENSG00000104332
GO:0050840	extracellular matrix binding	molecular_function	16|8899	27|21493	0.0466309	0.661004	1.43124	ENSG00000142871; ENSG00000060718; ENSG00000116962; ENSG00000107742; ENSG00000174807; ENSG00000166106; ENSG00000011465; ENSG00000205336; ENSG00000109072; ENSG00000137801; ENSG00000179954; ENSG00000163520; ENSG00000112715; ENSG00000152583; ENSG00000185585; ENSG00000049540
GO:0051090	regulation of sequence-specific DNA binding transcription factor activity	biological_process	16|8899	27|21493	0.0466309	0.661004	1.43124	ENSG00000162227; ENSG00000187555; ENSG00000102882; ENSG00000187741; ENSG00000115966; ENSG00000163482; ENSG00000050748; ENSG00000144554; ENSG00000170345; ENSG00000100030; ENSG00000174928; ENSG00000112062; ENSG00000118515; ENSG00000109339; ENSG00000106290; ENSG00000104205
GO:0071480	cellular response to gamma radiation	biological_process	16|8899	27|21493	0.0466309	0.661004	1.43124	ENSG00000004487; ENSG00000174775; ENSG00000188486; ENSG00000109846; ENSG00000149311; ENSG00000086991; ENSG00000135679; ENSG00000141510; ENSG00000051523; ENSG00000161970; ENSG00000051180; ENSG00000120738; ENSG00000183765; ENSG00000175054; ENSG00000124762; ENSG00000272047
GO:0006939	smooth muscle contraction	biological_process	13|8899	21|21493	0.0469014	0.661004	1.49513	ENSG00000160716; ENSG00000179546; ENSG00000133019; ENSG00000162341; ENSG00000117971; ENSG00000067900; ENSG00000134318; ENSG00000171596; ENSG00000168398; ENSG00000065534; ENSG00000113448; ENSG00000120907; ENSG00000148357
GO:0030111	regulation of Wnt signaling pathway	biological_process	13|8899	21|21493	0.0469014	0.661004	1.49513	ENSG00000162738; ENSG00000135100; ENSG00000176678; ENSG00000118046; ENSG00000105568; ENSG00000152284; ENSG00000005884; ENSG00000168646; ENSG00000113575; ENSG00000146038; ENSG00000163904; ENSG00000135272; ENSG00000164488
GO:0050770	regulation of axonogenesis	biological_process	13|8899	21|21493	0.0469014	0.661004	1.49513	ENSG00000165731; ENSG00000172830; ENSG00000084112; ENSG00000141298; ENSG00000160007; ENSG00000128656; ENSG00000141837; ENSG00000116106; ENSG00000078018; ENSG00000197555; ENSG00000197892; ENSG00000176884; ENSG00000111962
GO:0070932	histone H3 deacetylation	biological_process	13|8899	21|21493	0.0469014	0.661004	1.49513	ENSG00000116560; ENSG00000116478; ENSG00000158711; ENSG00000061273; ENSG00000179094; ENSG00000068903; ENSG00000108840; ENSG00000068024; ENSG00000132326; ENSG00000163517; ENSG00000100429; ENSG00000196591; ENSG00000048052
GO:0014003	oligodendrocyte development	biological_process	15|8899	25|21493	0.0469898	0.661004	1.44913	ENSG00000177807; ENSG00000070785; ENSG00000265763; ENSG00000124920; ENSG00000132970; ENSG00000111361; ENSG00000115211; ENSG00000163517; ENSG00000100429; ENSG00000119718; ENSG00000152784; ENSG00000164690; ENSG00000184634; ENSG00000148180; ENSG00000254087
GO:0034383	low-density lipoprotein particle clearance	biological_process	15|8899	25|21493	0.0469898	0.661004	1.44913	ENSG00000057252; ENSG00000110047; ENSG00000183020; ENSG00000073060; ENSG00000172828; ENSG00000141458; ENSG00000042753; ENSG00000084674; ENSG00000130164; ENSG00000006125; ENSG00000141367; ENSG00000144959; ENSG00000181092; ENSG00000122705; ENSG00000181404
GO:0004520	endodeoxyribonuclease activity	molecular_function	14|8899	23|21493	0.0471043	0.661004	1.47013	ENSG00000172732; ENSG00000020922; ENSG00000134899; ENSG00000175595; ENSG00000188827; ENSG00000051180; ENSG00000178295; ENSG00000121988; ENSG00000169621; ENSG00000105612; ENSG00000185379; ENSG00000154920; ENSG00000100206; ENSG00000196584
GO:0017158	regulation of calcium ion-dependent exocytosis	biological_process	14|8899	23|21493	0.0471043	0.661004	1.47013	ENSG00000204176; ENSG00000019505; ENSG00000173227; ENSG00000067715; ENSG00000110975; ENSG00000089169; ENSG00000149927; ENSG00000103528; ENSG00000181031; ENSG00000129990; ENSG00000141837; ENSG00000165125; ENSG00000102362; ENSG00000164674
GO:0043113	receptor clustering	biological_process	14|8899	23|21493	0.0471043	0.661004	1.47013	ENSG00000188157; ENSG00000162896; ENSG00000150672; ENSG00000154096; ENSG00000139626; ENSG00000005844; ENSG00000099866; ENSG00000105737; ENSG00000141837; ENSG00000100151; ENSG00000160255; ENSG00000164418; ENSG00000197283; ENSG00000187391
GO:0048278	vesicle docking	biological_process	14|8899	23|21493	0.0471043	0.661004	1.47013	ENSG00000166900; ENSG00000162236; ENSG00000067715; ENSG00000173588; ENSG00000111450; ENSG00000103496; ENSG00000103034; ENSG00000099365; ENSG00000124222; ENSG00000254995; ENSG00000112276; ENSG00000079950; ENSG00000105971; ENSG00000136874
GO:0004702	signal transducer, downstream of receptor, with serine/threonine kinase activity	molecular_function	28|8899	52|21493	0.047141	0.661004	1.3005	ENSG00000107779; ENSG00000168067; ENSG00000135409; ENSG00000139567; ENSG00000135090; ENSG00000102572; ENSG00000149930; ENSG00000141503; ENSG00000034152; ENSG00000137843; ENSG00000126934; ENSG00000176601; ENSG00000071054; ENSG00000198648; ENSG00000130669; ENSG00000006062; ENSG00000198909; ENSG00000101349; ENSG00000115694; ENSG00000204217; ENSG00000114739; ENSG00000172939; ENSG00000101109; ENSG0000…
GO:0007269	neurotransmitter secretion	biological_process	28|8899	52|21493	0.047141	0.661004	1.3005	ENSG00000143553; ENSG00000131238; ENSG00000143847; ENSG00000148943; ENSG00000131626; ENSG00000067715; ENSG00000007516; ENSG00000220205; ENSG00000179915; ENSG00000104863; ENSG00000160469; ENSG00000130477; ENSG00000005379; ENSG00000101298; ENSG00000021645; ENSG00000101438; ENSG00000101152; ENSG00000124493; ENSG00000079841; ENSG00000138744; ENSG00000168993; ENSG00000157680; ENSG00000155093; ENSG0000…
GO:0007519	skeletal muscle tissue development	biological_process	28|8899	52|21493	0.047141	0.661004	1.3005	ENSG00000162729; ENSG00000143318; ENSG00000009709; ENSG00000122180; ENSG00000197321; ENSG00000107954; ENSG00000092841; ENSG00000011465; ENSG00000105357; ENSG00000128709; ENSG00000128710; ENSG00000123600; ENSG00000161270; ENSG00000196712; ENSG00000003402; ENSG00000067560; ENSG00000100393; ENSG00000165410; ENSG00000100625; ENSG00000159200; ENSG00000136068; ENSG00000114861; ENSG00000112062; ENSG0000…
GO:0000137	Golgi cis cisterna	cellular_component	5|8899	6|21493	0.0477947	0.661004	2.01268	ENSG00000116209; ENSG00000131899; ENSG00000103056; ENSG00000198513; ENSG00000167110
GO:0000389	mRNA 3'-splice site recognition	biological_process	5|8899	6|21493	0.0477947	0.661004	2.01268	ENSG00000183431; ENSG00000168066; ENSG00000164609; ENSG00000099995; ENSG00000240682
GO:0000405	bubble DNA binding	molecular_function	5|8899	6|21493	0.0477947	0.661004	2.01268	ENSG00000189403; ENSG00000134899; ENSG00000197299; ENSG00000154767; ENSG00000109674
GO:0002693	positive regulation of cellular extravasation	biological_process	5|8899	6|21493	0.0477947	0.661004	2.01268	ENSG00000169403; ENSG00000151651; ENSG00000154096; ENSG00000090339; ENSG00000130300
GO:0003406	retinal pigment epithelium development	biological_process	5|8899	6|21493	0.0477947	0.661004	2.01268	ENSG00000075891; ENSG00000172819; ENSG00000125686; ENSG00000163501; ENSG00000146350
GO:0003836	beta-galactoside (CMP) alpha-2,3-sialyltransferase activity	molecular_function	5|8899	6|21493	0.0477947	0.661004	2.01268	ENSG00000126091; ENSG00000157350; ENSG00000115525; ENSG00000064225; ENSG00000008513
GO:0004445	inositol-polyphosphate 5-phosphatase activity	molecular_function	5|8899	6|21493	0.0477947	0.661004	2.01268	ENSG00000068383; ENSG00000132376; ENSG00000168918; ENSG00000185133; ENSG00000148384
GO:0004704	NF-kappaB-inducing kinase activity	molecular_function	5|8899	6|21493	0.0477947	0.661004	2.01268	ENSG00000149923; ENSG00000171094; ENSG00000006062; ENSG00000129465; ENSG00000184216
GO:0004969	histamine receptor activity	molecular_function	5|8899	6|21493	0.0477947	0.661004	2.01268	ENSG00000158748; ENSG00000165804; ENSG00000134489; ENSG00000113749; ENSG00000196639
GO:0005168	neurotrophin TRKA receptor binding	molecular_function	5|8899	6|21493	0.0477947	0.661004	2.01268	ENSG00000160691; ENSG00000177885; ENSG00000184349; ENSG00000124181; ENSG00000145675
GO:0005375	copper ion transmembrane transporter activity	molecular_function	5|8899	6|21493	0.0477947	0.661004	2.01268	ENSG00000110911; ENSG00000123191; ENSG00000177556; ENSG00000165240; ENSG00000136868
GO:0005587	collagen type IV trimer	cellular_component	5|8899	6|21493	0.0477947	0.661004	2.01268	ENSG00000187498; ENSG00000169031; ENSG00000081052; ENSG00000197565; ENSG00000188153
GO:0005851	eukaryotic translation initiation factor 2B complex	cellular_component	5|8899	6|21493	0.0477947	0.661004	2.01268	ENSG00000070785; ENSG00000111361; ENSG00000115211; ENSG00000119718; ENSG00000134001
GO:0006282	regulation of DNA repair	biological_process	5|8899	6|21493	0.0477947	0.661004	2.01268	ENSG00000177889; ENSG00000244687; ENSG00000170734; ENSG00000136807; ENSG00000169139
GO:0006384	transcription initiation from RNA polymerase III promoter	biological_process	5|8899	6|21493	0.0477947	0.661004	2.01268	ENSG00000077235; ENSG00000100413; ENSG00000185024; ENSG00000125484; ENSG00000241258
GO:0006777	Mo-molybdopterin cofactor biosynthetic process	biological_process	5|8899	6|21493	0.0477947	0.661004	2.01268	ENSG00000075643; ENSG00000171723; ENSG00000124217; ENSG00000244005; ENSG00000164172
GO:0006929	substrate-dependent cell migration	biological_process	5|8899	6|21493	0.0477947	0.661004	2.01268	ENSG00000070886; ENSG00000137809; ENSG00000184922; ENSG00000164171; ENSG00000064999
GO:0007207	phospholipase C-activating G-protein coupled acetylcholine receptor signaling pathway	biological_process	5|8899	6|21493	0.0477947	0.661004	2.01268	ENSG00000133019; ENSG00000180720; ENSG00000184984; ENSG00000060558; ENSG00000181072
GO:0009156	ribonucleoside monophosphate biosynthetic process	biological_process	5|8899	6|21493	0.0477947	0.661004	2.01268	ENSG00000178921; ENSG00000159131; ENSG00000147224; ENSG00000101911; ENSG00000229937
GO:0009249	protein lipoylation	biological_process	5|8899	6|21493	0.0477947	0.661004	2.01268	ENSG00000004779; ENSG00000140905; ENSG00000144182; ENSG00000053438; ENSG00000121897
GO:0010594	regulation of endothelial cell migration	biological_process	5|8899	6|21493	0.0477947	0.661004	2.01268	ENSG00000196189; ENSG00000213853; ENSG00000079385; ENSG00000169398; ENSG00000164619
GO:0010887	negative regulation of cholesterol storage	biological_process	5|8899	6|21493	0.0477947	0.661004	2.01268	ENSG00000025434; ENSG00000131408; ENSG00000186951; ENSG00000160179; ENSG00000165029
GO:0010960	magnesium ion homeostasis	biological_process	5|8899	6|21493	0.0477947	0.661004	2.01268	ENSG00000151150; ENSG00000148842; ENSG00000111262; ENSG00000158158; ENSG00000146648
GO:0019076	viral release from host cell	biological_process	5|8899	6|21493	0.0477947	0.661004	2.01268	ENSG00000132612; ENSG00000182149; ENSG00000119541; ENSG00000171497; ENSG00000196262
GO:0021532	neural tube patterning	biological_process	5|8899	6|21493	0.0477947	0.661004	2.01268	ENSG00000187535; ENSG00000103494; ENSG00000179029; ENSG00000204104; ENSG00000185920
GO:0023041	neuronal signal transduction	biological_process	5|8899	6|21493	0.0477947	0.661004	2.01268	ENSG00000111262; ENSG00000179915; ENSG00000244165; ENSG00000169760; ENSG00000130558
GO:0030368	interleukin-17 receptor activity	molecular_function	5|8899	6|21493	0.0477947	0.661004	2.01268	ENSG00000163701; ENSG00000188263; ENSG00000163702; ENSG00000177663; ENSG00000144730
GO:0030896	checkpoint clamp complex	cellular_component	5|8899	6|21493	0.0477947	0.661004	2.01268	ENSG00000172613; ENSG00000149716; ENSG00000151164; ENSG00000113456; ENSG00000136273
GO:0031098	stress-activated protein kinase signaling cascade	biological_process	5|8899	6|21493	0.0477947	0.661004	2.01268	ENSG00000136504; ENSG00000067560; ENSG00000015133; ENSG00000187871; ENSG00000119487
GO:0031265	CD95 death-inducing signaling complex	cellular_component	5|8899	6|21493	0.0477947	0.661004	2.01268	ENSG00000185104; ENSG00000026103; ENSG00000003402; ENSG00000003400; ENSG00000064012
GO:0032182	ubiquitin-like protein binding	molecular_function	5|8899	6|21493	0.0477947	0.661004	2.01268	ENSG00000150401; ENSG00000188215; ENSG00000158445; ENSG00000043093; ENSG00000109184
GO:0032210	regulation of telomere maintenance via telomerase	biological_process	5|8899	6|21493	0.0477947	0.661004	2.01268	ENSG00000198952; ENSG00000149311; ENSG00000132604; ENSG00000070366; ENSG00000128513
GO:0032232	negative regulation of actin filament bundle assembly	biological_process	5|8899	6|21493	0.0477947	0.661004	2.01268	ENSG00000172757; ENSG00000108518; ENSG00000161681; ENSG00000251322; ENSG00000185345
GO:0033603	positive regulation of dopamine secretion	biological_process	5|8899	6|21493	0.0477947	0.661004	2.01268	ENSG00000160716; ENSG00000158828; ENSG00000107562; ENSG00000168621; ENSG00000082556
GO:0034715	pICln-Sm protein complex	cellular_component	5|8899	6|21493	0.0477947	0.661004	2.01268	ENSG00000074201; ENSG00000139343; ENSG00000167088; ENSG00000125743; ENSG00000100028
GO:0035811	negative regulation of urine volume	biological_process	5|8899	6|21493	0.0477947	0.661004	2.01268	ENSG00000174233; ENSG00000181408; ENSG00000275023; ENSG00000101405; ENSG00000126895
GO:0042796	snRNA transcription from RNA polymerase III promoter	biological_process	5|8899	6|21493	0.0477947	0.661004	2.01268	ENSG00000128915; ENSG00000144161; ENSG00000105656; ENSG00000023608; ENSG00000165684
GO:0043951	negative regulation of cAMP-mediated signaling	biological_process	5|8899	6|21493	0.0477947	0.661004	2.01268	ENSG00000152270; ENSG00000102858; ENSG00000140577; ENSG00000099804; ENSG00000119048
GO:0044354	macropinosome	cellular_component	5|8899	6|21493	0.0477947	0.661004	2.01268	ENSG00000157227; ENSG00000130779; ENSG00000159753; ENSG00000182718; ENSG00000079691
GO:0045910	negative regulation of DNA recombination	biological_process	5|8899	6|21493	0.0477947	0.661004	2.01268	ENSG00000197299; ENSG00000116062; ENSG00000121988; ENSG00000258366; ENSG00000113318
GO:0046321	positive regulation of fatty acid oxidation	biological_process	5|8899	6|21493	0.0477947	0.661004	2.01268	ENSG00000103150; ENSG00000145861; ENSG00000186951; ENSG00000109819; ENSG00000119508
GO:0047499	calcium-independent phospholipase A2 activity	molecular_function	5|8899	6|21493	0.0477947	0.661004	2.01268	ENSG00000117592; ENSG00000103066; ENSG00000105499; ENSG00000184381; ENSG00000135241
GO:0048478	replication fork protection	biological_process	5|8899	6|21493	0.0477947	0.661004	2.01268	ENSG00000134452; ENSG00000139618; ENSG00000197299; ENSG00000075131; ENSG00000121988
GO:0048515	spermatid differentiation	biological_process	5|8899	6|21493	0.0477947	0.661004	2.01268	ENSG00000086015; ENSG00000183160; ENSG00000087088; ENSG00000144061; ENSG00000144468
GO:0051014	actin filament severing	biological_process	5|8899	6|21493	0.0477947	0.661004	2.01268	ENSG00000184922; ENSG00000127831; ENSG00000125868; ENSG00000148180; ENSG00000006747
GO:0051438	regulation of ubiquitin-protein transferase activity	biological_process	5|8899	6|21493	0.0477947	0.661004	2.01268	ENSG00000162378; ENSG00000203995; ENSG00000169018; ENSG00000141965; ENSG00000166170
GO:0051661	maintenance of centrosome location	biological_process	5|8899	6|21493	0.0477947	0.661004	2.01268	ENSG00000121957; ENSG00000007168; ENSG00000113838; ENSG00000198917; ENSG00000127914
GO:0060501	positive regulation of epithelial cell proliferation involved in lung morphogenesis	biological_process	5|8899	6|21493	0.0477947	0.661004	2.01268	ENSG00000070831; ENSG00000066468; ENSG00000124193; ENSG00000105989; ENSG00000128573
GO:0060789	hair follicle placode formation	biological_process	5|8899	6|21493	0.0477947	0.661004	2.01268	ENSG00000116478; ENSG00000070831; ENSG00000087460; ENSG00000196591; ENSG00000158813
GO:0070097	delta-catenin binding	molecular_function	5|8899	6|21493	0.0477947	0.661004	2.01268	ENSG00000149177; ENSG00000166689; ENSG00000197380; ENSG00000165617; ENSG00000164488
GO:0070200	establishment of protein localization to telomere	biological_process	5|8899	6|21493	0.0477947	0.661004	2.01268	ENSG00000139579; ENSG00000139618; ENSG00000102977; ENSG00000164362; ENSG00000128513
GO:0070245	positive regulation of thymocyte apoptotic process	biological_process	5|8899	6|21493	0.0477947	0.661004	2.01268	ENSG00000151651; ENSG00000141510; ENSG00000105327; ENSG00000144161; ENSG00000167604
GO:0071204	histone pre-mRNA 3'end processing complex	cellular_component	5|8899	6|21493	0.0477947	0.661004	2.01268	ENSG00000125835; ENSG00000155858; ENSG00000135316; ENSG00000163950; ENSG00000104626
GO:0071359	cellular response to dsRNA	biological_process	5|8899	6|21493	0.0477947	0.661004	2.01268	ENSG00000089041; ENSG00000101782; ENSG00000126456; ENSG00000109320; ENSG00000164342
GO:0086015	SA node cell action potential	biological_process	5|8899	6|21493	0.0477947	0.661004	2.01268	ENSG00000166257; ENSG00000138622; ENSG00000006283; ENSG00000183873; ENSG00000145362
GO:0097062	dendritic spine maintenance	biological_process	5|8899	6|21493	0.0477947	0.661004	2.01268	ENSG00000085733; ENSG00000137825; ENSG00000115183; ENSG00000005884; ENSG00000100151
GO:0097136	Bcl-2 family protein complex	cellular_component	5|8899	6|21493	0.0477947	0.661004	2.01268	ENSG00000143384; ENSG00000087088; ENSG00000153094; ENSG00000129473; ENSG00000258643
GO:0097470	ribbon synapse	cellular_component	5|8899	6|21493	0.0477947	0.661004	2.01268	ENSG00000131697; ENSG00000175029; ENSG00000166900; ENSG00000131437; ENSG00000198722
GO:1900747	negative regulation of vascular endothelial growth factor signaling pathway	biological_process	5|8899	6|21493	0.0477947	0.661004	2.01268	ENSG00000011465; ENSG00000158125; ENSG00000113905; ENSG00000136848; ENSG00000020181
GO:1902231	positive regulation of intrinsic apoptotic signaling pathway in response to DNA damage	biological_process	5|8899	6|21493	0.0477947	0.661004	2.01268	ENSG00000134452; ENSG00000172613; ENSG00000105229; ENSG00000136603; ENSG00000148411
GO:1903715	regulation of aerobic respiration	biological_process	5|8899	6|21493	0.0477947	0.661004	2.01268	ENSG00000176171; ENSG00000248746; ENSG00000129993; ENSG00000165280; ENSG00000082556
GO:1990226	histone methyltransferase binding	molecular_function	5|8899	6|21493	0.0477947	0.661004	2.01268	ENSG00000110851; ENSG00000108468; ENSG00000101361; ENSG00000130711; ENSG00000122565
GO:0014070	response to organic cyclic compound	biological_process	65|8899	133|21493	0.0485795	0.671164	1.18037	ENSG00000117528; ENSG00000126067; ENSG00000090020; ENSG00000132906; ENSG00000004487; ENSG00000159388; ENSG00000148773; ENSG00000149485; ENSG00000172757; ENSG00000175592; ENSG00000110090; ENSG00000134333; ENSG00000173039; ENSG00000075239; ENSG00000110330; ENSG00000137700; ENSG00000166006; ENSG00000123268; ENSG00000157227; ENSG00000089041; ENSG00000136160; ENSG00000087258; ENSG00000102910; ENSG0000…
GO:0030218	erythrocyte differentiation	biological_process	27|8899	50|21493	0.048739	0.67198	1.30422	ENSG00000162367; ENSG00000162769; ENSG00000143479; ENSG00000179588; ENSG00000175354; ENSG00000116016; ENSG00000105372; ENSG00000105612; ENSG00000105639; ENSG00000105672; ENSG00000105610; ENSG00000126351; ENSG00000082641; ENSG00000113658; ENSG00000113013; ENSG00000164466; ENSG00000125378; ENSG00000100813; ENSG00000180353; ENSG00000164305; ENSG00000204613; ENSG00000087274; ENSG00000005483; ENSG0000…
GO:0030838	positive regulation of actin filament polymerization	biological_process	27|8899	50|21493	0.048739	0.67198	1.30422	ENSG00000183853; ENSG00000163431; ENSG00000149798; ENSG00000085733; ENSG00000123338; ENSG00000103490; ENSG00000167965; ENSG00000108518; ENSG00000197879; ENSG00000161905; ENSG00000248905; ENSG00000175866; ENSG00000090339; ENSG00000161270; ENSG00000126353; ENSG00000177885; ENSG00000179604; ENSG00000079691; ENSG00000151422; ENSG00000128298; ENSG00000128283; ENSG00000067560; ENSG00000165527; ENSG0000…
GO:0005776	autophagosome	cellular_component	34|8899	65|21493	0.0492041	0.677693	1.26334	ENSG00000160803; ENSG00000077254; ENSG00000159363; ENSG00000123240; ENSG00000110497; ENSG00000177169; ENSG00000139719; ENSG00000103313; ENSG00000188603; ENSG00000078142; ENSG00000127666; ENSG00000104946; ENSG00000276293; ENSG00000173805; ENSG00000006025; ENSG00000126581; ENSG00000136436; ENSG00000215305; ENSG00000198925; ENSG00000161011; ENSG00000131374; ENSG00000163820; ENSG00000165861; ENSG0000…
GO:0005643	nuclear pore	cellular_component	39|8899	76|21493	0.0512639	0.700032	1.23939	ENSG00000025800; ENSG00000030066; ENSG00000162231; ENSG00000205339; ENSG00000111224; ENSG00000184575; ENSG00000111581; ENSG00000075188; ENSG00000139496; ENSG00000065150; ENSG00000102900; ENSG00000168872; ENSG00000157349; ENSG00000197879; ENSG00000132507; ENSG00000169371; ENSG00000213024; ENSG00000163002; ENSG00000204764; ENSG00000157020; ENSG00000100401; ENSG00000132182; ENSG00000093000; ENSG0000…
GO:0071260	cellular response to mechanical stimulus	biological_process	39|8899	76|21493	0.0512639	0.700032	1.23939	ENSG00000018625; ENSG00000120949; ENSG00000090020; ENSG00000135744; ENSG00000176171; ENSG00000151929; ENSG00000026103; ENSG00000137757; ENSG00000067182; ENSG00000111321; ENSG00000149554; ENSG00000102882; ENSG00000103335; ENSG00000051523; ENSG00000141522; ENSG00000125735; ENSG00000064666; ENSG00000105695; ENSG00000006062; ENSG00000108821; ENSG00000068024; ENSG00000064012; ENSG00000125347; ENSG0000…
GO:0002224	toll-like receptor signaling pathway	biological_process	25|8899	46|21493	0.0520542	0.700032	1.31262	ENSG00000163131; ENSG00000162889; ENSG00000122852; ENSG00000175104; ENSG00000198001; ENSG00000189403; ENSG00000084674; ENSG00000134070; ENSG00000131323; ENSG00000100600; ENSG00000114738; ENSG00000239732; ENSG00000173366; ENSG00000137462; ENSG00000134061; ENSG00000164342; ENSG00000137161; ENSG00000174123; ENSG00000174130; ENSG00000164733; ENSG00000177189; ENSG00000184216; ENSG00000135047; ENSG0000…
GO:0004879	RNA polymerase II transcription factor activity, ligand-activated sequence-specific DNA binding	molecular_function	25|8899	46|21493	0.0520542	0.700032	1.31262	ENSG00000143365; ENSG00000198715; ENSG00000116833; ENSG00000025434; ENSG00000082175; ENSG00000123358; ENSG00000111424; ENSG00000072310; ENSG00000278570; ENSG00000131408; ENSG00000126351; ENSG00000168610; ENSG00000131759; ENSG00000186951; ENSG00000140009; ENSG00000101076; ENSG00000144852; ENSG00000112033; ENSG00000204231; ENSG00000169297; ENSG00000169083; ENSG00000148200; ENSG00000136931; ENSG0000…
GO:0003333	amino acid transmembrane transport	biological_process	24|8899	44|21493	0.0537664	0.700032	1.31739	ENSG00000196517; ENSG00000149150; ENSG00000111181; ENSG00000111371; ENSG00000139209; ENSG00000155465; ENSG00000139514; ENSG00000167703; ENSG00000103064; ENSG00000157637; ENSG00000063127; ENSG00000130876; ENSG00000105143; ENSG00000197119; ENSG00000092068; ENSG00000099960; ENSG00000101438; ENSG00000013293; ENSG00000151012; ENSG00000112394; ENSG00000003989; ENSG00000017483; ENSG00000268104; ENSG0000…
GO:0003727	single-stranded RNA binding	molecular_function	24|8899	44|21493	0.0537664	0.700032	1.31739	ENSG00000092847; ENSG00000134698; ENSG00000126070; ENSG00000240563; ENSG00000162231; ENSG00000076053; ENSG00000013573; ENSG00000189403; ENSG00000125207; ENSG00000173818; ENSG00000141570; ENSG00000196365; ENSG00000144231; ENSG00000257103; ENSG00000070495; ENSG00000126351; ENSG00000153944; ENSG00000183741; ENSG00000169714; ENSG00000124562; ENSG00000196664; ENSG00000165209; ENSG00000156469; ENSG0000…
GO:0042391	regulation of membrane potential	biological_process	43|8899	85|21493	0.0542694	0.700032	1.22181	ENSG00000160716; ENSG00000177807; ENSG00000163873; ENSG00000174502; ENSG00000143786; ENSG00000156113; ENSG00000170759; ENSG00000187486; ENSG00000111262; ENSG00000135519; ENSG00000196557; ENSG00000183454; ENSG00000070729; ENSG00000108556; ENSG00000170175; ENSG00000103335; ENSG00000198373; ENSG00000117971; ENSG00000138622; ENSG00000181045; ENSG00000049759; ENSG00000144285; ENSG00000105737; ENSG0000…
GO:0005546	phosphatidylinositol-4,5-bisphosphate binding	molecular_function	31|8899	59|21493	0.0549275	0.700032	1.26901	ENSG00000090020; ENSG00000174307; ENSG00000265190; ENSG00000148498; ENSG00000151704; ENSG00000150455; ENSG00000137501; ENSG00000067715; ENSG00000110975; ENSG00000089169; ENSG00000165566; ENSG00000167208; ENSG00000108518; ENSG00000132613; ENSG00000161905; ENSG00000182718; ENSG00000129990; ENSG00000178171; ENSG00000173163; ENSG00000184060; ENSG00000127831; ENSG00000149596; ENSG00000124104; ENSG0000…
GO:0031667	response to nutrient levels	biological_process	31|8899	59|21493	0.0549275	0.700032	1.26901	ENSG00000198198; ENSG00000134470; ENSG00000075891; ENSG00000110497; ENSG00000131873; ENSG00000051523; ENSG00000140263; ENSG00000071655; ENSG00000141644; ENSG00000134046; ENSG00000119772; ENSG00000108773; ENSG00000108821; ENSG00000126581; ENSG00000198925; ENSG00000124523; ENSG00000101460; ENSG00000197122; ENSG00000164136; ENSG00000204371; ENSG00000118689; ENSG00000109819; ENSG00000181092; ENSG0000…
GO:0035577	azurophil granule membrane	cellular_component	31|8899	59|21493	0.0549275	0.700032	1.26901	ENSG00000244038; ENSG00000162896; ENSG00000151366; ENSG00000118308; ENSG00000127314; ENSG00000136026; ENSG00000129226; ENSG00000171298; ENSG00000172232; ENSG00000171051; ENSG00000124469; ENSG00000105514; ENSG00000086548; ENSG00000172794; ENSG00000108774; ENSG00000173930; ENSG00000100321; ENSG00000235568; ENSG00000080815; ENSG00000101152; ENSG00000099940; ENSG00000138246; ENSG00000014257; ENSG0000…
GO:0000086	G2/M transition of mitotic cell cycle	biological_process	70|8899	145|21493	0.0553438	0.700032	1.16597	ENSG00000132688; ENSG00000143420; ENSG00000077157; ENSG00000054282; ENSG00000123240; ENSG00000138107; ENSG00000174672; ENSG00000166483; ENSG00000175216; ENSG00000149554; ENSG00000111206; ENSG00000198707; ENSG00000058272; ENSG00000139289; ENSG00000122966; ENSG00000150991; ENSG00000136122; ENSG00000205629; ENSG00000103540; ENSG00000072864; ENSG00000127564; ENSG00000007168; ENSG00000137814; ENSG0000…
GO:0001650	fibrillar center	cellular_component	70|8899	145|21493	0.0553438	0.700032	1.16597	ENSG00000163374; ENSG00000143416; ENSG00000162458; ENSG00000152464; ENSG00000148634; ENSG00000107960; ENSG00000214026; ENSG00000148925; ENSG00000166801; ENSG00000177030; ENSG00000134909; ENSG00000065970; ENSG00000168092; ENSG00000013573; ENSG00000166987; ENSG00000177889; ENSG00000198431; ENSG00000074590; ENSG00000091651; ENSG00000169217; ENSG00000006047; ENSG00000141076; ENSG00000129197; ENSG0000…
GO:0002062	chondrocyte differentiation	biological_process	23|8899	42|21493	0.0555102	0.700032	1.32262	ENSG00000134245; ENSG00000116604; ENSG00000162510; ENSG00000020633; ENSG00000107779; ENSG00000111186; ENSG00000149948; ENSG00000139219; ENSG00000143867; ENSG00000074047; ENSG00000125845; ENSG00000112293; ENSG00000160801; ENSG00000125378; ENSG00000125965; ENSG00000159216; ENSG00000243696; ENSG00000112062; ENSG00000204248; ENSG00000124813; ENSG00000138696; ENSG00000068078; ENSG00000077782
GO:0005160	transforming growth factor beta receptor binding	molecular_function	23|8899	42|21493	0.0555102	0.700032	1.32262	ENSG00000069702; ENSG00000116985; ENSG00000266524; ENSG00000175189; ENSG00000135414; ENSG00000135655; ENSG00000175387; ENSG00000171236; ENSG00000104899; ENSG00000143869; ENSG00000163083; ENSG00000135966; ENSG00000130513; ENSG00000108854; ENSG00000125845; ENSG00000153162; ENSG00000125378; ENSG00000119699; ENSG00000125965; ENSG00000101144; ENSG00000152785; ENSG00000156466; ENSG00000122641
GO:0043531	ADP binding	molecular_function	23|8899	42|21493	0.0555102	0.700032	1.32262	ENSG00000163050; ENSG00000137474; ENSG00000120868; ENSG00000196535; ENSG00000133026; ENSG00000067225; ENSG00000099624; ENSG00000196365; ENSG00000116062; ENSG00000183207; ENSG00000011485; ENSG00000099331; ENSG00000178607; ENSG00000100345; ENSG00000100335; ENSG00000100243; ENSG00000160179; ENSG00000196586; ENSG00000001084; ENSG00000106617; ENSG00000147224; ENSG00000101911; ENSG00000165280
GO:0042593	glucose homeostasis	biological_process	52|8899	105|21493	0.0562095	0.700032	1.19611	ENSG00000116678; ENSG00000155380; ENSG00000160741; ENSG00000162409; ENSG00000130766; ENSG00000138207; ENSG00000150594; ENSG00000007372; ENSG00000149577; ENSG00000134640; ENSG00000137700; ENSG00000152556; ENSG00000135100; ENSG00000089127; ENSG00000162009; ENSG00000181031; ENSG00000132376; ENSG00000187838; ENSG00000181856; ENSG00000118046; ENSG00000215644; ENSG00000169696; ENSG00000175354; ENSG0000…
GO:0050680	negative regulation of epithelial cell proliferation	biological_process	30|8899	57|21493	0.0569831	0.700032	1.27117	ENSG00000069702; ENSG00000020633; ENSG00000108187; ENSG00000066468; ENSG00000133895; ENSG00000007372; ENSG00000139687; ENSG00000167984; ENSG00000103175; ENSG00000140832; ENSG00000138002; ENSG00000115966; ENSG00000072163; ENSG00000105707; ENSG00000125378; ENSG00000151748; ENSG00000092330; ENSG00000136327; ENSG00000125965; ENSG00000163913; ENSG00000112033; ENSG00000124882; ENSG00000130988; ENSG0000…
GO:0019888	protein phosphatase regulator activity	molecular_function	22|8899	40|21493	0.05728	0.700032	1.32837	ENSG00000143420; ENSG00000204138; ENSG00000066027; ENSG00000158615; ENSG00000173457; ENSG00000068971; ENSG00000176915; ENSG00000128989; ENSG00000154845; ENSG00000105568; ENSG00000055332; ENSG00000131771; ENSG00000112137; ENSG00000156475; ENSG00000154001; ENSG00000078304; ENSG00000087495; ENSG00000073711; ENSG00000163605; ENSG00000173281; ENSG00000167393; ENSG00000160972
GO:0046330	positive regulation of JNK cascade	biological_process	36|8899	70|21493	0.0574456	0.700032	1.24211	ENSG00000070831; ENSG00000168067; ENSG00000173327; ENSG00000174775; ENSG00000162344; ENSG00000111321; ENSG00000150455; ENSG00000135090; ENSG00000189403; ENSG00000103490; ENSG00000103126; ENSG00000167207; ENSG00000149930; ENSG00000141503; ENSG00000172575; ENSG00000130758; ENSG00000126353; ENSG00000162999; ENSG00000112679; ENSG00000188064; ENSG00000239732; ENSG00000173545; ENSG00000164251; ENSG0000…
GO:0000785	chromatin	cellular_component	56|8899	114|21493	0.0575101	0.700032	1.18642	ENSG00000158828; ENSG00000078900; ENSG00000116560; ENSG00000116478; ENSG00000162909; ENSG00000134452; ENSG00000152455; ENSG00000119906; ENSG00000133895; ENSG00000166801; ENSG00000188486; ENSG00000137486; ENSG00000149554; ENSG00000149948; ENSG00000135446; ENSG00000120802; ENSG00000196498; ENSG00000139687; ENSG00000176994; ENSG00000177374; ENSG00000178573; ENSG00000169375; ENSG00000140320; ENSG0000…
GO:0006464	cellular protein modification process	biological_process	56|8899	114|21493	0.0575101	0.700032	1.18642	ENSG00000137941; ENSG00000081721; ENSG00000159339; ENSG00000116237; ENSG00000162571; ENSG00000177181; ENSG00000133019; ENSG00000143322; ENSG00000151116; ENSG00000074319; ENSG00000177889; ENSG00000187778; ENSG00000205629; ENSG00000103275; ENSG00000102996; ENSG00000103174; ENSG00000157350; ENSG00000198373; ENSG00000129204; ENSG00000167196; ENSG00000099804; ENSG00000138081; ENSG00000114999; ENSG0000…
GO:0008234	cysteine-type peptidase activity	molecular_function	77|8899	161|21493	0.0576528	0.700032	1.1551	ENSG00000143409; ENSG00000163131; ENSG00000143258; ENSG00000264522; ENSG00000077254; ENSG00000132906; ENSG00000162402; ENSG00000169914; ENSG00000142910; ENSG00000162909; ENSG00000180667; ENSG00000116750; ENSG00000175390; ENSG00000014216; ENSG00000196954; ENSG00000137757; ENSG00000109861; ENSG00000149260; ENSG00000111667; ENSG00000135476; ENSG00000135655; ENSG00000135093; ENSG00000103326; ENSG0000…
GO:0043202	lysosomal lumen	cellular_component	51|8899	103|21493	0.0583867	0.700032	1.19588	ENSG00000158488; ENSG00000132692; ENSG00000163131; ENSG00000142798; ENSG00000159363; ENSG00000162512; ENSG00000188157; ENSG00000131238; ENSG00000188783; ENSG00000107611; ENSG00000122176; ENSG00000177830; ENSG00000166311; ENSG00000134575; ENSG00000166340; ENSG00000011465; ENSG00000135677; ENSG00000183098; ENSG00000151176; ENSG00000141012; ENSG00000173546; ENSG00000213614; ENSG00000171298; ENSG0000…
GO:0019904	protein domain specific binding	molecular_function	121|8899	261|21493	0.0584569	0.700032	1.1197	ENSG00000065135; ENSG00000185104; ENSG00000131910; ENSG00000160049; ENSG00000157077; ENSG00000067606; ENSG00000169598; ENSG00000116161; ENSG00000154370; ENSG00000186063; ENSG00000143761; ENSG00000150054; ENSG00000070047; ENSG00000110048; ENSG00000183020; ENSG00000132254; ENSG00000148943; ENSG00000150764; ENSG00000137474; ENSG00000149554; ENSG00000197837; ENSG00000079337; ENSG00000181852; ENSG0000…
GO:0007584	response to nutrient	biological_process	41|8899	81|21493	0.058597	0.700032	1.22252	ENSG00000143627; ENSG00000162692; ENSG00000023909; ENSG00000143420; ENSG00000149485; ENSG00000134333; ENSG00000175564; ENSG00000137700; ENSG00000120868; ENSG00000167207; ENSG00000131143; ENSG00000108576; ENSG00000133027; ENSG00000181019; ENSG00000067225; ENSG00000215644; ENSG00000101670; ENSG00000006638; ENSG00000138075; ENSG00000010310; ENSG00000128708; ENSG00000012061; ENSG00000180616; ENSG0000…
GO:0000150	recombinase activity	molecular_function	6|8899	8|21493	0.0590424	0.700032	1.81141	ENSG00000051180; ENSG00000185379; ENSG00000100206; ENSG00000126215; ENSG00000168214; ENSG00000196584
GO:0000340	RNA 7-methylguanosine cap binding	molecular_function	6|8899	8|21493	0.0590424	0.700032	1.81141	ENSG00000110063; ENSG00000074356; ENSG00000273749; ENSG00000151247; ENSG00000136937; ENSG00000123908
GO:0001614	purinergic nucleotide receptor activity	molecular_function	6|8899	8|21493	0.0590424	0.700032	1.81141	ENSG00000109991; ENSG00000089041; ENSG00000174456; ENSG00000135124; ENSG00000108405; ENSG00000099957
GO:0004931	extracellular ATP-gated cation channel activity	molecular_function	6|8899	8|21493	0.0590424	0.700032	1.81141	ENSG00000109991; ENSG00000089041; ENSG00000174456; ENSG00000135124; ENSG00000108405; ENSG00000099957
GO:0006029	proteoglycan metabolic process	biological_process	6|8899	8|21493	0.0590424	0.700032	1.81141	ENSG00000060718; ENSG00000139219; ENSG00000125845; ENSG00000163501; ENSG00000112033; ENSG00000173083
GO:0006690	icosanoid metabolic process	biological_process	6|8899	8|21493	0.0590424	0.700032	1.81141	ENSG00000171954; ENSG00000186529; ENSG00000186526; ENSG00000186115; ENSG00000124212; ENSG00000059377
GO:0007260	tyrosine phosphorylation of STAT protein	biological_process	6|8899	8|21493	0.0590424	0.700032	1.81141	ENSG00000105639; ENSG00000151422; ENSG00000101213; ENSG00000181104; ENSG00000164136; ENSG00000174697
GO:0007530	sex determination	biological_process	6|8899	8|21493	0.0590424	0.700032	1.81141	ENSG00000184937; ENSG00000104899; ENSG00000145545; ENSG00000169297; ENSG00000134595; ENSG00000136931
GO:0008140	cAMP response element binding protein binding	molecular_function	6|8899	8|21493	0.0590424	0.700032	1.81141	ENSG00000160741; ENSG00000140577; ENSG00000167657; ENSG00000115966; ENSG00000105662; ENSG00000142178
GO:0009113	purine nucleobase biosynthetic process	biological_process	6|8899	8|21493	0.0590424	0.700032	1.81141	ENSG00000176974; ENSG00000100714; ENSG00000159131; ENSG00000163655; ENSG00000128059; ENSG00000128050
GO:0014731	spectrin-associated cytoskeleton	cellular_component	6|8899	8|21493	0.0590424	0.700032	1.81141	ENSG00000163554; ENSG00000132677; ENSG00000151150; ENSG00000115306; ENSG00000070182; ENSG00000029534
GO:0016081	synaptic vesicle docking	biological_process	6|8899	8|21493	0.0590424	0.700032	1.81141	ENSG00000166900; ENSG00000099365; ENSG00000104164; ENSG00000130477; ENSG00000101298; ENSG00000198722
GO:0016308	1-phosphatidylinositol-4-phosphate 5-kinase activity	molecular_function	6|8899	8|21493	0.0590424	0.700032	1.81141	ENSG00000143398; ENSG00000186111; ENSG00000276293; ENSG00000115020; ENSG00000107242; ENSG00000167103
GO:0016460	myosin II complex	cellular_component	6|8899	8|21493	0.0590424	0.700032	1.81141	ENSG00000133026; ENSG00000105357; ENSG00000164403; ENSG00000100345; ENSG00000101335; ENSG00000158352
GO:0017081	chloride channel regulator activity	molecular_function	6|8899	8|21493	0.0590424	0.700032	1.81141	ENSG00000162399; ENSG00000196689; ENSG00000175344; ENSG00000118515; ENSG00000001626; ENSG00000104205
GO:0018026	peptidyl-lysine monomethylation	biological_process	6|8899	8|21493	0.0590424	0.700032	1.81141	ENSG00000118058; ENSG00000183955; ENSG00000183576; ENSG00000185917; ENSG00000145391; ENSG00000181090
GO:0030042	actin filament depolymerization	biological_process	6|8899	8|21493	0.0590424	0.700032	1.81141	ENSG00000172757; ENSG00000127831; ENSG00000125868; ENSG00000165410; ENSG00000243156; ENSG00000135596
GO:0031209	SCAR complex	cellular_component	6|8899	8|21493	0.0590424	0.700032	1.81141	ENSG00000158195; ENSG00000123338; ENSG00000061676; ENSG00000138443; ENSG00000254999; ENSG00000273749
GO:0031497	chromatin assembly	biological_process	6|8899	8|21493	0.0590424	0.700032	1.81141	ENSG00000162521; ENSG00000189403; ENSG00000141510; ENSG00000140326; ENSG00000167670; ENSG00000159259
GO:0032471	negative regulation of endoplasmic reticulum calcium ion concentration	biological_process	6|8899	8|21493	0.0590424	0.700032	1.81141	ENSG00000196296; ENSG00000105327; ENSG00000087088; ENSG00000198959; ENSG00000138698; ENSG00000214253
GO:0032825	positive regulation of natural killer cell differentiation	biological_process	6|8899	8|21493	0.0590424	0.700032	1.81141	ENSG00000134470; ENSG00000172575; ENSG00000090554; ENSG00000167601; ENSG00000126804; ENSG00000164136
GO:0033130	acetylcholine receptor binding	molecular_function	6|8899	8|21493	0.0590424	0.700032	1.81141	ENSG00000157916; ENSG00000166405; ENSG00000165917; ENSG00000132535; ENSG00000179915; ENSG00000173960
GO:0033622	integrin activation	biological_process	6|8899	8|21493	0.0590424	0.700032	1.81141	ENSG00000084636; ENSG00000006210; ENSG00000115414; ENSG00000170476; ENSG00000073712; ENSG00000137076
GO:0035197	siRNA binding	molecular_function	6|8899	8|21493	0.0590424	0.700032	1.81141	ENSG00000139546; ENSG00000134046; ENSG00000239732; ENSG00000169057; ENSG00000196664; ENSG00000123908
GO:0035253	ciliary rootlet	cellular_component	6|8899	8|21493	0.0590424	0.700032	1.81141	ENSG00000058453; ENSG00000170759; ENSG00000168280; ENSG00000104892; ENSG00000080815; ENSG00000142192
GO:0035912	dorsal aorta morphogenesis	biological_process	6|8899	8|21493	0.0590424	0.700032	1.81141	ENSG00000107779; ENSG00000139567; ENSG00000128917; ENSG00000112658; ENSG00000168214; ENSG00000106991
GO:0036057	slit diaphragm	cellular_component	6|8899	8|21493	0.0590424	0.700032	1.81141	ENSG00000158769; ENSG00000140575; ENSG00000161270; ENSG00000126259; ENSG00000128567; ENSG00000187391
GO:0042308	negative regulation of protein import into nucleus	biological_process	6|8899	8|21493	0.0590424	0.700032	1.81141	ENSG00000157782; ENSG00000187446; ENSG00000101311; ENSG00000168734; ENSG00000189058; ENSG00000135272
GO:0042599	lamellar body	cellular_component	6|8899	8|21493	0.0590424	0.700032	1.81141	ENSG00000122852; ENSG00000166311; ENSG00000136026; ENSG00000168878; ENSG00000229415; ENSG00000168484
GO:0043190	ATP-binding cassette (ABC) transporter complex	cellular_component	6|8899	8|21493	0.0590424	0.700032	1.81141	ENSG00000064687; ENSG00000138075; ENSG00000115657; ENSG00000197150; ENSG00000033050; ENSG00000107331
GO:0045059	positive thymic T cell selection	biological_process	6|8899	8|21493	0.0590424	0.700032	1.81141	ENSG00000143772; ENSG00000118046; ENSG00000019582; ENSG00000134516; ENSG00000112658; ENSG00000164690
GO:0046512	sphingosine biosynthetic process	biological_process	6|8899	8|21493	0.0590424	0.700032	1.81141	ENSG00000078124; ENSG00000167769; ENSG00000063176; ENSG00000176170; ENSG00000100596; ENSG00000090054
GO:0048608	reproductive structure development	biological_process	6|8899	8|21493	0.0590424	0.700032	1.81141	ENSG00000066468; ENSG00000004478; ENSG00000172819; ENSG00000135100; ENSG00000143869; ENSG00000169083
GO:0051011	microtubule minus-end binding	molecular_function	6|8899	8|21493	0.0590424	0.700032	1.81141	ENSG00000130640; ENSG00000137497; ENSG00000137822; ENSG00000076826; ENSG00000128159; ENSG00000275835
GO:0051597	response to methylmercury	biological_process	6|8899	8|21493	0.0590424	0.700032	1.81141	ENSG00000100299; ENSG00000160307; ENSG00000080819; ENSG00000145362; ENSG00000113273; ENSG00000148218
GO:0051782	negative regulation of cell division	biological_process	6|8899	8|21493	0.0590424	0.700032	1.81141	ENSG00000188373; ENSG00000197299; ENSG00000091651; ENSG00000099994; ENSG00000164066; ENSG00000185920
GO:0051963	regulation of synapse assembly	biological_process	6|8899	8|21493	0.0590424	0.700032	1.81141	ENSG00000160716; ENSG00000110400; ENSG00000124839; ENSG00000163110; ENSG00000158528; ENSG00000176884
GO:0051988	regulation of attachment of spindle microtubules to kinetochore	biological_process	6|8899	8|21493	0.0590424	0.700032	1.81141	ENSG00000070831; ENSG00000161800; ENSG00000258472; ENSG00000128944; ENSG00000134982; ENSG00000114346
GO:0060346	bone trabecula formation	biological_process	6|8899	8|21493	0.0590424	0.700032	1.81141	ENSG00000087245; ENSG00000108821; ENSG00000120149; ENSG00000138829; ENSG00000155846; ENSG00000104332
GO:0060396	growth hormone receptor signaling pathway	biological_process	6|8899	8|21493	0.0590424	0.700032	1.81141	ENSG00000120833; ENSG00000089159; ENSG00000168610; ENSG00000145675; ENSG00000112964; ENSG00000169398
GO:0070197	meiotic attachment of telomere to nuclear envelope	biological_process	6|8899	8|21493	0.0590424	0.700032	1.81141	ENSG00000168070; ENSG00000249961; ENSG00000167014; ENSG00000160117; ENSG00000244588; ENSG00000161904
GO:0071439	clathrin complex	cellular_component	6|8899	8|21493	0.0590424	0.700032	1.81141	ENSG00000139719; ENSG00000141367; ENSG00000128298; ENSG00000151466; ENSG00000122705; ENSG00000006715
GO:0071468	cellular response to acidic pH	biological_process	6|8899	8|21493	0.0590424	0.700032	1.81141	ENSG00000090020; ENSG00000107593; ENSG00000196689; ENSG00000187446; ENSG00000135631; ENSG00000185236
GO:0071541	eukaryotic translation initiation factor 3 complex, eIF3m	cellular_component	6|8899	8|21493	0.0590424	0.700032	1.81141	ENSG00000084623; ENSG00000107581; ENSG00000149100; ENSG00000175390; ENSG00000100353; ENSG00000106263
GO:0071559	response to transforming growth factor beta	biological_process	6|8899	8|21493	0.0590424	0.700032	1.81141	ENSG00000163374; ENSG00000020633; ENSG00000133895; ENSG00000140836; ENSG00000125931; ENSG00000106991
GO:0072075	metanephric mesenchyme development	biological_process	6|8899	8|21493	0.0590424	0.700032	1.81141	ENSG00000075891; ENSG00000184937; ENSG00000143867; ENSG00000100625; ENSG00000176788; ENSG00000118762
GO:0072383	plus-end-directed vesicle transport along microtubule	biological_process	6|8899	8|21493	0.0590424	0.700032	1.81141	ENSG00000170759; ENSG00000137807; ENSG00000131437; ENSG00000163820; ENSG00000101350; ENSG00000197892
GO:0075522	IRES-dependent viral translational initiation	biological_process	6|8899	8|21493	0.0590424	0.700032	1.81141	ENSG00000107581; ENSG00000175390; ENSG00000011304; ENSG00000138385; ENSG00000100353; ENSG00000106263
GO:0090286	cytoskeletal anchoring at nuclear membrane	biological_process	6|8899	8|21493	0.0590424	0.700032	1.81141	ENSG00000100242; ENSG00000176438; ENSG00000054654; ENSG00000061656; ENSG00000131018; ENSG00000164744
GO:0007588	excretion	biological_process	21|8899	38|21493	0.059069	0.700032	1.33472	ENSG00000183853; ENSG00000186510; ENSG00000044012; ENSG00000151704; ENSG00000167580; ENSG00000086159; ENSG00000102908; ENSG00000049759; ENSG00000138075; ENSG00000144061; ENSG00000080293; ENSG00000116039; ENSG00000161270; ENSG00000275023; ENSG00000166126; ENSG00000164626; ENSG00000113946; ENSG00000126895; ENSG00000171365; ENSG00000165269; ENSG00000165272
GO:0034332	adherens junction organization	biological_process	21|8899	38|21493	0.059069	0.700032	1.33472	ENSG00000143217; ENSG00000070831; ENSG00000110400; ENSG00000140937; ENSG00000150394; ENSG00000179776; ENSG00000140945; ENSG00000103653; ENSG00000081138; ENSG00000073008; ENSG00000105245; ENSG00000130202; ENSG00000173801; ENSG00000096696; ENSG00000044115; ENSG00000133961; ENSG00000179242; ENSG00000197122; ENSG00000177707; ENSG00000145526; ENSG00000079112
GO:0006888	ER to Golgi vesicle-mediated transport	biological_process	76|8899	159|21493	0.0597346	0.700032	1.15444	ENSG00000163554; ENSG00000122218; ENSG00000265808; ENSG00000117153; ENSG00000154305; ENSG00000143786; ENSG00000143771; ENSG00000151150; ENSG00000107862; ENSG00000107651; ENSG00000129083; ENSG00000149182; ENSG00000162236; ENSG00000173898; ENSG00000149428; ENSG00000109861; ENSG00000086827; ENSG00000095139; ENSG00000126231; ENSG00000086598; ENSG00000103227; ENSG00000168434; ENSG00000166847; ENSG0000…
GO:0000462	maturation of SSU-rRNA from tricistronic rRNA transcript (SSU-rRNA, 5.8S rRNA, LSU-rRNA)	biological_process	20|8899	36|21493	0.0608677	0.700032	1.34179	ENSG00000065183; ENSG00000117597; ENSG00000138326; ENSG00000165733; ENSG00000126749; ENSG00000268439; ENSG00000111615; ENSG00000184967; ENSG00000183751; ENSG00000167721; ENSG00000181991; ENSG00000105372; ENSG00000108651; ENSG00000119616; ENSG00000124541; ENSG00000112578; ENSG00000132467; ENSG00000087269; ENSG00000164934; ENSG00000147679
GO:0048813	dendrite morphogenesis	biological_process	20|8899	36|21493	0.0608677	0.700032	1.34179	ENSG00000143126; ENSG00000142599; ENSG00000073921; ENSG00000171533; ENSG00000110911; ENSG00000165300; ENSG00000141503; ENSG00000175344; ENSG00000248905; ENSG00000134313; ENSG00000141837; ENSG00000078018; ENSG00000047579; ENSG00000070808; ENSG00000008735; ENSG00000171587; ENSG00000077279; ENSG00000147852; ENSG00000106460; ENSG00000075213
GO:0071310	cellular response to organic substance	biological_process	20|8899	36|21493	0.0608677	0.700032	1.34179	ENSG00000183856; ENSG00000123358; ENSG00000135679; ENSG00000111249; ENSG00000129226; ENSG00000108576; ENSG00000051523; ENSG00000141639; ENSG00000087088; ENSG00000090339; ENSG00000078018; ENSG00000050748; ENSG00000120738; ENSG00000163815; ENSG00000206557; ENSG00000100030; ENSG00000164305; ENSG00000166508; ENSG00000102003; ENSG00000104327
GO:0005871	kinesin complex	cellular_component	28|8899	53|21493	0.0613307	0.700032	1.27596	ENSG00000117245; ENSG00000054523; ENSG00000162946; ENSG00000162849; ENSG00000118193; ENSG00000138160; ENSG00000170759; ENSG00000174996; ENSG00000139116; ENSG00000140859; ENSG00000129250; ENSG00000007168; ENSG00000137807; ENSG00000084731; ENSG00000168280; ENSG00000104892; ENSG00000196169; ENSG00000186185; ENSG00000130294; ENSG00000226650; ENSG00000066735; ENSG00000126214; ENSG00000068796; ENSG0000…
GO:0007193	adenylate cyclase-inhibiting G-protein coupled receptor signaling pathway	biological_process	28|8899	53|21493	0.0613307	0.700032	1.27596	ENSG00000065135; ENSG00000116329; ENSG00000179546; ENSG00000170075; ENSG00000177963; ENSG00000183134; ENSG00000174233; ENSG00000162104; ENSG00000121281; ENSG00000141404; ENSG00000138031; ENSG00000105290; ENSG00000185897; ENSG00000180616; ENSG00000129467; ENSG00000125510; ENSG00000173175; ENSG00000114353; ENSG00000036828; ENSG00000113389; ENSG00000168830; ENSG00000204681; ENSG00000178597; ENSG0000…
GO:0015297	antiporter activity	molecular_function	28|8899	53|21493	0.0613307	0.700032	1.27596	ENSG00000011021; ENSG00000090020; ENSG00000162753; ENSG00000122912; ENSG00000050438; ENSG00000155465; ENSG00000150403; ENSG00000103064; ENSG00000142494; ENSG00000074621; ENSG00000183048; ENSG00000118160; ENSG00000130876; ENSG00000114923; ENSG00000225697; ENSG00000092068; ENSG00000140090; ENSG00000197818; ENSG00000164037; ENSG00000066230; ENSG00000109572; ENSG00000164038; ENSG00000145217; ENSG0000…
GO:0071277	cellular response to calcium ion	biological_process	28|8899	53|21493	0.0613307	0.700032	1.27596	ENSG00000116161; ENSG00000143772; ENSG00000108179; ENSG00000067715; ENSG00000103319; ENSG00000140848; ENSG00000140575; ENSG00000089280; ENSG00000178773; ENSG00000015413; ENSG00000161905; ENSG00000167769; ENSG00000125648; ENSG00000196218; ENSG00000125740; ENSG00000130522; ENSG00000171532; ENSG00000138380; ENSG00000112293; ENSG00000183873; ENSG00000170345; ENSG00000114346; ENSG00000118762; ENSG0000…
GO:0043565	sequence-specific DNA binding	molecular_function	275|8899	618|21493	0.0617326	0.700032	1.07473	ENSG00000143437; ENSG00000143190; ENSG00000117036; ENSG00000143614; ENSG00000118217; ENSG00000143365; ENSG00000187140; ENSG00000156150; ENSG00000127124; ENSG00000009709; ENSG00000185668; ENSG00000197587; ENSG00000078900; ENSG00000142599; ENSG00000142611; ENSG00000186790; ENSG00000198815; ENSG00000142700; ENSG00000122180; ENSG00000116918; ENSG00000163435; ENSG00000270106; ENSG00000196482; ENSG0000…
GO:0006417	regulation of translation	biological_process	71|8899	148|21493	0.0618969	0.700032	1.15865	ENSG00000265241; ENSG00000092847; ENSG00000134698; ENSG00000126070; ENSG00000075151; ENSG00000079277; ENSG00000107929; ENSG00000158615; ENSG00000107864; ENSG00000107954; ENSG00000188613; ENSG00000148730; ENSG00000173914; ENSG00000109832; ENSG00000111596; ENSG00000161642; ENSG00000139546; ENSG00000204842; ENSG00000089154; ENSG00000089022; ENSG00000125207; ENSG00000102580; ENSG00000125107; ENSG0000…
GO:0001707	mesoderm formation	biological_process	19|8899	34|21493	0.0626639	0.700032	1.34968	ENSG00000107779; ENSG00000149922; ENSG00000188095; ENSG00000166823; ENSG00000175387; ENSG00000128791; ENSG00000151379; ENSG00000105672; ENSG00000072062; ENSG00000105220; ENSG00000204217; ENSG00000163508; ENSG00000186575; ENSG00000125378; ENSG00000101144; ENSG00000112658; ENSG00000090539; ENSG00000119508; ENSG00000122641
GO:0006904	vesicle docking involved in exocytosis	biological_process	19|8899	34|21493	0.0626639	0.700032	1.34968	ENSG00000049245; ENSG00000138190; ENSG00000137501; ENSG00000256861; ENSG00000139719; ENSG00000167964; ENSG00000099365; ENSG00000141542; ENSG00000084733; ENSG00000076944; ENSG00000167461; ENSG00000172794; ENSG00000145920; ENSG00000158445; ENSG00000001626; ENSG00000102128; ENSG00000136854; ENSG00000136933; ENSG00000106636
GO:0070491	repressing transcription factor binding	molecular_function	19|8899	34|21493	0.0626639	0.700032	1.34968	ENSG00000116478; ENSG00000133794; ENSG00000173039; ENSG00000172977; ENSG00000061273; ENSG00000120837; ENSG00000185591; ENSG00000094916; ENSG00000189403; ENSG00000071564; ENSG00000108840; ENSG00000068024; ENSG00000124813; ENSG00000168214; ENSG00000151247; ENSG00000159692; ENSG00000048052; ENSG00000112592; ENSG00000075142
GO:0070555	response to interleukin-1	biological_process	19|8899	34|21493	0.0626639	0.700032	1.34968	ENSG00000177000; ENSG00000175104; ENSG00000173039; ENSG00000168961; ENSG00000051523; ENSG00000115594; ENSG00000150540; ENSG00000154229; ENSG00000068024; ENSG00000134070; ENSG00000197122; ENSG00000163558; ENSG00000112964; ENSG00000001084; ENSG00000004468; ENSG00000125931; ENSG00000184216; ENSG00000164756; ENSG00000104312
GO:0010468	regulation of gene expression	biological_process	101|8899	216|21493	0.0627496	0.700032	1.12934	ENSG00000116539; ENSG00000134243; ENSG00000092621; ENSG00000009709; ENSG00000078900; ENSG00000196182; ENSG00000162409; ENSG00000176083; ENSG00000135870; ENSG00000136634; ENSG00000143153; ENSG00000107758; ENSG00000007372; ENSG00000166337; ENSG00000166326; ENSG00000109832; ENSG00000111704; ENSG00000118058; ENSG00000172273; ENSG00000149308; ENSG00000182704; ENSG00000149554; ENSG00000172819; ENSG0000…
GO:0006469	negative regulation of protein kinase activity	biological_process	58|8899	119|21493	0.0629889	0.700032	1.17716	ENSG00000174348; ENSG00000198739; ENSG00000126500; ENSG00000166333; ENSG00000060237; ENSG00000154127; ENSG00000154096; ENSG00000011465; ENSG00000120833; ENSG00000135447; ENSG00000139546; ENSG00000135090; ENSG00000139687; ENSG00000102580; ENSG00000169900; ENSG00000185338; ENSG00000176994; ENSG00000185245; ENSG00000132376; ENSG00000185924; ENSG00000187446; ENSG00000184557; ENSG00000071575; ENSG0000…
GO:0023014	signal transduction by protein phosphorylation	biological_process	27|8899	51|21493	0.0636277	0.700032	1.27864	ENSG00000107779; ENSG00000135519; ENSG00000135409; ENSG00000139567; ENSG00000102572; ENSG00000092445; ENSG00000137843; ENSG00000176601; ENSG00000071054; ENSG00000198648; ENSG00000130669; ENSG00000006062; ENSG00000141736; ENSG00000089558; ENSG00000101349; ENSG00000115694; ENSG00000204217; ENSG00000178568; ENSG00000135932; ENSG00000114739; ENSG00000172939; ENSG00000101109; ENSG00000137601; ENSG0000…
GO:0005200	structural constituent of cytoskeleton	molecular_function	57|8899	117|21493	0.0653951	0.700032	1.17664	ENSG00000163554; ENSG00000188157; ENSG00000162704; ENSG00000026025; ENSG00000261456; ENSG00000151150; ENSG00000148700; ENSG00000130640; ENSG00000173898; ENSG00000151746; ENSG00000167553; ENSG00000127337; ENSG00000118898; ENSG00000198211; ENSG00000258947; ENSG00000171914; ENSG00000166947; ENSG00000137822; ENSG00000140416; ENSG00000104833; ENSG00000082397; ENSG00000184009; ENSG00000080986; ENSG0000…
GO:0005635	nuclear envelope	cellular_component	85|8899	180|21493	0.0654106	0.700032	1.14052	ENSG00000118217; ENSG00000050628; ENSG00000143198; ENSG00000160789; ENSG00000185104; ENSG00000067606; ENSG00000143337; ENSG00000143815; ENSG00000143799; ENSG00000122359; ENSG00000176171; ENSG00000138119; ENSG00000107854; ENSG00000030066; ENSG00000187486; ENSG00000111224; ENSG00000118308; ENSG00000094916; ENSG00000111581; ENSG00000120802; ENSG00000075188; ENSG00000130779; ENSG00000139496; ENSG0000…
GO:0006515	misfolded or incompletely synthesized protein catabolic process	biological_process	7|8899	10|21493	0.0659034	0.700032	1.69065	ENSG00000162600; ENSG00000136758; ENSG00000103266; ENSG00000102910; ENSG00000196365; ENSG00000066427; ENSG00000104343
GO:0006584	catecholamine metabolic process	biological_process	7|8899	10|21493	0.0659034	0.700032	1.69065	ENSG00000184154; ENSG00000196502; ENSG00000213648; ENSG00000261052; ENSG00000197165; ENSG00000189221; ENSG00000165240
GO:0009086	methionine biosynthetic process	biological_process	7|8899	10|21493	0.0659034	0.700032	1.69065	ENSG00000116984; ENSG00000149089; ENSG00000182551; ENSG00000037757; ENSG00000100714; ENSG00000132840; ENSG00000163738
GO:0015467	G-protein activated inward rectifier potassium channel activity	molecular_function	7|8899	10|21493	0.0659034	0.700032	1.69065	ENSG00000177807; ENSG00000120457; ENSG00000184185; ENSG00000162989; ENSG00000168135; ENSG00000157551; ENSG00000157542
GO:0031000	response to caffeine	biological_process	7|8899	10|21493	0.0659034	0.700032	1.69065	ENSG00000102967; ENSG00000084774; ENSG00000196218; ENSG00000088305; ENSG00000128271; ENSG00000132356; ENSG00000196591
GO:0033327	Leydig cell differentiation	biological_process	7|8899	10|21493	0.0659034	0.700032	1.69065	ENSG00000166224; ENSG00000107679; ENSG00000168066; ENSG00000139549; ENSG00000144747; ENSG00000169297; ENSG00000169083
GO:0034098	VCP-NPL4-UFD1 AAA ATPase complex	cellular_component	7|8899	10|21493	0.0659034	0.700032	1.69065	ENSG00000185104; ENSG00000162191; ENSG00000182446; ENSG00000101695; ENSG00000113194; ENSG00000163960; ENSG00000165280
GO:0035591	signaling adaptor activity	molecular_function	7|8899	10|21493	0.0659034	0.700032	1.69065	ENSG00000150054; ENSG00000151491; ENSG00000178188; ENSG00000204628; ENSG00000152413; ENSG00000160999; ENSG00000136848
GO:0035646	endosome to melanosome transport	biological_process	7|8899	10|21493	0.0659034	0.700032	1.69065	ENSG00000123892; ENSG00000166747; ENSG00000104164; ENSG00000065000; ENSG00000189114; ENSG00000072958; ENSG00000188428
GO:0042116	macrophage activation	biological_process	7|8899	10|21493	0.0659034	0.700032	1.69065	ENSG00000140577; ENSG00000070495; ENSG00000018280; ENSG00000125810; ENSG00000114861; ENSG00000003989; ENSG00000136869
GO:0042975	peroxisome proliferator activated receptor binding	molecular_function	7|8899	10|21493	0.0659034	0.700032	1.69065	ENSG00000131910; ENSG00000135679; ENSG00000125686; ENSG00000100968; ENSG00000171456; ENSG00000109819; ENSG00000269335
GO:0043304	regulation of mast cell degranulation	biological_process	7|8899	10|21493	0.0659034	0.700032	1.69065	ENSG00000060140; ENSG00000076944; ENSG00000127507; ENSG00000092929; ENSG00000151422; ENSG00000128340; ENSG00000254087
GO:0046339	diacylglycerol metabolic process	biological_process	7|8899	10|21493	0.0659034	0.700032	1.69065	ENSG00000149091; ENSG00000065357; ENSG00000087157; ENSG00000077044; ENSG00000145214; ENSG00000274588; ENSG00000185000
GO:0046620	regulation of organ growth	biological_process	7|8899	10|21493	0.0659034	0.700032	1.69065	ENSG00000162769; ENSG00000150457; ENSG00000176692; ENSG00000153094; ENSG00000054598; ENSG00000151748; ENSG00000131023
GO:0046785	microtubule polymerization	biological_process	7|8899	10|21493	0.0659034	0.700032	1.69065	ENSG00000175216; ENSG00000159713; ENSG00000166503; ENSG00000010244; ENSG00000171368; ENSG00000129682; ENSG00000129680
GO:0048681	negative regulation of axon regeneration	biological_process	7|8899	10|21493	0.0659034	0.700032	1.69065	ENSG00000143418; ENSG00000198799; ENSG00000198825; ENSG00000182175; ENSG00000185924; ENSG00000105426; ENSG00000116106
GO:0090129	positive regulation of synapse maturation	biological_process	7|8899	10|21493	0.0659034	0.700032	1.69065	ENSG00000107954; ENSG00000179915; ENSG00000072071; ENSG00000171532; ENSG00000021645; ENSG00000176248; ENSG00000136848
GO:0090543	Flemming body	cellular_component	7|8899	10|21493	0.0659034	0.700032	1.69065	ENSG00000132612; ENSG00000182149; ENSG00000119541; ENSG00000213024; ENSG00000170248; ENSG00000165527; ENSG00000164695
GO:1904322	cellular response to forskolin	biological_process	7|8899	10|21493	0.0659034	0.700032	1.69065	ENSG00000137714; ENSG00000174233; ENSG00000138031; ENSG00000184349; ENSG00000173175; ENSG00000001626; ENSG00000164742
GO:0001755	neural crest cell migration	biological_process	17|8899	30|21493	0.0661801	0.700032	1.36862	ENSG00000204138; ENSG00000165731; ENSG00000172757; ENSG00000162344; ENSG00000049130; ENSG00000110880; ENSG00000136160; ENSG00000005513; ENSG00000169554; ENSG00000168505; ENSG00000178568; ENSG00000100146; ENSG00000130702; ENSG00000168621; ENSG00000016082; ENSG00000128602; ENSG00000164690
GO:0006513	protein monoubiquitination	biological_process	17|8899	30|21493	0.0661801	0.700032	1.36862	ENSG00000117153; ENSG00000107954; ENSG00000074319; ENSG00000110395; ENSG00000102858; ENSG00000070423; ENSG00000049759; ENSG00000121060; ENSG00000175931; ENSG00000108733; ENSG00000119048; ENSG00000153558; ENSG00000109332; ENSG00000086758; ENSG00000107341; ENSG00000104343; ENSG00000185345
GO:0006730	one-carbon metabolic process	biological_process	17|8899	30|21493	0.0661801	0.700032	1.36862	ENSG00000131686; ENSG00000182199; ENSG00000136010; ENSG00000174990; ENSG00000176974; ENSG00000065911; ENSG00000167434; ENSG00000038274; ENSG00000100714; ENSG00000178700; ENSG00000228716; ENSG00000163738; ENSG00000158467; ENSG00000136877; ENSG00000169239; ENSG00000164879; ENSG00000185015
GO:0007163	establishment or maintenance of cell polarity	biological_process	17|8899	30|21493	0.0661801	0.700032	1.36862	ENSG00000131236; ENSG00000070831; ENSG00000134376; ENSG00000148498; ENSG00000160654; ENSG00000197471; ENSG00000103494; ENSG00000159753; ENSG00000074054; ENSG00000167642; ENSG00000115694; ENSG00000044115; ENSG00000054654; ENSG00000198752; ENSG00000124171; ENSG00000083857; ENSG00000106328
GO:0042327	positive regulation of phosphorylation	biological_process	17|8899	30|21493	0.0661801	0.700032	1.36862	ENSG00000148925; ENSG00000166333; ENSG00000123338; ENSG00000110958; ENSG00000137801; ENSG00000271503; ENSG00000155846; ENSG00000205726; ENSG00000171587; ENSG00000112078; ENSG00000124882; ENSG00000173542; ENSG00000169083; ENSG00000171388; ENSG00000137575; ENSG00000254087; ENSG00000146648
[truncated: 12,590 more rows]
