# Supplementary material for: Small Noncoding RNAome Changes During Human Bone Marrow Mesenchymal Stem Cells Senescence In Vitro
Source: Front Endocrinol (Lausanne). 2022 May 13;13:808223. doi: 10.3389/fendo.2022.808223 (PMC9135970; doi:10.3389/fendo.2022.808223)
Supplement: Supplementary file 3 [file Table_3.xls]

## Sheet: Table 3
Pathway.ID	Name	Level	GeneRatio	BgRatio	Pvalue	Qvalue	Score	GeneID
ko04921	Oxytocin signaling pathway	Organismal Systems | Endocrine system	67|2386	109|4958	0.00318726	0.641931	1.27727	ENSG00000169418; ENSG00000213281; ENSG00000117461; ENSG00000162409; ENSG00000183049; ENSG00000077157; ENSG00000165995; ENSG00000120457; ENSG00000151062; ENSG00000092841; ENSG00000174233; ENSG00000058272; ENSG00000123104; ENSG00000133703; ENSG00000110931; ENSG00000087258; ENSG00000103319; ENSG00000102882; ENSG00000162104; ENSG00000166501; ENSG00000121281; ENSG00000166484; ENSG00000184185; ENSG0000…
ko04142	Lysosome	Cellular Processes | Transport and catabolism	58|2386	93|4958	0.0037185	0.641931	1.29593	ENSG00000163131; ENSG00000134262; ENSG00000134243; ENSG00000185009; ENSG00000134575; ENSG00000166340; ENSG00000109861; ENSG00000135677; ENSG00000111670; ENSG00000150967; ENSG00000102805; ENSG00000103365; ENSG00000188603; ENSG00000103174; ENSG00000103066; ENSG00000141012; ENSG00000129226; ENSG00000157823; ENSG00000213614; ENSG00000103811; ENSG00000081014; ENSG00000171298; ENSG00000181523; ENSG0000…
ko04918	Thyroid hormone synthesis	Organismal Systems | Endocrine system	34|2386	51|4958	0.005607	0.645297	1.3853	ENSG00000018625; ENSG00000116830; ENSG00000143153; ENSG00000174233; ENSG00000123104; ENSG00000162104; ENSG00000166501; ENSG00000121281; ENSG00000161944; ENSG00000141505; ENSG00000115705; ENSG00000138031; ENSG00000115966; ENSG00000081479; ENSG00000125618; ENSG00000105641; ENSG00000072062; ENSG00000154229; ENSG00000118260; ENSG00000127022; ENSG00000129467; ENSG00000087460; ENSG00000173175; ENSG0000…
ko05203	Viral carcinogenesis	Human Diseases | Cancers	77|2386	131|4958	0.00849928	0.658954	1.22139	ENSG00000213281; ENSG00000117461; ENSG00000127481; ENSG00000070831; ENSG00000162889; ENSG00000196890; ENSG00000082512; ENSG00000077150; ENSG00000185507; ENSG00000110768; ENSG00000173039; ENSG00000111321; ENSG00000149554; ENSG00000061273; ENSG00000135446; ENSG00000133703; ENSG00000089159; ENSG00000133101; ENSG00000111358; ENSG00000139687; ENSG00000187555; ENSG00000102882; ENSG00000103479; ENSG0000…
ko04810	Regulation of actin cytoskeleton	Cellular Processes | Cell motility	85|2386	148|4958	0.0132698	0.658954	1.19342	ENSG00000213281; ENSG00000117461; ENSG00000090020; ENSG00000158195; ENSG00000070831; ENSG00000133019; ENSG00000077157; ENSG00000154380; ENSG00000077943; ENSG00000066468; ENSG00000035403; ENSG00000133818; ENSG00000172757; ENSG00000180720; ENSG00000058272; ENSG00000123338; ENSG00000139626; ENSG00000161638; ENSG00000133703; ENSG00000135424; ENSG00000089159; ENSG00000084112; ENSG00000102606; ENSG0000…
ko00531	Glycosaminoglycan degradation	Metabolism | Glycan biosynthesis and metabolism	10|2386	12|4958	0.0138919	0.658954	1.73163	ENSG00000135677; ENSG00000141012; ENSG00000213614; ENSG00000181523; ENSG00000108784; ENSG00000113273; ENSG00000173083; ENSG00000127415; ENSG00000010404; ENSG00000169919
ko05160	Hepatitis C	Human Diseases | Infectious diseases	47|2386	77|4958	0.0148407	0.658954	1.26836	ENSG00000213281; ENSG00000117461; ENSG00000135828; ENSG00000185507; ENSG00000025434; ENSG00000175104; ENSG00000173039; ENSG00000110651; ENSG00000137713; ENSG00000067182; ENSG00000133703; ENSG00000073060; ENSG00000089127; ENSG00000102882; ENSG00000141510; ENSG00000102871; ENSG00000128829; ENSG00000033800; ENSG00000184557; ENSG00000127666; ENSG00000126456; ENSG00000055332; ENSG00000130164; ENSG0000…
ko04020	Calcium signaling pathway	Environmental Information Processing | Signal transduction	76|2386	132|4958	0.0172012	0.658954	1.1964	ENSG00000050628; ENSG00000169403; ENSG00000158748; ENSG00000198049; ENSG00000133019; ENSG00000143772; ENSG00000198216; ENSG00000108179; ENSG00000138193; ENSG00000165637; ENSG00000167323; ENSG00000109991; ENSG00000168959; ENSG00000123104; ENSG00000065361; ENSG00000166148; ENSG00000089250; ENSG00000089041; ENSG00000136160; ENSG00000135124; ENSG00000196557; ENSG00000183454; ENSG00000162104; ENSG0000…
ko05414	Dilated cardiomyopathy (DCM)	Human Diseases | Cardiovascular diseases	46|2386	76|4958	0.0193388	0.658954	1.25771	ENSG00000143549; ENSG00000160789; ENSG00000077943; ENSG00000165995; ENSG00000134571; ENSG00000151062; ENSG00000174233; ENSG00000139626; ENSG00000161638; ENSG00000017427; ENSG00000135424; ENSG00000162104; ENSG00000121281; ENSG00000159251; ENSG00000140416; ENSG00000137809; ENSG00000184009; ENSG00000130433; ENSG00000138031; ENSG00000105605; ENSG00000142408; ENSG00000182389; ENSG00000167460; ENSG0000…
ko04925	Aldosterone synthesis and secretion	Organismal Systems | Endocrine system	35|2386	56|4958	0.0209261	0.658954	1.29872	ENSG00000169418; ENSG00000183049; ENSG00000134780; ENSG00000174233; ENSG00000123358; ENSG00000123104; ENSG00000123268; ENSG00000073060; ENSG00000196557; ENSG00000162104; ENSG00000166501; ENSG00000121281; ENSG00000088256; ENSG00000138031; ENSG00000171303; ENSG00000115966; ENSG00000130164; ENSG00000079435; ENSG00000072062; ENSG00000154229; ENSG00000006283; ENSG00000118260; ENSG00000152495; ENSG0000…
ko04360	Axon guidance	Organismal Systems | Development	67|2386	116|4958	0.0223084	0.658954	1.2002	ENSG00000213281; ENSG00000117461; ENSG00000070886; ENSG00000133216; ENSG00000142627; ENSG00000070831; ENSG00000266028; ENSG00000154380; ENSG00000107562; ENSG00000107731; ENSG00000099250; ENSG00000187122; ENSG00000172757; ENSG00000166333; ENSG00000154134; ENSG00000074527; ENSG00000133703; ENSG00000084112; ENSG00000102882; ENSG00000162068; ENSG00000065320; ENSG00000072736; ENSG00000138623; ENSG0000…
ko05100	Bacterial invasion of epithelial cells	Human Diseases | Infectious diseases	33|2386	53|4958	0.0263922	0.658954	1.29382	ENSG00000160691; ENSG00000117461; ENSG00000116670; ENSG00000158195; ENSG00000070831; ENSG00000035403; ENSG00000166333; ENSG00000161638; ENSG00000089159; ENSG00000050820; ENSG00000129946; ENSG00000184009; ENSG00000141367; ENSG00000115414; ENSG00000168385; ENSG00000175416; ENSG00000044115; ENSG00000067560; ENSG00000241553; ENSG00000197122; ENSG00000099942; ENSG00000114790; ENSG00000180353; ENSG0000…
ko00920	Sulfur metabolism	Metabolism | Energy metabolism	7|2386	8|4958	0.0275897	0.658954	1.81821	ENSG00000162813; ENSG00000139531; ENSG00000105755; ENSG00000128311; ENSG00000138801; ENSG00000104331; ENSG00000172115
ko04961	Endocrine and other factor-regulated calcium reabsorption	Organismal Systems | Excretory system	19|2386	28|4958	0.0277596	0.658954	1.41004	ENSG00000018625; ENSG00000143153; ENSG00000174233; ENSG00000111424; ENSG00000162104; ENSG00000166501; ENSG00000042753; ENSG00000072062; ENSG00000006125; ENSG00000141367; ENSG00000154229; ENSG00000175416; ENSG00000160801; ENSG00000168398; ENSG00000087460; ENSG00000122705; ENSG00000106976; ENSG00000156052; ENSG00000104327
ko04144	Endocytosis	Cellular Processes | Transport and catabolism	95|2386	171|4958	0.0286283	0.658954	1.15442	ENSG00000097033; ENSG00000077549; ENSG00000067606; ENSG00000070831; ENSG00000143761; ENSG00000165731; ENSG00000107862; ENSG00000066468; ENSG00000148498; ENSG00000059915; ENSG00000110047; ENSG00000074319; ENSG00000175104; ENSG00000186635; ENSG00000151502; ENSG00000065361; ENSG00000181852; ENSG00000120860; ENSG00000111540; ENSG00000139436; ENSG00000102755; ENSG00000111237; ENSG00000090565; ENSG0000…
ko04530	Tight junction	Cellular Processes | Cellular community	44|2386	74|4958	0.0321194	0.693103	1.23554	ENSG00000116539; ENSG00000158769; ENSG00000213281; ENSG00000169213; ENSG00000132849; ENSG00000067606; ENSG00000070831; ENSG00000148498; ENSG00000133818; ENSG00000137713; ENSG00000166086; ENSG00000135446; ENSG00000133703; ENSG00000166501; ENSG00000104067; ENSG00000184009; ENSG00000126458; ENSG00000125755; ENSG00000091436; ENSG00000154229; ENSG00000073350; ENSG00000101266; ENSG00000164403; ENSG0000…
ko00310	Lysine degradation	Metabolism | Amino acid metabolism	26|2386	41|4958	0.0347953	0.706679	1.31773	ENSG00000116539; ENSG00000143379; ENSG00000075239; ENSG00000118058; ENSG00000167548; ENSG00000111275; ENSG00000136169; ENSG00000179761; ENSG00000188266; ENSG00000133247; ENSG00000143919; ENSG00000272333; ENSG00000105607; ENSG00000164904; ENSG00000165671; ENSG00000170364; ENSG00000119689; ENSG00000138796; ENSG00000145391; ENSG00000109576; ENSG00000113790; ENSG00000109685; ENSG00000005483; ENSG0000…
ko04261	Adrenergic signaling in cardiomyocytes	Organismal Systems | Circulatory system	51|2386	88|4958	0.0396112	0.759794	1.20427	ENSG00000018625; ENSG00000143549; ENSG00000117461; ENSG00000090020; ENSG00000165995; ENSG00000143153; ENSG00000137713; ENSG00000177098; ENSG00000151062; ENSG00000079337; ENSG00000174233; ENSG00000102882; ENSG00000162104; ENSG00000121281; ENSG00000159251; ENSG00000140416; ENSG00000130433; ENSG00000138031; ENSG00000105605; ENSG00000142408; ENSG00000115966; ENSG00000182389; ENSG00000167460; ENSG0000…
ko04010	MAPK signaling pathway	Environmental Information Processing | Signal transduction	102|2386	187|4958	0.0430243	0.781827	1.13343	ENSG00000213281; ENSG00000142733; ENSG00000070831; ENSG00000143851; ENSG00000162889; ENSG00000165995; ENSG00000198216; ENSG00000158711; ENSG00000077150; ENSG00000066468; ENSG00000026103; ENSG00000133818; ENSG00000168067; ENSG00000173327; ENSG00000175104; ENSG00000173039; ENSG00000110786; ENSG00000067182; ENSG00000151062; ENSG00000139625; ENSG00000123358; ENSG00000127314; ENSG00000133703; ENSG0000…
ko00630	Glyoxylate and dicarboxylate metabolism	Metabolism | Carbohydrate metabolism	16|2386	24|4958	0.052349	0.829843	1.3853	ENSG00000116882; ENSG00000178922; ENSG00000135821; ENSG00000241935; ENSG00000075239; ENSG00000062485; ENSG00000175198; ENSG00000140905; ENSG00000176974; ENSG00000183077; ENSG00000014641; ENSG00000172482; ENSG00000145020; ENSG00000114054; ENSG00000168237; ENSG00000178445
ko04512	ECM-receptor interaction	Environmental Information Processing | Signaling molecules and interaction	34|2386	57|4958	0.052691	0.829843	1.23948	ENSG00000142798; ENSG00000116147; ENSG00000135862; ENSG00000077943; ENSG00000058085; ENSG00000110799; ENSG00000139219; ENSG00000139626; ENSG00000161638; ENSG00000135424; ENSG00000109072; ENSG00000185245; ENSG00000137809; ENSG00000137801; ENSG00000115884; ENSG00000105664; ENSG00000132470; ENSG00000005884; ENSG00000136457; ENSG00000169031; ENSG00000115414; ENSG00000144668; ENSG00000172037; ENSG0000…
ko04962	Vasopressin-regulated water reabsorption	Organismal Systems | Excretory system	21|2386	33|4958	0.0528772	0.829843	1.32233	ENSG00000174233; ENSG00000167580; ENSG00000111540; ENSG00000103496; ENSG00000162104; ENSG00000166847; ENSG00000220205; ENSG00000171885; ENSG00000138031; ENSG00000138036; ENSG00000072062; ENSG00000185236; ENSG00000108774; ENSG00000118260; ENSG00000144635; ENSG00000197102; ENSG00000087460; ENSG00000104671; ENSG00000126895; ENSG00000165272; ENSG00000146592
ko00250	Alanine, aspartate and glutamate metabolism	Metabolism | Amino acid metabolism	18|2386	28|4958	0.0630681	0.911852	1.33583	ENSG00000159423; ENSG00000177181; ENSG00000135821; ENSG00000120053; ENSG00000108381; ENSG00000104951; ENSG00000084774; ENSG00000115419; ENSG00000172482; ENSG00000131459; ENSG00000112294; ENSG00000239900; ENSG00000114021; ENSG00000128059; ENSG00000185818; ENSG00000070669; ENSG00000130707; ENSG00000126522
ko04014	Ras signaling pathway	Environmental Information Processing | Signal transduction	88|2386	162|4958	0.0636576	0.911852	1.12877	ENSG00000184371; ENSG00000213281; ENSG00000160691; ENSG00000117461; ENSG00000142627; ENSG00000070831; ENSG00000266094; ENSG00000075391; ENSG00000143322; ENSG00000168243; ENSG00000138193; ENSG00000066468; ENSG00000133818; ENSG00000174791; ENSG00000162188; ENSG00000176485; ENSG00000173039; ENSG00000033327; ENSG00000273079; ENSG00000127314; ENSG00000111540; ENSG00000049130; ENSG00000017427; ENSG0000…
ko04713	Circadian entrainment	Organismal Systems | Environmental adaptation	43|2386	75|4958	0.0678257	0.911852	1.19136	ENSG00000198929; ENSG00000168243; ENSG00000185532; ENSG00000162188; ENSG00000120457; ENSG00000134640; ENSG00000273079; ENSG00000174233; ENSG00000089250; ENSG00000087258; ENSG00000196557; ENSG00000183454; ENSG00000102882; ENSG00000162104; ENSG00000166501; ENSG00000121281; ENSG00000069966; ENSG00000176533; ENSG00000138031; ENSG00000105464; ENSG00000162989; ENSG00000196218; ENSG00000072062; ENSG0000…
ko00670	One carbon pool by folate	Metabolism | Metabolism of cofactors and vitamins	10|2386	14|4958	0.0686669	0.911852	1.48425	ENSG00000177000; ENSG00000116984; ENSG00000136010; ENSG00000176974; ENSG00000136371; ENSG00000103707; ENSG00000065911; ENSG00000145020; ENSG00000159131; ENSG00000178700
ko05206	MicroRNAs in cancer	Human Diseases | Cancers	67|2386	122|4958	0.0765352	0.931305	1.14117	ENSG00000213281; ENSG00000143384; ENSG00000160691; ENSG00000007968; ENSG00000116147; ENSG00000198625; ENSG00000026025; ENSG00000158715; ENSG00000150593; ENSG00000168209; ENSG00000149311; ENSG00000149418; ENSG00000149948; ENSG00000065361; ENSG00000161638; ENSG00000133703; ENSG00000139514; ENSG00000185950; ENSG00000103275; ENSG00000185338; ENSG00000166501; ENSG00000166484; ENSG00000141510; ENSG0000…
ko01212	Fatty acid metabolism	Metabolism | Overview	22|2386	36|4958	0.0809345	0.931305	1.26986	ENSG00000116353; ENSG00000157184; ENSG00000149485; ENSG00000149084; ENSG00000110090; ENSG00000134824; ENSG00000075239; ENSG00000122971; ENSG00000072778; ENSG00000103740; ENSG00000169710; ENSG00000169169; ENSG00000278540; ENSG00000161533; ENSG00000197977; ENSG00000060971; ENSG00000100294; ENSG00000206527; ENSG00000138796; ENSG00000170522; ENSG00000113790; ENSG00000145284
ko01522	Endocrine resistance	Human Diseases | Drug resistance	41|2386	72|4958	0.0822371	0.931305	1.18328	ENSG00000213281; ENSG00000160691; ENSG00000117461; ENSG00000007968; ENSG00000123080; ENSG00000174233; ENSG00000185591; ENSG00000135446; ENSG00000017427; ENSG00000133703; ENSG00000139687; ENSG00000102882; ENSG00000162104; ENSG00000087245; ENSG00000121281; ENSG00000141027; ENSG00000141510; ENSG00000128917; ENSG00000129946; ENSG00000126934; ENSG00000138031; ENSG00000087088; ENSG00000072062; ENSG0000…
ko04510	Focal adhesion	Cellular Processes | Cellular community	79|2386	146|4958	0.083035	0.931305	1.12437	ENSG00000160691; ENSG00000117461; ENSG00000070831; ENSG00000116147; ENSG00000135862; ENSG00000162909; ENSG00000077157; ENSG00000077943; ENSG00000058085; ENSG00000035403; ENSG00000166333; ENSG00000110799; ENSG00000139219; ENSG00000058272; ENSG00000127314; ENSG00000139626; ENSG00000161638; ENSG00000017427; ENSG00000135424; ENSG00000089159; ENSG00000102755; ENSG00000102882; ENSG00000166501; ENSG0000…
ko04015	Rap1 signaling pathway	Environmental Information Processing | Signal transduction	81|2386	150|4958	0.0838913	0.931305	1.1221	ENSG00000171517; ENSG00000184371; ENSG00000213281; ENSG00000076864; ENSG00000117461; ENSG00000142627; ENSG00000067606; ENSG00000070831; ENSG00000266094; ENSG00000116991; ENSG00000138193; ENSG00000066468; ENSG00000148498; ENSG00000213445; ENSG00000149295; ENSG00000273079; ENSG00000079337; ENSG00000174233; ENSG00000127314; ENSG00000049130; ENSG00000017427; ENSG00000133703; ENSG00000102755; ENSG0000…
ko04120	Ubiquitin mediated proteolysis	Genetic Information Processing | Folding sorting and degradation	64|2386	117|4958	0.0889827	0.931305	1.13666	ENSG00000160087; ENSG00000148634; ENSG00000072422; ENSG00000134574; ENSG00000175104; ENSG00000162298; ENSG00000177889; ENSG00000151148; ENSG00000174989; ENSG00000102858; ENSG00000103266; ENSG00000103275; ENSG00000185338; ENSG00000196470; ENSG00000132388; ENSG00000198373; ENSG00000103657; ENSG00000114062; ENSG00000140367; ENSG00000033800; ENSG00000140543; ENSG00000105325; ENSG00000105229; ENSG0000…
ko04115	p53 signaling pathway	Cellular Processes | Cell growth and death	34|2386	59|4958	0.0903244	0.931305	1.19747	ENSG00000078900; ENSG00000132906; ENSG00000130766; ENSG00000198625; ENSG00000026103; ENSG00000134574; ENSG00000085117; ENSG00000177595; ENSG00000120471; ENSG00000149311; ENSG00000149554; ENSG00000120868; ENSG00000135446; ENSG00000017427; ENSG00000196470; ENSG00000141510; ENSG00000137801; ENSG00000206075; ENSG00000105327; ENSG00000087088; ENSG00000170836; ENSG00000064012; ENSG00000164054; ENSG0000…
ko04923	Regulation of lipolysis in adipocyte	Organismal Systems | Endocrine system	25|2386	42|4958	0.0917108	0.931305	1.23688	ENSG00000169418; ENSG00000050628; ENSG00000117461; ENSG00000185532; ENSG00000176485; ENSG00000152270; ENSG00000177666; ENSG00000174233; ENSG00000185950; ENSG00000162104; ENSG00000121281; ENSG00000166819; ENSG00000138031; ENSG00000079435; ENSG00000072062; ENSG00000169252; ENSG00000129467; ENSG00000087460; ENSG00000173175; ENSG00000074416; ENSG00000095303; ENSG00000188778; ENSG00000165269; ENSG0000…
ko00270	Cysteine and methionine metabolism	Metabolism | Amino acid metabolism	20|2386	33|4958	0.102832	0.959792	1.25937	ENSG00000023909; ENSG00000116984; ENSG00000120053; ENSG00000166796; ENSG00000149089; ENSG00000139410; ENSG00000119772; ENSG00000104951; ENSG00000182551; ENSG00000014641; ENSG00000037757; ENSG00000130816; ENSG00000038274; ENSG00000128311; ENSG00000160200; ENSG00000088305; ENSG00000132840; ENSG00000001084; ENSG00000158467; ENSG00000099810
ko05219	Bladder cancer	Human Diseases | Cancers	22|2386	37|4958	0.111183	0.959792	1.23554	ENSG00000213281; ENSG00000007968; ENSG00000135446; ENSG00000133703; ENSG00000139687; ENSG00000102882; ENSG00000087245; ENSG00000141510; ENSG00000137801; ENSG00000167657; ENSG00000126934; ENSG00000141736; ENSG00000100373; ENSG00000100784; ENSG00000197122; ENSG00000068028; ENSG00000112715; ENSG00000124762; ENSG00000068078; ENSG00000078061; ENSG00000147889; ENSG00000146648
ko04970	Salivary secretion	Organismal Systems | Digestive system	34|2386	60|4958	0.114601	0.959792	1.17751	ENSG00000018625; ENSG00000090020; ENSG00000133019; ENSG00000143153; ENSG00000185532; ENSG00000156113; ENSG00000187908; ENSG00000117983; ENSG00000174233; ENSG00000123104; ENSG00000089250; ENSG00000162104; ENSG00000166501; ENSG00000121281; ENSG00000220205; ENSG00000138031; ENSG00000039987; ENSG00000072062; ENSG00000154229; ENSG00000167419; ENSG00000171873; ENSG00000064651; ENSG00000169252; ENSG0000…
ko05146	Amoebiasis	Human Diseases | Infectious diseases	35|2386	62|4958	0.116496	0.959792	1.17304	ENSG00000117461; ENSG00000135862; ENSG00000136634; ENSG00000058085; ENSG00000035403; ENSG00000173039; ENSG00000111540; ENSG00000166501; ENSG00000141404; ENSG00000088256; ENSG00000115594; ENSG00000072062; ENSG00000154229; ENSG00000108774; ENSG00000169031; ENSG00000115414; ENSG00000168542; ENSG00000172037; ENSG00000119699; ENSG00000100448; ENSG00000130702; ENSG00000087460; ENSG00000109320; ENSG0000…
ko04720	Long-term potentiation	Organismal Systems | Nervous system	24|2386	41|4958	0.118384	0.959792	1.21636	ENSG00000213281; ENSG00000168959; ENSG00000273079; ENSG00000079337; ENSG00000123104; ENSG00000127314; ENSG00000133703; ENSG00000183454; ENSG00000102882; ENSG00000166501; ENSG00000126934; ENSG00000105464; ENSG00000072062; ENSG00000154229; ENSG00000161509; ENSG00000152495; ENSG00000155511; ENSG00000070808; ENSG00000100393; ENSG00000078061; ENSG00000176884; ENSG00000156052; ENSG00000155897; ENSG0000…
ko00592	alpha-Linolenic acid metabolism	Metabolism | Lipid metabolism	6|2386	8|4958	0.121092	0.959792	1.55847	ENSG00000176485; ENSG00000134824; ENSG00000159337; ENSG00000161533; ENSG00000184381; ENSG00000060971
ko04670	Leukocyte transendothelial migration	Organismal Systems | Immune system	40|2386	72|4958	0.124574	0.959792	1.15442	ENSG00000162692; ENSG00000158769; ENSG00000117461; ENSG00000070831; ENSG00000266094; ENSG00000116701; ENSG00000107562; ENSG00000035403; ENSG00000213445; ENSG00000166086; ENSG00000154096; ENSG00000079337; ENSG00000127314; ENSG00000089159; ENSG00000005844; ENSG00000087245; ENSG00000166501; ENSG00000179776; ENSG00000050820; ENSG00000051523; ENSG00000184009; ENSG00000067900; ENSG00000160007; ENSG0000…
ko00340	Histidine metabolism	Metabolism | Amino acid metabolism	11|2386	17|4958	0.129691	0.959792	1.34456	ENSG00000006534; ENSG00000172508; ENSG00000111275; ENSG00000108381; ENSG00000140287; ENSG00000133313; ENSG00000150540; ENSG00000164904; ENSG00000159650; ENSG00000069535; ENSG00000156017
ko04139	Regulation of mitophagy - yeast	Cellular Processes | Transport and catabolism	11|2386	17|4958	0.129691	0.959792	1.34456	ENSG00000136758; ENSG00000087470; ENSG00000166484; ENSG00000083290; ENSG00000169375; ENSG00000186111; ENSG00000154229; ENSG00000101266; ENSG00000100028; ENSG00000168924; ENSG00000214253
ko04725	Cholinergic synapse	Organismal Systems | Nervous system	47|2386	86|4958	0.132827	0.959792	1.13563	ENSG00000160716; ENSG00000213281; ENSG00000117461; ENSG00000117013; ENSG00000133019; ENSG00000168243; ENSG00000162188; ENSG00000180720; ENSG00000174233; ENSG00000123104; ENSG00000133703; ENSG00000087258; ENSG00000102882; ENSG00000162104; ENSG00000166501; ENSG00000121281; ENSG00000184185; ENSG00000175344; ENSG00000069966; ENSG00000184984; ENSG00000117971; ENSG00000088256; ENSG00000176533; ENSG0000…
ko03015	mRNA surveillance pathway	Genetic Information Processing | Translation	30|2386	53|4958	0.13481	0.959792	1.1762	ENSG00000265241; ENSG00000198952; ENSG00000133226; ENSG00000160075; ENSG00000116698; ENSG00000176102; ENSG00000137713; ENSG00000165494; ENSG00000205937; ENSG00000157106; ENSG00000103342; ENSG00000070366; ENSG00000141543; ENSG00000101654; ENSG00000125755; ENSG00000136709; ENSG00000005007; ENSG00000108349; ENSG00000156475; ENSG00000154001; ENSG00000165934; ENSG00000100813; ENSG00000101138; ENSG0000…
ko00260	Glycine, serine and threonine metabolism	Metabolism | Amino acid metabolism	19|2386	32|4958	0.135564	0.959792	1.23379	ENSG00000092621; ENSG00000139410; ENSG00000140905; ENSG00000179761; ENSG00000176974; ENSG00000167720; ENSG00000130005; ENSG00000172482; ENSG00000164904; ENSG00000100116; ENSG00000145020; ENSG00000160200; ENSG00000016391; ENSG00000023330; ENSG00000168237; ENSG00000069535; ENSG00000123453; ENSG00000178445; ENSG00000146733
ko05200	Pathways in cancer	Human Diseases | Cancers	157|2386	306|4958	0.137571	0.959792	1.06614	ENSG00000171517; ENSG00000143437; ENSG00000143549; ENSG00000132694; ENSG00000050628; ENSG00000213281; ENSG00000117461; ENSG00000007968; ENSG00000119535; ENSG00000132906; ENSG00000171680; ENSG00000070831; ENSG00000266094; ENSG00000135862; ENSG00000058085; ENSG00000082512; ENSG00000168243; ENSG00000165731; ENSG00000107562; ENSG00000077150; ENSG00000175029; ENSG00000066468; ENSG00000026103; ENSG0000…
ko04072	Phospholipase D signaling pathway	Environmental Information Processing | Signal transduction	53|2386	98|4958	0.137856	0.959792	1.12379	ENSG00000171517; ENSG00000213281; ENSG00000160691; ENSG00000158869; ENSG00000117461; ENSG00000198049; ENSG00000143761; ENSG00000133818; ENSG00000149534; ENSG00000168959; ENSG00000033327; ENSG00000079337; ENSG00000174233; ENSG00000049130; ENSG00000133703; ENSG00000166148; ENSG00000102780; ENSG00000102882; ENSG00000162104; ENSG00000121281; ENSG00000159337; ENSG00000129946; ENSG00000186111; ENSG0000…
ko04392	Hippo signaling pathway - multiple species	Environmental Information Processing | Signal transduction	12|2386	19|4958	0.139166	0.959792	1.31239	ENSG00000107551; ENSG00000150457; ENSG00000113645; ENSG00000144791; ENSG00000213923; ENSG00000186575; ENSG00000139926; ENSG00000151748; ENSG00000068028; ENSG00000018408; ENSG00000169435; ENSG00000153303
ko05412	Arrhythmogenic right ventricular cardiomyopathy (ARVC)	Human Diseases | Cardiovascular diseases	34|2386	61|4958	0.142643	0.959792	1.1582	ENSG00000160789; ENSG00000077943; ENSG00000165995; ENSG00000151062; ENSG00000057294; ENSG00000139626; ENSG00000161638; ENSG00000135424; ENSG00000137809; ENSG00000046604; ENSG00000184009; ENSG00000134755; ENSG00000130433; ENSG00000105605; ENSG00000142408; ENSG00000152284; ENSG00000182389; ENSG00000132470; ENSG00000005884; ENSG00000108823; ENSG00000173801; ENSG00000075461; ENSG00000075429; ENSG0000…
ko00051	Fructose and mannose metabolism	Metabolism | Carbohydrate metabolism	13|2386	21|4958	0.147397	0.959792	1.28635	ENSG00000170525; ENSG00000149476; ENSG00000078237; ENSG00000152556; ENSG00000149925; ENSG00000157353; ENSG00000178802; ENSG00000140263; ENSG00000132199; ENSG00000160883; ENSG00000173540; ENSG00000114268; ENSG00000198074
ko04370	VEGF signaling pathway	Environmental Information Processing | Signal transduction	22|2386	38|4958	0.147531	0.959792	1.20303	ENSG00000213281; ENSG00000117461; ENSG00000132906; ENSG00000070831; ENSG00000162889; ENSG00000133703; ENSG00000089159; ENSG00000102882; ENSG00000166501; ENSG00000159337; ENSG00000129946; ENSG00000126934; ENSG00000063176; ENSG00000154229; ENSG00000128340; ENSG00000124181; ENSG00000101096; ENSG00000197122; ENSG00000114738; ENSG00000112715; ENSG00000169398; ENSG00000106211
ko05410	Hypertrophic cardiomyopathy (HCM)	Human Diseases | Cardiovascular diseases	39|2386	71|4958	0.150028	0.959792	1.14141	ENSG00000143549; ENSG00000160789; ENSG00000162409; ENSG00000077943; ENSG00000165995; ENSG00000135744; ENSG00000134571; ENSG00000151062; ENSG00000139626; ENSG00000161638; ENSG00000017427; ENSG00000135424; ENSG00000159251; ENSG00000140416; ENSG00000137809; ENSG00000184009; ENSG00000130433; ENSG00000105605; ENSG00000142408; ENSG00000182389; ENSG00000167460; ENSG00000132470; ENSG00000005884; ENSG0000…
ko04724	Glutamatergic synapse	Organismal Systems | Nervous system	45|2386	83|4958	0.156358	0.959792	1.1266	ENSG00000163873; ENSG00000135821; ENSG00000168243; ENSG00000162188; ENSG00000168959; ENSG00000149403; ENSG00000273079; ENSG00000174233; ENSG00000123104; ENSG00000111371; ENSG00000087258; ENSG00000183454; ENSG00000102882; ENSG00000162104; ENSG00000166501; ENSG00000121281; ENSG00000132535; ENSG00000159337; ENSG00000069966; ENSG00000103942; ENSG00000170579; ENSG00000176533; ENSG00000138031; ENSG0000…
ko04210	Apoptosis	Cellular Processes | Cell growth and death	57|2386	107|4958	0.163686	0.959792	1.10695	ENSG00000163131; ENSG00000160789; ENSG00000213281; ENSG00000143384; ENSG00000117461; ENSG00000160049; ENSG00000132906; ENSG00000169598; ENSG00000162909; ENSG00000143799; ENSG00000026103; ENSG00000177595; ENSG00000014216; ENSG00000173039; ENSG00000120471; ENSG00000067182; ENSG00000109861; ENSG00000149311; ENSG00000120868; ENSG00000123104; ENSG00000133703; ENSG00000135116; ENSG00000184047; ENSG0000…
ko03460	Fanconi anemia pathway	Genetic Information Processing | Replication and repair	28|2386	50|4958	0.164041	0.959792	1.16365	ENSG00000172732; ENSG00000175595; ENSG00000100726; ENSG00000188827; ENSG00000197299; ENSG00000197774; ENSG00000083093; ENSG00000187741; ENSG00000140525; ENSG00000051180; ENSG00000169689; ENSG00000101751; ENSG00000135945; ENSG00000012061; ENSG00000131944; ENSG00000012048; ENSG00000136492; ENSG00000154920; ENSG00000164053; ENSG00000144554; ENSG00000175054; ENSG00000122008; ENSG00000170734; ENSG0000…
ko05211	Renal cell carcinoma	Human Diseases | Cancers	28|2386	50|4958	0.164041	0.959792	1.16365	ENSG00000143437; ENSG00000213281; ENSG00000117461; ENSG00000070831; ENSG00000127314; ENSG00000133703; ENSG00000102882; ENSG00000154803; ENSG00000259288; ENSG00000172379; ENSG00000126934; ENSG00000116016; ENSG00000130669; ENSG00000177885; ENSG00000101349; ENSG00000100311; ENSG00000134086; ENSG00000100393; ENSG00000119699; ENSG00000099942; ENSG00000109458; ENSG00000112715; ENSG00000180370; ENSG0000…
ko00600	Sphingolipid metabolism	Metabolism | Lipid metabolism	16|2386	27|4958	0.166547	0.959792	1.23138	ENSG00000143753; ENSG00000166224; ENSG00000078124; ENSG00000139624; ENSG00000103056; ENSG00000119537; ENSG00000118276; ENSG00000063176; ENSG00000163082; ENSG00000204099; ENSG00000100422; ENSG00000128242; ENSG00000100596; ENSG00000054983; ENSG00000164023; ENSG00000148154
ko04130	SNARE interactions in vesicular transport	Genetic Information Processing | Folding sorting and degradation	16|2386	27|4958	0.166547	0.959792	1.23138	ENSG00000049245; ENSG00000166900; ENSG00000162236; ENSG00000139190; ENSG00000103496; ENSG00000220205; ENSG00000092531; ENSG00000053501; ENSG00000108587; ENSG00000108433; ENSG00000113734; ENSG00000124222; ENSG00000099940; ENSG00000079950; ENSG00000136874; ENSG00000106636
ko04024	cAMP signaling pathway	Environmental Information Processing | Signal transduction	74|2386	141|4958	0.167202	0.959792	1.09056	ENSG00000018625; ENSG00000169418; ENSG00000050628; ENSG00000117461; ENSG00000090020; ENSG00000158748; ENSG00000143153; ENSG00000138193; ENSG00000133818; ENSG00000173039; ENSG00000152270; ENSG00000149295; ENSG00000273079; ENSG00000079337; ENSG00000174233; ENSG00000111087; ENSG00000058272; ENSG00000127314; ENSG00000196917; ENSG00000255398; ENSG00000183454; ENSG00000162009; ENSG00000102882; ENSG0000…
ko04520	Adherens junction	Cellular Processes | Cellular community	32|2386	58|4958	0.171444	0.959792	1.14646	ENSG00000143217; ENSG00000142949; ENSG00000158195; ENSG00000070831; ENSG00000095637; ENSG00000148498; ENSG00000035403; ENSG00000149177; ENSG00000110400; ENSG00000111679; ENSG00000132970; ENSG00000102882; ENSG00000140575; ENSG00000087095; ENSG00000104067; ENSG00000173482; ENSG00000175866; ENSG00000184009; ENSG00000152284; ENSG00000130202; ENSG00000141736; ENSG00000006607; ENSG00000101266; ENSG0000…
ko05032	Morphine addiction	Human Diseases | Substance dependence	34|2386	62|4958	0.174392	0.959792	1.13952	ENSG00000187730; ENSG00000168243; ENSG00000162188; ENSG00000152270; ENSG00000120457; ENSG00000174233; ENSG00000087258; ENSG00000162104; ENSG00000166501; ENSG00000121281; ENSG00000141480; ENSG00000069966; ENSG00000073417; ENSG00000176533; ENSG00000138031; ENSG00000162989; ENSG00000105650; ENSG00000072062; ENSG00000154229; ENSG00000128655; ENSG00000113327; ENSG00000129467; ENSG00000101438; ENSG0000…
ko04915	Estrogen signaling pathway	Organismal Systems | Endocrine system	35|2386	64|4958	0.17571	0.959792	1.13638	ENSG00000213281; ENSG00000160691; ENSG00000117461; ENSG00000120457; ENSG00000004478; ENSG00000174233; ENSG00000185591; ENSG00000123104; ENSG00000133703; ENSG00000087258; ENSG00000102882; ENSG00000162104; ENSG00000087245; ENSG00000121281; ENSG00000129946; ENSG00000126934; ENSG00000138031; ENSG00000115966; ENSG00000162989; ENSG00000072062; ENSG00000177885; ENSG00000118260; ENSG00000170345; ENSG0000…
ko01040	Biosynthesis of unsaturated fatty acids	Metabolism | Lipid metabolism	10|2386	16|4958	0.183654	0.959792	1.29872	ENSG00000097021; ENSG00000149485; ENSG00000149084; ENSG00000134824; ENSG00000161533; ENSG00000197977; ENSG00000060971; ENSG00000206527; ENSG00000170522; ENSG00000145284
ko05166	HTLV-I infection	Human Diseases | Infectious diseases	101|2386	196|4958	0.183779	0.959792	1.07078	ENSG00000162692; ENSG00000213281; ENSG00000160741; ENSG00000160752; ENSG00000117461; ENSG00000007968; ENSG00000123080; ENSG00000134470; ENSG00000158711; ENSG00000077150; ENSG00000099250; ENSG00000154473; ENSG00000165637; ENSG00000133818; ENSG00000175482; ENSG00000175592; ENSG00000173039; ENSG00000172977; ENSG00000067182; ENSG00000149311; ENSG00000111321; ENSG00000174804; ENSG00000160654; ENSG0000…
ko04611	Platelet activation	Organismal Systems | Immune system	45|2386	84|4958	0.184667	0.959792	1.11319	ENSG00000158869; ENSG00000117461; ENSG00000067606; ENSG00000185532; ENSG00000167323; ENSG00000110799; ENSG00000174233; ENSG00000058272; ENSG00000123104; ENSG00000127314; ENSG00000102882; ENSG00000162104; ENSG00000121281; ENSG00000185245; ENSG00000108405; ENSG00000159337; ENSG00000171914; ENSG00000172575; ENSG00000092531; ENSG00000184009; ENSG00000006638; ENSG00000067900; ENSG00000160013; ENSG0000…
ko04270	Vascular smooth muscle contraction	Organismal Systems | Circulatory system	48|2386	90|4958	0.186252	0.959792	1.10824	ENSG00000169418; ENSG00000132694; ENSG00000198049; ENSG00000077157; ENSG00000135744; ENSG00000185532; ENSG00000156113; ENSG00000148926; ENSG00000092841; ENSG00000174233; ENSG00000058272; ENSG00000123104; ENSG00000166148; ENSG00000102882; ENSG00000162104; ENSG00000166501; ENSG00000121281; ENSG00000159337; ENSG00000088256; ENSG00000126934; ENSG00000067900; ENSG00000160013; ENSG00000138031; ENSG0000…
ko04971	Gastric acid secretion	Organismal Systems | Digestive system	27|2386	49|4958	0.200774	0.994989	1.145	ENSG00000018625; ENSG00000177807; ENSG00000090020; ENSG00000133019; ENSG00000143153; ENSG00000151704; ENSG00000174233; ENSG00000123104; ENSG00000162104; ENSG00000166501; ENSG00000121281; ENSG00000138031; ENSG00000072062; ENSG00000154229; ENSG00000180616; ENSG00000113749; ENSG00000070808; ENSG00000129467; ENSG00000157551; ENSG00000087460; ENSG00000173175; ENSG00000065534; ENSG00000001626; ENSG0000…
ko04974	Protein digestion and absorption	Organismal Systems | Digestive system	30|2386	55|4958	0.205295	0.994989	1.13343	ENSG00000018625; ENSG00000142789; ENSG00000143153; ENSG00000197467; ENSG00000229859; ENSG00000168003; ENSG00000175538; ENSG00000139219; ENSG00000155465; ENSG00000088386; ENSG00000141086; ENSG00000105281; ENSG00000169031; ENSG00000168542; ENSG00000114270; ENSG00000092068; ENSG00000182871; ENSG00000196549; ENSG00000164626; ENSG00000123500; ENSG00000112818; ENSG00000112394; ENSG00000112280; ENSG0000…
ko04972	Pancreatic secretion	Organismal Systems | Digestive system	35|2386	65|4958	0.21052	0.994989	1.1189	ENSG00000018625; ENSG00000016602; ENSG00000142789; ENSG00000090020; ENSG00000133019; ENSG00000143153; ENSG00000156113; ENSG00000162341; ENSG00000174233; ENSG00000123104; ENSG00000127314; ENSG00000162104; ENSG00000166501; ENSG00000121281; ENSG00000141086; ENSG00000138031; ENSG00000080293; ENSG00000167461; ENSG00000105514; ENSG00000154229; ENSG00000064651; ENSG00000067560; ENSG00000129467; ENSG0000…
ko04330	Notch signaling pathway	Environmental Information Processing | Signal transduction	14|2386	24|4958	0.212302	0.994989	1.21214	ENSG00000143801; ENSG00000175029; ENSG00000128917; ENSG00000151694; ENSG00000138433; ENSG00000161021; ENSG00000114166; ENSG00000100393; ENSG00000133961; ENSG00000080815; ENSG00000196591; ENSG00000168214; ENSG00000161202; ENSG00000148400
ko04152	AMPK signaling pathway	Environmental Information Processing | Signal transduction	43|2386	81|4958	0.214965	0.994989	1.10311	ENSG00000116678; ENSG00000160741; ENSG00000117461; ENSG00000162409; ENSG00000170525; ENSG00000110090; ENSG00000137713; ENSG00000152556; ENSG00000017427; ENSG00000133101; ENSG00000185950; ENSG00000110931; ENSG00000103319; ENSG00000072310; ENSG00000103150; ENSG00000181856; ENSG00000118046; ENSG00000169710; ENSG00000169169; ENSG00000204673; ENSG00000084733; ENSG00000167461; ENSG00000066044; ENSG0000…
ko03022	Basal transcription factors	Genetic Information Processing | Transcription	19|2386	34|4958	0.230744	0.994989	1.16121	ENSG00000135801; ENSG00000162227; ENSG00000110768; ENSG00000166337; ENSG00000111358; ENSG00000242441; ENSG00000163161; ENSG00000104884; ENSG00000130699; ENSG00000153767; ENSG00000183474; ENSG00000137413; ENSG00000064995; ENSG00000197265; ENSG00000147133; ENSG00000102387; ENSG00000064313; ENSG00000272047; ENSG00000006704
ko00300	Lysine biosynthesis	Metabolism | Amino acid metabolism	2|2386	2|4958	0.231544	0.994989	2.07795	ENSG00000164904; ENSG00000109576
ko00362	Benzoate degradation	Metabolism | Xenobiotics biodegradation and metabolism	2|2386	2|4958	0.231544	0.994989	2.07795	ENSG00000075239; ENSG00000105607
ko00524	Neomycin, kanamycin and gentamicin biosynthesis	Metabolism | Biosynthesis of other secondary metabolites	2|2386	2|4958	0.231544	0.994989	2.07795	ENSG00000160883; ENSG00000106633
ko04340	Hedgehog signaling pathway	Environmental Information Processing | Signal transduction	20|2386	36|4958	0.233185	0.994989	1.15442	ENSG00000143147; ENSG00000064309; ENSG00000111087; ENSG00000139549; ENSG00000141480; ENSG00000081479; ENSG00000074047; ENSG00000072062; ENSG00000108854; ENSG00000163501; ENSG00000113712; ENSG00000131437; ENSG00000213923; ENSG00000164161; ENSG00000173040; ENSG00000072840; ENSG00000128602; ENSG00000164690; ENSG00000185920; ENSG00000106571
ko00512	Mucin type O-glycan biosynthesis	Metabolism | Glycan biosynthesis and metabolism	7|2386	11|4958	0.233493	0.994989	1.32233	ENSG00000198488; ENSG00000157350; ENSG00000140297; ENSG00000164574; ENSG00000187210; ENSG00000008513; ENSG00000106392
ko01210	2-Oxocarboxylic acid metabolism	Metabolism | Overview	7|2386	11|4958	0.233493	0.994989	1.32233	ENSG00000120053; ENSG00000062485; ENSG00000166411; ENSG00000182054; ENSG00000161653; ENSG00000243989; ENSG00000109576
ko01230	Biosynthesis of amino acids	Metabolism | Overview	25|2386	46|4958	0.241719	0.994989	1.12932	ENSG00000092621; ENSG00000135821; ENSG00000143811; ENSG00000116984; ENSG00000120053; ENSG00000173599; ENSG00000152556; ENSG00000062485; ENSG00000139410; ENSG00000149925; ENSG00000176974; ENSG00000166411; ENSG00000182054; ENSG00000067225; ENSG00000161653; ENSG00000197713; ENSG00000164904; ENSG00000038274; ENSG00000160200; ENSG00000243989; ENSG00000109576; ENSG00000101911; ENSG00000130707; ENSG0000…
ko00604	Glycosphingolipid biosynthesis - ganglio series	Metabolism | Glycan biosynthesis and metabolism	8|2386	13|4958	0.244942	0.994989	1.27874	ENSG00000111728; ENSG00000157350; ENSG00000213614; ENSG00000101638; ENSG00000115525; ENSG00000169359; ENSG00000136840; ENSG00000008513
ko04390	Hippo signaling pathway	Environmental Information Processing | Signal transduction	53|2386	102|4958	0.247043	0.994989	1.07972	ENSG00000078900; ENSG00000116985; ENSG00000132849; ENSG00000067606; ENSG00000134376; ENSG00000107779; ENSG00000148498; ENSG00000137713; ENSG00000150672; ENSG00000174804; ENSG00000150457; ENSG00000103126; ENSG00000132535; ENSG00000104899; ENSG00000184009; ENSG00000105327; ENSG00000143869; ENSG00000152284; ENSG00000074047; ENSG00000158955; ENSG00000073350; ENSG00000204217; ENSG00000113645; ENSG0000…
ko04722	Neurotrophin signaling pathway	Organismal Systems | Nervous system	47|2386	90|4958	0.248521	0.994989	1.08515	ENSG00000134243; ENSG00000213281; ENSG00000160691; ENSG00000117461; ENSG00000078900; ENSG00000070831; ENSG00000162889; ENSG00000143801; ENSG00000175104; ENSG00000173039; ENSG00000198001; ENSG00000127314; ENSG00000133703; ENSG00000110851; ENSG00000102882; ENSG00000178188; ENSG00000166484; ENSG00000141510; ENSG00000140538; ENSG00000007264; ENSG00000129946; ENSG00000126934; ENSG00000134313; ENSG0000…
ko04071	Sphingolipid signaling pathway	Environmental Information Processing | Signal transduction	40|2386	76|4958	0.249134	0.994989	1.09366	ENSG00000213281; ENSG00000158869; ENSG00000117461; ENSG00000116329; ENSG00000067606; ENSG00000143753; ENSG00000166224; ENSG00000149534; ENSG00000173039; ENSG00000137713; ENSG00000067182; ENSG00000033327; ENSG00000139624; ENSG00000133703; ENSG00000102882; ENSG00000166501; ENSG00000141510; ENSG00000102871; ENSG00000126934; ENSG00000067900; ENSG00000134318; ENSG00000087088; ENSG00000063176; ENSG0000…
ko00680	Methane metabolism	Metabolism | Energy metabolism	9|2386	15|4958	0.253774	0.994989	1.24677	ENSG00000092621; ENSG00000149476; ENSG00000152556; ENSG00000149925; ENSG00000176974; ENSG00000172482; ENSG00000131069; ENSG00000168237; ENSG00000146733
ko00532	Glycosaminoglycan biosynthesis - chondroitin sulfate / dermatan sulfate	Metabolism | Glycan biosynthesis and metabolism	10|2386	17|4958	0.260742	0.994989	1.22233	ENSG00000122863; ENSG00000182022; ENSG00000149541; ENSG00000131873; ENSG00000015532; ENSG00000123989; ENSG00000180767; ENSG00000111817; ENSG00000136213; ENSG00000111962
ko00760	Nicotinate and nicotinamide metabolism	Metabolism | Metabolism of cofactors and vitamins	10|2386	17|4958	0.260742	0.994989	1.22233	ENSG00000008130; ENSG00000157064; ENSG00000172890; ENSG00000166741; ENSG00000103485; ENSG00000077009; ENSG00000197594; ENSG00000004468; ENSG00000109743; ENSG00000147813
ko00900	Terpenoid backbone biosynthesis	Metabolism | Metabolism of terpenoids and polyketides	11|2386	19|4958	0.266334	0.994989	1.20303	ENSG00000160752; ENSG00000117682; ENSG00000116237; ENSG00000152904; ENSG00000075239; ENSG00000110921; ENSG00000167508; ENSG00000116005; ENSG00000257365; ENSG00000153989; ENSG00000164494
ko00565	Ether lipid metabolism	Metabolism | Lipid metabolism	12|2386	21|4958	0.270876	0.994989	1.1874	ENSG00000158006; ENSG00000176485; ENSG00000168092; ENSG00000111666; ENSG00000007168; ENSG00000159337; ENSG00000180089; ENSG00000184381; ENSG00000128242; ENSG00000166428; ENSG00000153395; ENSG00000164303
ko05168	Herpes simplex infection	Human Diseases | Infectious diseases	63|2386	123|4958	0.272655	0.994989	1.06432	ENSG00000135801; ENSG00000135828; ENSG00000082512; ENSG00000026103; ENSG00000185507; ENSG00000133794; ENSG00000162227; ENSG00000166337; ENSG00000175104; ENSG00000173039; ENSG00000110400; ENSG00000067182; ENSG00000187778; ENSG00000089127; ENSG00000187555; ENSG00000141510; ENSG00000128829; ENSG00000125735; ENSG00000125730; ENSG00000184557; ENSG00000127666; ENSG00000126456; ENSG00000055332; ENSG0000…
ko03440	Homologous recombination	Genetic Information Processing | Replication and repair	15|2386	27|4958	0.280223	0.994989	1.15442	ENSG00000175482; ENSG00000172732; ENSG00000002016; ENSG00000020922; ENSG00000197299; ENSG00000051180; ENSG00000062822; ENSG00000185379; ENSG00000154920; ENSG00000113522; ENSG00000126215; ENSG00000127922; ENSG00000196584; ENSG00000204086; ENSG00000106628
ko00740	Riboflavin metabolism	Metabolism | Metabolism of cofactors and vitamins	3|2386	4|4958	0.284823	0.994989	1.55847	ENSG00000160688; ENSG00000090013; ENSG00000135002
ko05030	Cocaine addiction	Human Diseases | Substance dependence	20|2386	37|4958	0.28774	0.994989	1.12322	ENSG00000173039; ENSG00000149295; ENSG00000273079; ENSG00000183454; ENSG00000132535; ENSG00000105464; ENSG00000115966; ENSG00000125740; ENSG00000072062; ENSG00000108370; ENSG00000161509; ENSG00000131771; ENSG00000118260; ENSG00000101327; ENSG00000087460; ENSG00000173175; ENSG00000109320; ENSG00000069535; ENSG00000176884; ENSG00000146592
ko04350	TGF-beta signaling pathway	Environmental Information Processing | Signal transduction	35|2386	67|4958	0.289059	0.994989	1.0855	ENSG00000158747; ENSG00000116985; ENSG00000107779; ENSG00000137713; ENSG00000135409; ENSG00000185591; ENSG00000011465; ENSG00000120693; ENSG00000102882; ENSG00000137834; ENSG00000137801; ENSG00000104899; ENSG00000177426; ENSG00000067900; ENSG00000143869; ENSG00000108854; ENSG00000204217; ENSG00000172201; ENSG00000113658; ENSG00000113558; ENSG00000153162; ENSG00000114739; ENSG00000067560; ENSG0000…
ko01524	Platinum drug resistance	Human Diseases | Drug resistance	23|2386	43|4958	0.289668	0.994989	1.11146	ENSG00000117461; ENSG00000132906; ENSG00000026103; ENSG00000149311; ENSG00000120868; ENSG00000123191; ENSG00000102882; ENSG00000141510; ENSG00000116062; ENSG00000105327; ENSG00000087088; ENSG00000012061; ENSG00000141736; ENSG00000012048; ENSG00000064012; ENSG00000164305; ENSG00000113318; ENSG00000124762; ENSG00000170734; ENSG00000101966; ENSG00000136868; ENSG00000147889; ENSG00000172115
ko04750	Inflammatory mediator regulation of TRP channels	Organismal Systems | Sensory system	33|2386	63|4958	0.28971	0.994989	1.08845	ENSG00000117461; ENSG00000174233; ENSG00000123104; ENSG00000017427; ENSG00000162104; ENSG00000166501; ENSG00000121281; ENSG00000167723; ENSG00000034152; ENSG00000196689; ENSG00000159337; ENSG00000138031; ENSG00000115594; ENSG00000072062; ENSG00000154229; ENSG00000072182; ENSG00000144481; ENSG00000070808; ENSG00000184381; ENSG00000196639; ENSG00000168398; ENSG00000129467; ENSG00000027075; ENSG0000…
ko05212	Pancreatic cancer	Human Diseases | Cancers	27|2386	51|4958	0.290552	0.994989	1.10009	ENSG00000117461; ENSG00000007968; ENSG00000132906; ENSG00000070831; ENSG00000173039; ENSG00000135446; ENSG00000133703; ENSG00000139687; ENSG00000102882; ENSG00000141510; ENSG00000051180; ENSG00000017797; ENSG00000141736; ENSG00000168610; ENSG00000115415; ENSG00000128340; ENSG00000119699; ENSG00000109320; ENSG00000112715; ENSG00000269335; ENSG00000129675; ENSG00000078061; ENSG00000160271; ENSG0000…
ko00930	Caprolactam degradation	Metabolism | Xenobiotics biodegradation and metabolism	4|2386	6|4958	0.309163	0.994989	1.3853	ENSG00000117448; ENSG00000138796; ENSG00000113790; ENSG00000130988
ko05205	Proteoglycans in cancer	Human Diseases | Cancers	78|2386	155|4958	0.317241	0.994989	1.04568	ENSG00000213281; ENSG00000117461; ENSG00000142798; ENSG00000090020; ENSG00000070831; ENSG00000077157; ENSG00000151150; ENSG00000138193; ENSG00000150593; ENSG00000026103; ENSG00000133818; ENSG00000167244; ENSG00000254445; ENSG00000111704; ENSG00000111679; ENSG00000174804; ENSG00000058272; ENSG00000011465; ENSG00000123104; ENSG00000065361; ENSG00000161638; ENSG00000017427; ENSG00000133703; ENSG0000…
ko04151	PI3K-Akt signaling pathway	Environmental Information Processing | Signal transduction	116|2386	233|4958	0.325208	0.994989	1.03452	ENSG00000171517; ENSG00000159445; ENSG00000184371; ENSG00000213281; ENSG00000160712; ENSG00000143384; ENSG00000160741; ENSG00000117461; ENSG00000119535; ENSG00000162409; ENSG00000132906; ENSG00000142627; ENSG00000116147; ENSG00000135862; ENSG00000077943; ENSG00000058085; ENSG00000168243; ENSG00000155629; ENSG00000066468; ENSG00000168209; ENSG00000162188; ENSG00000173039; ENSG00000137713; ENSG0000…
ko01200	Carbon metabolism	Metabolism | Overview	41|2386	80|4958	0.325619	0.994989	1.06495	ENSG00000143252; ENSG00000116882; ENSG00000092621; ENSG00000049239; ENSG00000177000; ENSG00000120053; ENSG00000149476; ENSG00000173599; ENSG00000075239; ENSG00000204370; ENSG00000152556; ENSG00000062485; ENSG00000175198; ENSG00000122971; ENSG00000139410; ENSG00000149925; ENSG00000176974; ENSG00000166411; ENSG00000182054; ENSG00000067225; ENSG00000082212; ENSG00000014641; ENSG00000105220; ENSG0000…
ko00720	Carbon fixation pathways in prokaryotes	Metabolism | Energy metabolism	6|2386	10|4958	0.331583	0.994989	1.24677	ENSG00000177000; ENSG00000173599; ENSG00000075239; ENSG00000182054; ENSG00000131473; ENSG00000131069
ko04012	ErbB signaling pathway	Environmental Information Processing | Signal transduction	35|2386	68|4958	0.33189	0.994989	1.06954	ENSG00000213281; ENSG00000160691; ENSG00000117461; ENSG00000143322; ENSG00000185737; ENSG00000065361; ENSG00000133703; ENSG00000102882; ENSG00000166501; ENSG00000169752; ENSG00000259288; ENSG00000129946; ENSG00000126934; ENSG00000130669; ENSG00000141736; ENSG00000154229; ENSG00000177885; ENSG00000126561; ENSG00000101349; ENSG00000178568; ENSG00000158458; ENSG00000070808; ENSG00000124181; ENSG0000…
ko03008	Ribosome biogenesis in eukaryotes	Genetic Information Processing | Translation	34|2386	66|4958	0.332928	0.994989	1.07046	ENSG00000065183; ENSG00000107937; ENSG00000143748; ENSG00000152464; ENSG00000165733; ENSG00000148688; ENSG00000135372; ENSG00000126749; ENSG00000167272; ENSG00000183751; ENSG00000163811; ENSG00000124383; ENSG00000082898; ENSG00000105171; ENSG00000108651; ENSG00000115368; ENSG00000101266; ENSG00000101361; ENSG00000070814; ENSG00000058729; ENSG00000189306; ENSG00000119616; ENSG00000169251; ENSG0000…
ko04211	Longevity regulating pathway - mammal	Organismal Systems | Aging	34|2386	66|4958	0.332928	0.994989	1.07046	ENSG00000213281; ENSG00000117461; ENSG00000162409; ENSG00000130766; ENSG00000173039; ENSG00000175224; ENSG00000174233; ENSG00000017427; ENSG00000133703; ENSG00000185950; ENSG00000110931; ENSG00000162104; ENSG00000121281; ENSG00000141510; ENSG00000083290; ENSG00000118046; ENSG00000138031; ENSG00000204673; ENSG00000087088; ENSG00000115966; ENSG00000072062; ENSG00000118260; ENSG00000152495; ENSG0000…
ko04911	Insulin secretion	Organismal Systems | Endocrine system	32|2386	62|4958	0.334989	0.994989	1.07249	ENSG00000018625; ENSG00000133019; ENSG00000143153; ENSG00000156113; ENSG00000174233; ENSG00000162104; ENSG00000166501; ENSG00000121281; ENSG00000220205; ENSG00000088256; ENSG00000138031; ENSG00000115966; ENSG00000105642; ENSG00000126266; ENSG00000072062; ENSG00000154229; ENSG00000118260; ENSG00000080709; ENSG00000145936; ENSG00000070808; ENSG00000129467; ENSG00000087460; ENSG00000197584; ENSG0000…
ko04912	GnRH signaling pathway	Organismal Systems | Endocrine system	32|2386	62|4958	0.334989	0.994989	1.07249	ENSG00000213281; ENSG00000070831; ENSG00000174233; ENSG00000123104; ENSG00000133703; ENSG00000157227; ENSG00000102882; ENSG00000162104; ENSG00000087245; ENSG00000166501; ENSG00000121281; ENSG00000166484; ENSG00000034152; ENSG00000159337; ENSG00000088256; ENSG00000126934; ENSG00000138031; ENSG00000072062; ENSG00000198909; ENSG00000154229; ENSG00000177885; ENSG00000070808; ENSG00000129467; ENSG0000…
ko03013	RNA transport	Genetic Information Processing | Translation	62|2386	123|4958	0.336407	0.994989	1.04742	ENSG00000265241; ENSG00000133226; ENSG00000070785; ENSG00000075151; ENSG00000084623; ENSG00000152464; ENSG00000107581; ENSG00000148688; ENSG00000148730; ENSG00000175390; ENSG00000030066; ENSG00000074201; ENSG00000184575; ENSG00000111581; ENSG00000075188; ENSG00000139496; ENSG00000167272; ENSG00000111361; ENSG00000205937; ENSG00000103275; ENSG00000102900; ENSG00000179409; ENSG00000129245; ENSG0000…
ko00603	Glycosphingolipid biosynthesis - globo series	Metabolism | Glycan biosynthesis and metabolism	7|2386	12|4958	0.337313	0.994989	1.21214	ENSG00000111728; ENSG00000157350; ENSG00000213614; ENSG00000176920; ENSG00000183778; ENSG00000169255; ENSG00000008513
ko04320	Dorso-ventral axis formation	Organismal Systems | Development	8|2386	14|4958	0.341227	0.994989	1.1874	ENSG00000155816; ENSG00000133703; ENSG00000102882; ENSG00000204991; ENSG00000177885; ENSG00000137449; ENSG00000148400; ENSG00000146648
ko05230	Central carbon metabolism in cancer	Human Diseases | Cancers	24|2386	46|4958	0.342753	0.994989	1.08415	ENSG00000213281; ENSG00000117461; ENSG00000165731; ENSG00000066468; ENSG00000142082; ENSG00000078237; ENSG00000152556; ENSG00000133703; ENSG00000102882; ENSG00000141510; ENSG00000140538; ENSG00000067225; ENSG00000141526; ENSG00000126934; ENSG00000105281; ENSG00000152256; ENSG00000141736; ENSG00000115419; ENSG00000160883; ENSG00000068078; ENSG00000105976; ENSG00000077782; ENSG00000146648; ENSG0000…
ko00561	Glycerolipid metabolism	Metabolism | Lipid metabolism	18|2386	34|4958	0.347214	0.994989	1.10009	ENSG00000117448; ENSG00000149476; ENSG00000177666; ENSG00000111275; ENSG00000102780; ENSG00000101670; ENSG00000143797; ENSG00000164904; ENSG00000100344; ENSG00000160216; ENSG00000132793; ENSG00000074416; ENSG00000168237; ENSG00000204310; ENSG00000106384; ENSG00000198074; ENSG00000006530; ENSG00000185000
ko00563	Glycosylphosphatidylinositol(GPI)-anchor biosynthesis	Metabolism | Glycan biosynthesis and metabolism	13|2386	24|4958	0.348227	0.994989	1.12556	ENSG00000143315; ENSG00000060642; ENSG00000007541; ENSG00000087111; ENSG00000197563; ENSG00000112293; ENSG00000100564; ENSG00000124155; ENSG00000163964; ENSG00000174227; ENSG00000136908; ENSG00000165282; ENSG00000197858
ko00970	Aminoacyl-tRNA biosynthesis	Genetic Information Processing | Translation	15|2386	28|4958	0.348318	0.994989	1.11319	ENSG00000031698; ENSG00000110619; ENSG00000137513; ENSG00000139131; ENSG00000257218; ENSG00000103356; ENSG00000103707; ENSG00000179115; ENSG00000116120; ENSG00000133706; ENSG00000113643; ENSG00000172053; ENSG00000130348; ENSG00000204394; ENSG00000124608
ko03410	Base excision repair	Genetic Information Processing | Replication and repair	15|2386	28|4958	0.348318	0.994989	1.11319	ENSG00000132781; ENSG00000143799; ENSG00000175482; ENSG00000123415; ENSG00000177084; ENSG00000189403; ENSG00000065057; ENSG00000140398; ENSG00000105486; ENSG00000062822; ENSG00000005156; ENSG00000109674; ENSG00000154328; ENSG00000169188; ENSG00000106628
ko04215	Apoptosis - multiple species	Cellular Processes | Cell growth and death	14|2386	26|4958	0.348381	0.994989	1.1189	ENSG00000132906; ENSG00000067182; ENSG00000120868; ENSG00000184047; ENSG00000105327; ENSG00000087088; ENSG00000153094; ENSG00000108387; ENSG00000064300; ENSG00000126581; ENSG00000064012; ENSG00000164305; ENSG00000101966; ENSG00000172115
ko00230	Purine metabolism	Metabolism | Nucleotide metabolism	64|2386	128|4958	0.366377	0.994989	1.03898	ENSG00000169418; ENSG00000135778; ENSG00000143774; ENSG00000095464; ENSG00000148606; ENSG00000175482; ENSG00000152270; ENSG00000014138; ENSG00000174233; ENSG00000177084; ENSG00000186184; ENSG00000162104; ENSG00000102978; ENSG00000121281; ENSG00000178921; ENSG00000198931; ENSG00000132518; ENSG00000073417; ENSG00000067225; ENSG00000185527; ENSG00000099817; ENSG00000171302; ENSG00000138031; ENSG0000…
ko05222	Small cell lung cancer	Human Diseases | Cancers	32|2386	63|4958	0.381728	0.994989	1.05547	ENSG00000117461; ENSG00000007968; ENSG00000132906; ENSG00000135862; ENSG00000058085; ENSG00000082512; ENSG00000175104; ENSG00000173039; ENSG00000120868; ENSG00000135446; ENSG00000139687; ENSG00000141510; ENSG00000078043; ENSG00000005884; ENSG00000169031; ENSG00000115414; ENSG00000172037; ENSG00000131323; ENSG00000125952; ENSG00000130702; ENSG00000109320; ENSG00000145604; ENSG00000091136; ENSG0000…
ko04976	Bile secretion	Organismal Systems | Digestive system	30|2386	59|4958	0.385451	0.994989	1.05659	ENSG00000018625; ENSG00000131910; ENSG00000090020; ENSG00000143153; ENSG00000149452; ENSG00000174233; ENSG00000073060; ENSG00000162104; ENSG00000121281; ENSG00000171885; ENSG00000138075; ENSG00000138031; ENSG00000105398; ENSG00000188687; ENSG00000080293; ENSG00000130164; ENSG00000072062; ENSG00000108846; ENSG00000080709; ENSG00000129467; ENSG00000087460; ENSG00000173175; ENSG00000144959; ENSG0000…
ko04013	MAPK signaling pathway - fly	Environmental Information Processing | Signal transduction	29|2386	57|4958	0.387362	0.994989	1.05721	ENSG00000160691; ENSG00000175104; ENSG00000205339; ENSG00000133703; ENSG00000171435; ENSG00000185989; ENSG00000102882; ENSG00000196470; ENSG00000034152; ENSG00000090372; ENSG00000138032; ENSG00000115966; ENSG00000082898; ENSG00000079432; ENSG00000177885; ENSG00000121068; ENSG00000124782; ENSG00000125378; ENSG00000006432; ENSG00000197122; ENSG00000145715; ENSG00000109332; ENSG00000111816; ENSG0000…
ko05220	Chronic myeloid leukemia	Human Diseases | Cancers	28|2386	55|4958	0.389308	0.994989	1.05787	ENSG00000213281; ENSG00000160691; ENSG00000117461; ENSG00000007968; ENSG00000175029; ENSG00000173039; ENSG00000033327; ENSG00000135446; ENSG00000133703; ENSG00000139687; ENSG00000102882; ENSG00000141510; ENSG00000129946; ENSG00000126934; ENSG00000177885; ENSG00000126561; ENSG00000119699; ENSG00000159216; ENSG00000186716; ENSG00000099942; ENSG00000114423; ENSG00000109320; ENSG00000196591; ENSG0000…
ko04621	NOD-like receptor signaling pathway	Organismal Systems | Immune system	23|2386	45|4958	0.399639	0.994989	1.06207	ENSG00000162711; ENSG00000175104; ENSG00000173039; ENSG00000137757; ENSG00000150782; ENSG00000165416; ENSG00000103490; ENSG00000169900; ENSG00000167207; ENSG00000102882; ENSG00000103313; ENSG00000140368; ENSG00000104825; ENSG00000064012; ENSG00000100324; ENSG00000109320; ENSG00000132357; ENSG00000087077; ENSG00000269335; ENSG00000187796; ENSG00000104312; ENSG00000104365; ENSG00000118503
ko05223	Non-small cell lung cancer	Human Diseases | Cancers	23|2386	45|4958	0.399639	0.994989	1.06207	ENSG00000213281; ENSG00000117461; ENSG00000007968; ENSG00000132906; ENSG00000266094; ENSG00000135446; ENSG00000133703; ENSG00000139687; ENSG00000102882; ENSG00000166501; ENSG00000141510; ENSG00000126934; ENSG00000171094; ENSG00000141736; ENSG00000154229; ENSG00000177885; ENSG00000124181; ENSG00000101109; ENSG00000068028; ENSG00000118689; ENSG00000078061; ENSG00000147889; ENSG00000146648
ko04391	Hippo signaling pathway -fly	Environmental Information Processing | Signal transduction	20|2386	39|4958	0.406413	0.994989	1.06562	ENSG00000142599; ENSG00000134376; ENSG00000107551; ENSG00000148498; ENSG00000137713; ENSG00000150457; ENSG00000184009; ENSG00000073350; ENSG00000113645; ENSG00000156475; ENSG00000144791; ENSG00000213923; ENSG00000186575; ENSG00000151748; ENSG00000124171; ENSG00000163558; ENSG00000145012; ENSG00000104695; ENSG00000188706; ENSG00000164924
ko05217	Basal cell carcinoma	Human Diseases | Cancers	20|2386	39|4958	0.406413	0.994989	1.06562	ENSG00000174804; ENSG00000111087; ENSG00000103126; ENSG00000141510; ENSG00000152284; ENSG00000074047; ENSG00000158955; ENSG00000163482; ENSG00000134982; ENSG00000188064; ENSG00000125378; ENSG00000164161; ENSG00000161202; ENSG00000105989; ENSG00000104290; ENSG00000128602; ENSG00000164690; ENSG00000185920; ENSG00000164930; ENSG00000106571
ko04672	Intestinal immune network for IgA production	Organismal Systems | Immune system	17|2386	33|4958	0.413743	0.994989	1.07046	ENSG00000134470; ENSG00000162896; ENSG00000136634; ENSG00000107562; ENSG00000111732; ENSG00000111321; ENSG00000139626; ENSG00000240505; ENSG00000161955; ENSG00000099866; ENSG00000184451; ENSG00000178562; ENSG00000159958; ENSG00000173585; ENSG00000160223; ENSG00000151882; ENSG00000164136
ko05145	Toxoplasmosis	Human Diseases | Infectious diseases	38|2386	76|4958	0.414781	0.994989	1.03898	ENSG00000117461; ENSG00000132906; ENSG00000135862; ENSG00000136634; ENSG00000058085; ENSG00000108179; ENSG00000175104; ENSG00000173039; ENSG00000067182; ENSG00000198001; ENSG00000087258; ENSG00000102882; ENSG00000185338; ENSG00000034152; ENSG00000104825; ENSG00000130164; ENSG00000168610; ENSG00000064012; ENSG00000115415; ENSG00000237693; ENSG00000172037; ENSG00000100324; ENSG00000119699; ENSG0000…
ko05142	Chagas disease (American trypanosomiasis)	Human Diseases | Infectious diseases	37|2386	74|4958	0.417099	0.994989	1.03898	ENSG00000117461; ENSG00000173369; ENSG00000136634; ENSG00000026103; ENSG00000175104; ENSG00000173039; ENSG00000137713; ENSG00000067182; ENSG00000160654; ENSG00000198001; ENSG00000087258; ENSG00000102882; ENSG00000141404; ENSG00000125730; ENSG00000088256; ENSG00000127666; ENSG00000159640; ENSG00000003402; ENSG00000064012; ENSG00000156475; ENSG00000170345; ENSG00000119699; ENSG00000168398; ENSG0000…
ko04022	cGMP - PKG signaling pathway	Environmental Information Processing | Signal transduction	55|2386	111|4958	0.41728	0.994989	1.02962	ENSG00000018625; ENSG00000169418; ENSG00000116604; ENSG00000117461; ENSG00000116329; ENSG00000143153; ENSG00000185532; ENSG00000108179; ENSG00000156113; ENSG00000165637; ENSG00000152270; ENSG00000174233; ENSG00000058272; ENSG00000123104; ENSG00000185950; ENSG00000136160; ENSG00000102882; ENSG00000162104; ENSG00000070729; ENSG00000121281; ENSG00000072736; ENSG00000088256; ENSG00000126934; ENSG0000…
ko04624	Toll and Imd signaling pathway	Organismal Systems | Immune system	13|2386	25|4958	0.424659	0.994989	1.08054	ENSG00000185104; ENSG00000151150; ENSG00000198001; ENSG00000177889; ENSG00000034152; ENSG00000115966; ENSG00000162924; ENSG00000064012; ENSG00000109320; ENSG00000109332; ENSG00000184216; ENSG00000104365; ENSG00000169139
ko04916	Melanogenesis	Organismal Systems | Endocrine system	33|2386	66|4958	0.426897	0.994989	1.03898	ENSG00000213281; ENSG00000174804; ENSG00000174233; ENSG00000049130; ENSG00000133703; ENSG00000136160; ENSG00000087258; ENSG00000102882; ENSG00000162104; ENSG00000166501; ENSG00000121281; ENSG00000258839; ENSG00000126934; ENSG00000138031; ENSG00000152284; ENSG00000072062; ENSG00000154229; ENSG00000158955; ENSG00000118260; ENSG00000070808; ENSG00000188064; ENSG00000100393; ENSG00000129467; ENSG0000…
ko00020	Citrate cycle (TCA cycle)	Metabolism | Carbohydrate metabolism	12|2386	23|4958	0.427653	0.994989	1.08415	ENSG00000143252; ENSG00000110435; ENSG00000173599; ENSG00000204370; ENSG00000062485; ENSG00000166411; ENSG00000182054; ENSG00000014641; ENSG00000131473; ENSG00000119689; ENSG00000073578; ENSG00000105953
ko00860	Porphyrin and chlorophyll metabolism	Metabolism | Metabolism of cofactors and vitamins	11|2386	21|4958	0.43078	0.994989	1.08845	ENSG00000188690; ENSG00000256269; ENSG00000139428; ENSG00000103356; ENSG00000090013; ENSG00000023330; ENSG00000080819; ENSG00000089472; ENSG00000165060; ENSG00000148218; ENSG00000169919
ko04727	GABAergic synapse	Organismal Systems | Nervous system	31|2386	62|4958	0.432159	0.994989	1.03898	ENSG00000187730; ENSG00000135821; ENSG00000168243; ENSG00000162188; ENSG00000174233; ENSG00000111371; ENSG00000087258; ENSG00000162104; ENSG00000166501; ENSG00000121281; ENSG00000069966; ENSG00000176533; ENSG00000138031; ENSG00000072062; ENSG00000173805; ENSG00000154229; ENSG00000115419; ENSG00000113327; ENSG00000129467; ENSG00000171723; ENSG00000101438; ENSG00000197122; ENSG00000157542; ENSG0000…
ko04341	Hedgehog signaling pathway - Fly	Environmental Information Processing | Signal transduction	10|2386	19|4958	0.434059	0.994989	1.09366	ENSG00000163064; ENSG00000072062; ENSG00000108854; ENSG00000163482; ENSG00000113712; ENSG00000113558; ENSG00000213923; ENSG00000125378; ENSG00000128602; ENSG00000185920
ko04540	Gap junction	Cellular Processes | Cellular community	29|2386	58|4958	0.437705	0.994989	1.03898	ENSG00000213281; ENSG00000185532; ENSG00000168959; ENSG00000149295; ENSG00000174233; ENSG00000123104; ENSG00000133703; ENSG00000102882; ENSG00000162104; ENSG00000166501; ENSG00000121281; ENSG00000166484; ENSG00000104067; ENSG00000088256; ENSG00000126934; ENSG00000138031; ENSG00000072062; ENSG00000154229; ENSG00000177885; ENSG00000127824; ENSG00000100311; ENSG00000129467; ENSG00000197122; ENSG0000…
ko04914	Progesterone-mediated oocyte maturation	Organismal Systems | Endocrine system	29|2386	58|4958	0.437705	0.994989	1.03898	ENSG00000117461; ENSG00000116670; ENSG00000152270; ENSG00000082175; ENSG00000174233; ENSG00000017427; ENSG00000133703; ENSG00000133101; ENSG00000102882; ENSG00000162104; ENSG00000127564; ENSG00000121281; ENSG00000105325; ENSG00000141552; ENSG00000138031; ENSG00000153107; ENSG00000072062; ENSG00000101224; ENSG00000158402; ENSG00000164045; ENSG00000129467; ENSG00000173175; ENSG00000164109; ENSG0000…
ko00220	Arginine biosynthesis	Metabolism | Amino acid metabolism	8|2386	15|4958	0.441173	0.994989	1.10824	ENSG00000135821; ENSG00000120053; ENSG00000089250; ENSG00000161653; ENSG00000115419; ENSG00000243989; ENSG00000130707; ENSG00000126522
ko00511	Other glycan degradation	Metabolism | Glycan biosynthesis and metabolism	7|2386	13|4958	0.44508	0.994989	1.1189	ENSG00000213614; ENSG00000140400; ENSG00000169660; ENSG00000167280; ENSG00000204099; ENSG00000109323; ENSG00000013288
ko04064	NF-kappa B signaling pathway	Environmental Information Processing | Signal transduction	40|2386	81|4958	0.453161	0.994989	1.02615	ENSG00000162692; ENSG00000082512; ENSG00000107562; ENSG00000077150; ENSG00000177595; ENSG00000175104; ENSG00000173039; ENSG00000067182; ENSG00000149311; ENSG00000082805; ENSG00000111321; ENSG00000150455; ENSG00000198001; ENSG00000103275; ENSG00000166501; ENSG00000102871; ENSG00000125735; ENSG00000105229; ENSG00000172175; ENSG00000127666; ENSG00000115594; ENSG00000090339; ENSG00000104856; ENSG0000…
ko00053	Ascorbate and aldarate metabolism	Metabolism | Carbohydrate metabolism	4|2386	7|4958	0.459001	0.994989	1.1874	ENSG00000111275; ENSG00000164904; ENSG00000100253; ENSG00000130988
ko04122	Sulfur relay system	Genetic Information Processing | Folding sorting and degradation	4|2386	7|4958	0.459001	0.994989	1.1874	ENSG00000128311; ENSG00000124217; ENSG00000244005; ENSG00000164172
ko04730	Long-term depression	Organismal Systems | Nervous system	22|2386	44|4958	0.460064	0.994989	1.03898	ENSG00000213281; ENSG00000185532; ENSG00000137713; ENSG00000123104; ENSG00000017427; ENSG00000133703; ENSG00000089250; ENSG00000087258; ENSG00000102882; ENSG00000166501; ENSG00000159337; ENSG00000088256; ENSG00000126934; ENSG00000196218; ENSG00000154229; ENSG00000155511; ENSG00000087460; ENSG00000104695; ENSG00000078061; ENSG00000156052; ENSG00000254087; ENSG00000146535
ko05031	Amphetamine addiction	Human Diseases | Substance dependence	22|2386	44|4958	0.460064	0.994989	1.03898	ENSG00000273079; ENSG00000183454; ENSG00000166501; ENSG00000105464; ENSG00000115966; ENSG00000125740; ENSG00000072062; ENSG00000154229; ENSG00000161509; ENSG00000131771; ENSG00000118260; ENSG00000101327; ENSG00000152495; ENSG00000155511; ENSG00000070808; ENSG00000170345; ENSG00000087460; ENSG00000173175; ENSG00000069535; ENSG00000176884; ENSG00000198576; ENSG00000146592
ko02010	ABC transporters	Environmental Information Processing | Membrane transport	21|2386	42|4958	0.463748	0.994989	1.03898	ENSG00000117528; ENSG00000135776; ENSG00000172350; ENSG00000150967; ENSG00000091262; ENSG00000121270; ENSG00000140798; ENSG00000064687; ENSG00000138075; ENSG00000108846; ENSG00000141338; ENSG00000144452; ENSG00000115657; ENSG00000160179; ENSG00000114770; ENSG00000001626; ENSG00000197150; ENSG00000101986; ENSG00000165029; ENSG00000005471; ENSG00000004846
ko04213	Longevity regulating pathway - multiple species	Organismal Systems | Aging	21|2386	42|4958	0.463748	0.994989	1.03898	ENSG00000213281; ENSG00000117461; ENSG00000162409; ENSG00000148730; ENSG00000162129; ENSG00000109846; ENSG00000174233; ENSG00000017427; ENSG00000133703; ENSG00000185950; ENSG00000162104; ENSG00000121281; ENSG00000138031; ENSG00000204673; ENSG00000072062; ENSG00000129467; ENSG00000173175; ENSG00000196591; ENSG00000118689; ENSG00000155897; ENSG00000164742
ko00785	Lipoic acid metabolism	Metabolism | Metabolism of cofactors and vitamins	2|2386	3|4958	0.471871	0.994989	1.3853	ENSG00000144182; ENSG00000121897
ko01220	Degradation of aromatic compounds	Metabolism | Overview	2|2386	3|4958	0.471871	0.994989	1.3853	ENSG00000117448; ENSG00000130988
ko04112	Cell cycle - Caulobacter	Cellular Processes | Cell growth and death	2|2386	3|4958	0.471871	0.994989	1.3853	ENSG00000102910; ENSG00000166855
ko00261	Monobactam biosynthesis	Metabolism | Biosynthesis of other secondary metabolites	1|2386	1|4958	0.481242	0.994989	2.07795	ENSG00000138801
ko00361	Chlorocyclohexane and chlorobenzene degradation	Metabolism | Xenobiotics biodegradation and metabolism	1|2386	1|4958	0.481242	0.994989	2.07795	ENSG00000164237
ko00364	Fluorobenzoate degradation	Metabolism | Xenobiotics biodegradation and metabolism	1|2386	1|4958	0.481242	0.994989	2.07795	ENSG00000164237
ko00623	Toluene degradation	Metabolism | Xenobiotics biodegradation and metabolism	1|2386	1|4958	0.481242	0.994989	2.07795	ENSG00000164237
ko00903	Limonene and pinene degradation	Metabolism | Metabolism of terpenoids and polyketides	1|2386	1|4958	0.481242	0.994989	2.07795	ENSG00000111275
ko00940	Phenylpropanoid biosynthesis	Metabolism | Biosynthesis of other secondary metabolites	1|2386	1|4958	0.481242	0.994989	2.07795	ENSG00000117592
ko00944	Flavone and flavonol biosynthesis	Metabolism | Biosynthesis of other secondary metabolites	1|2386	1|4958	0.481242	0.994989	2.07795	ENSG00000169919
ko01503	Cationic antimicrobial peptide (CAMP) resistance	Human Diseases | Drug resistance	1|2386	1|4958	0.481242	0.994989	2.07795	ENSG00000196262
ko04016	MAPK signaling pathway - plant	Environmental Information Processing | Signal transduction	1|2386	1|4958	0.481242	0.994989	2.07795	ENSG00000123191
ko05016	Huntington's disease	Human Diseases | Neurodegenerative diseases	71|2386	146|4958	0.483614	0.994989	1.01051	ENSG00000143252; ENSG00000116459; ENSG00000233954; ENSG00000132906; ENSG00000185842; ENSG00000108064; ENSG00000108179; ENSG00000165637; ENSG00000110717; ENSG00000167792; ENSG00000213619; ENSG00000139180; ENSG00000151366; ENSG00000204370; ENSG00000168959; ENSG00000273079; ENSG00000120868; ENSG00000185591; ENSG00000004779; ENSG00000102978; ENSG00000141510; ENSG00000132535; ENSG00000169375; ENSG0000…
ko05169	Epstein-Barr virus infection	Human Diseases | Infectious diseases	70|2386	144|4958	0.486033	0.994989	1.01012	ENSG00000159352; ENSG00000117461; ENSG00000136634; ENSG00000026025; ENSG00000082512; ENSG00000077150; ENSG00000148606; ENSG00000175104; ENSG00000173039; ENSG00000254445; ENSG00000133101; ENSG00000186184; ENSG00000139687; ENSG00000187555; ENSG00000197471; ENSG00000005844; ENSG00000102978; ENSG00000177455; ENSG00000141510; ENSG00000102871; ENSG00000034152; ENSG00000128829; ENSG00000099817; ENSG0000…
ko05152	Tuberculosis	Human Diseases | Infectious diseases	56|2386	115|4958	0.487723	0.994989	1.01187	ENSG00000163131; ENSG00000158869; ENSG00000132906; ENSG00000066136; ENSG00000136634; ENSG00000175104; ENSG00000130592; ENSG00000173039; ENSG00000166523; ENSG00000067182; ENSG00000150782; ENSG00000172243; ENSG00000150455; ENSG00000120837; ENSG00000120868; ENSG00000198001; ENSG00000111424; ENSG00000111540; ENSG00000111012; ENSG00000140678; ENSG00000167207; ENSG00000102882; ENSG00000102879; ENSG0000…
ko04978	Mineral absorption	Organismal Systems | Digestive system	15|2386	30|4958	0.48994	0.994989	1.03898	ENSG00000018625; ENSG00000170385; ENSG00000174502; ENSG00000143153; ENSG00000111424; ENSG00000092439; ENSG00000018280; ENSG00000138449; ENSG00000177556; ENSG00000225697; ENSG00000114859; ENSG00000089472; ENSG00000119121; ENSG00000136868; ENSG00000147804
ko00620	Pyruvate metabolism	Metabolism | Carbohydrate metabolism	14|2386	28|4958	0.495247	0.994989	1.03898	ENSG00000166796; ENSG00000110435; ENSG00000173599; ENSG00000075239; ENSG00000111275; ENSG00000063854; ENSG00000166816; ENSG00000067225; ENSG00000082212; ENSG00000170634; ENSG00000014641; ENSG00000278540; ENSG00000164904; ENSG00000131069
ko05034	Alcoholism	Human Diseases | Substance dependence	40|2386	82|4958	0.496074	0.994989	1.01364	ENSG00000213281; ENSG00000160691; ENSG00000196890; ENSG00000168243; ENSG00000162188; ENSG00000149295; ENSG00000273079; ENSG00000061273; ENSG00000133703; ENSG00000110931; ENSG00000087258; ENSG00000183454; ENSG00000102882; ENSG00000069966; ENSG00000129946; ENSG00000176533; ENSG00000105464; ENSG00000115966; ENSG00000125740; ENSG00000108840; ENSG00000177885; ENSG00000161509; ENSG00000131771; ENSG0000…
ko05161	Hepatitis B	Human Diseases | Infectious diseases	53|2386	109|4958	0.496091	0.994989	1.01038	ENSG00000213281; ENSG00000117461; ENSG00000007968; ENSG00000142798; ENSG00000132906; ENSG00000026103; ENSG00000134574; ENSG00000185507; ENSG00000173039; ENSG00000150455; ENSG00000120868; ENSG00000166888; ENSG00000135446; ENSG00000133703; ENSG00000133101; ENSG00000139687; ENSG00000102882; ENSG00000166501; ENSG00000072736; ENSG00000141510; ENSG00000127666; ENSG00000126934; ENSG00000126456; ENSG0000…
ko04728	Dopaminergic synapse	Organismal Systems | Nervous system	39|2386	80|4958	0.499398	0.994989	1.013	ENSG00000168243; ENSG00000130643; ENSG00000133794; ENSG00000162188; ENSG00000137713; ENSG00000120457; ENSG00000149295; ENSG00000273079; ENSG00000123104; ENSG00000087258; ENSG00000183454; ENSG00000166501; ENSG00000069966; ENSG00000141404; ENSG00000176533; ENSG00000168280; ENSG00000115966; ENSG00000144285; ENSG00000162989; ENSG00000105723; ENSG00000072062; ENSG00000154229; ENSG00000131771; ENSG0000…
ko03020	RNA polymerase	Genetic Information Processing | Transcription	13|2386	26|4958	0.500937	0.994989	1.03898	ENSG00000148606; ENSG00000186184; ENSG00000102978; ENSG00000099817; ENSG00000068654; ENSG00000125630; ENSG00000144231; ENSG00000100142; ENSG00000100413; ENSG00000171453; ENSG00000163882; ENSG00000168495; ENSG00000137054
ko04960	Aldosterone-regulated sodium reabsorption	Organismal Systems | Excretory system	13|2386	26|4958	0.500937	0.994989	1.03898	ENSG00000018625; ENSG00000117461; ENSG00000143153; ENSG00000151704; ENSG00000111319; ENSG00000017427; ENSG00000133703; ENSG00000065054; ENSG00000102882; ENSG00000166501; ENSG00000049759; ENSG00000154229; ENSG00000118515
ko00640	Propanoate metabolism	Metabolism | Carbohydrate metabolism	12|2386	24|4958	0.507079	0.994989	1.03898	ENSG00000166796; ENSG00000075239; ENSG00000111058; ENSG00000175198; ENSG00000103150; ENSG00000278540; ENSG00000119711; ENSG00000131069; ENSG00000114054; ENSG00000093144; ENSG00000083123; ENSG00000113790
ko04070	Phosphatidylinositol signaling system	Environmental Information Processing | Signal transduction	24|2386	49|4958	0.508546	0.994989	1.01777	ENSG00000143393; ENSG00000117461; ENSG00000143772; ENSG00000138193; ENSG00000123104; ENSG00000102780; ENSG00000166501; ENSG00000132376; ENSG00000078142; ENSG00000186111; ENSG00000040933; ENSG00000154229; ENSG00000151689; ENSG00000168918; ENSG00000115020; ENSG00000145725; ENSG00000163719; ENSG00000068745; ENSG00000100605; ENSG00000124181; ENSG00000163624; ENSG00000148384; ENSG00000104331; ENSG0000…
ko05131	Shigellosis	Human Diseases | Infectious diseases	22|2386	45|4958	0.517861	0.994989	1.01589	ENSG00000116670; ENSG00000158195; ENSG00000070831; ENSG00000035403; ENSG00000173039; ENSG00000161638; ENSG00000167207; ENSG00000102882; ENSG00000184009; ENSG00000067900; ENSG00000134318; ENSG00000104825; ENSG00000241553; ENSG00000197122; ENSG00000099942; ENSG00000180353; ENSG00000109320; ENSG00000130429; ENSG00000269335; ENSG00000136950; ENSG00000104312; ENSG00000104365
ko00030	Pentose phosphate pathway	Metabolism | Carbohydrate metabolism	10|2386	20|4958	0.521096	0.994989	1.03898	ENSG00000049239; ENSG00000152556; ENSG00000149925; ENSG00000171174; ENSG00000105220; ENSG00000197713; ENSG00000168237; ENSG00000130988; ENSG00000101911; ENSG00000148057
ko00562	Inositol phosphate metabolism	Metabolism | Carbohydrate metabolism	21|2386	43|4958	0.522839	0.994989	1.01482	ENSG00000143393; ENSG00000143772; ENSG00000138193; ENSG00000107789; ENSG00000132376; ENSG00000078142; ENSG00000186111; ENSG00000040933; ENSG00000105655; ENSG00000151689; ENSG00000168918; ENSG00000115020; ENSG00000163719; ENSG00000100253; ENSG00000100605; ENSG00000119711; ENSG00000124181; ENSG00000167103; ENSG00000148384; ENSG00000104331; ENSG00000078269
ko05218	Melanoma	Human Diseases | Cancers	20|2386	41|4958	0.52806	0.994989	1.01364	ENSG00000213281; ENSG00000117461; ENSG00000007968; ENSG00000135446; ENSG00000017427; ENSG00000133703; ENSG00000139687; ENSG00000102882; ENSG00000141510; ENSG00000161958; ENSG00000126934; ENSG00000113578; ENSG00000100311; ENSG00000187098; ENSG00000124762; ENSG00000105976; ENSG00000078061; ENSG00000077782; ENSG00000147889; ENSG00000146648
ko05134	Legionellosis	Human Diseases | Infectious diseases	19|2386	39|4958	0.533551	0.994989	1.01234	ENSG00000132906; ENSG00000143761; ENSG00000077150; ENSG00000254772; ENSG00000173039; ENSG00000150782; ENSG00000120868; ENSG00000103490; ENSG00000125730; ENSG00000064012; ENSG00000152700; ENSG00000099968; ENSG00000109320; ENSG00000164305; ENSG00000137462; ENSG00000112339; ENSG00000136869; ENSG00000165280; ENSG00000172115
ko00650	Butanoate metabolism	Metabolism | Carbohydrate metabolism	8|2386	16|4958	0.538417	0.994989	1.03898	ENSG00000075239; ENSG00000122971; ENSG00000183549; ENSG00000112294; ENSG00000087299; ENSG00000138796; ENSG00000113790; ENSG00000161267
ko04110	Cell cycle	Cellular Processes | Cell growth and death	50|2386	104|4958	0.542872	0.994989	0.999017	ENSG00000097046; ENSG00000007968; ENSG00000116809; ENSG00000123080; ENSG00000116670; ENSG00000154473; ENSG00000149311; ENSG00000149554; ENSG00000135476; ENSG00000135446; ENSG00000133101; ENSG00000139687; ENSG00000091651; ENSG00000103479; ENSG00000127564; ENSG00000141510; ENSG00000156970; ENSG00000105325; ENSG00000141552; ENSG00000153107; ENSG00000129355; ENSG00000101224; ENSG00000115942; ENSG0000…
ko00040	Pentose and glucuronate interconversions	Metabolism | Carbohydrate metabolism	7|2386	14|4958	0.548933	0.994989	1.03898	ENSG00000117448; ENSG00000111275; ENSG00000140263; ENSG00000197713; ENSG00000093217; ENSG00000198074; ENSG00000169919
ko00533	Glycosaminoglycan biosynthesis - keratan sulfate	Metabolism | Glycan biosynthesis and metabolism	7|2386	14|4958	0.548933	0.994989	1.03898	ENSG00000126091; ENSG00000175264; ENSG00000183196; ENSG00000157350; ENSG00000156966; ENSG00000121578; ENSG00000008513
ko04964	Proximal tubule bicarbonate reclamation	Organismal Systems | Excretory system	7|2386	14|4958	0.548933	0.994989	1.03898	ENSG00000018625; ENSG00000143153; ENSG00000183048; ENSG00000014641; ENSG00000167434; ENSG00000115419; ENSG00000080493
ko04930	Type II diabetes mellitus	Human Diseases | Endocrine and metabolic diseases	16|2386	33|4958	0.551992	0.994989	1.00749	ENSG00000117461; ENSG00000067606; ENSG00000198216; ENSG00000120833; ENSG00000185950; ENSG00000102882; ENSG00000185338; ENSG00000181856; ENSG00000067225; ENSG00000184557; ENSG00000006283; ENSG00000160883; ENSG00000181092; ENSG00000148408; ENSG00000104365; ENSG00000106633
ko05416	Viral myocarditis	Human Diseases | Cardiovascular diseases	16|2386	33|4958	0.551992	0.994989	1.00749	ENSG00000075151; ENSG00000132906; ENSG00000143322; ENSG00000005844; ENSG00000184009; ENSG00000090339; ENSG00000108823; ENSG00000064012; ENSG00000178562; ENSG00000170624; ENSG00000173402; ENSG00000128340; ENSG00000154639; ENSG00000164305; ENSG00000163069; ENSG00000172115
ko04922	Glucagon signaling pathway	Organismal Systems | Endocrine system	26|2386	54|4958	0.552321	0.994989	1.0005	ENSG00000160741; ENSG00000162409; ENSG00000110090; ENSG00000166796; ENSG00000152270; ENSG00000170145; ENSG00000123104; ENSG00000149923; ENSG00000067225; ENSG00000215644; ENSG00000169169; ENSG00000115966; ENSG00000072062; ENSG00000278540; ENSG00000118260; ENSG00000070808; ENSG00000186951; ENSG00000100393; ENSG00000275993; ENSG00000087460; ENSG00000109819; ENSG00000156052; ENSG00000044446; ENSG0000…
ko04920	Adipocytokine signaling pathway	Organismal Systems | Endocrine system	25|2386	52|4958	0.557429	0.994989	0.999017	ENSG00000116678; ENSG00000028137; ENSG00000162409; ENSG00000110090; ENSG00000173039; ENSG00000067182; ENSG00000185950; ENSG00000110931; ENSG00000102871; ENSG00000181856; ENSG00000103740; ENSG00000118046; ENSG00000184557; ENSG00000169169; ENSG00000104825; ENSG00000168610; ENSG00000186951; ENSG00000109320; ENSG00000146232; ENSG00000109819; ENSG00000181092; ENSG00000174697; ENSG00000269335; ENSG0000…
ko00564	Glycerophospholipid metabolism	Metabolism | Lipid metabolism	24|2386	50|4958	0.562746	0.994989	0.997418	ENSG00000123684; ENSG00000176485; ENSG00000111684; ENSG00000111666; ENSG00000102780; ENSG00000103066; ENSG00000213398; ENSG00000133027; ENSG00000159337; ENSG00000185813; ENSG00000087157; ENSG00000143797; ENSG00000115159; ENSG00000184381; ENSG00000241878; ENSG00000152642; ENSG00000166428; ENSG00000160216; ENSG00000132793; ENSG00000153395; ENSG00000164089; ENSG00000204310; ENSG00000163624; ENSG0000…
ko04723	Retrograde endocannabinoid signaling	Organismal Systems | Nervous system	34|2386	71|4958	0.562873	0.994989	0.995077	ENSG00000187730; ENSG00000168243; ENSG00000134780; ENSG00000162188; ENSG00000120457; ENSG00000168959; ENSG00000174233; ENSG00000123104; ENSG00000087258; ENSG00000102882; ENSG00000162104; ENSG00000166501; ENSG00000121281; ENSG00000069966; ENSG00000176533; ENSG00000138031; ENSG00000162989; ENSG00000072062; ENSG00000154229; ENSG00000113327; ENSG00000155511; ENSG00000129467; ENSG00000101438; ENSG0000…
ko05214	Glioma	Human Diseases | Cancers	22|2386	46|4958	0.574087	0.994989	0.993804	ENSG00000213281; ENSG00000160691; ENSG00000117461; ENSG00000007968; ENSG00000135446; ENSG00000017427; ENSG00000133703; ENSG00000139687; ENSG00000102882; ENSG00000166501; ENSG00000141510; ENSG00000129946; ENSG00000126934; ENSG00000154229; ENSG00000177885; ENSG00000070808; ENSG00000100311; ENSG00000124181; ENSG00000124762; ENSG00000078061; ENSG00000147889; ENSG00000146648
ko01521	EGFR tyrosine kinase inhibitor resistance	Human Diseases | Drug resistance	31|2386	65|4958	0.576672	0.994989	0.991025	ENSG00000213281; ENSG00000160712; ENSG00000160691; ENSG00000117461; ENSG00000066468; ENSG00000065361; ENSG00000017427; ENSG00000133703; ENSG00000102882; ENSG00000166501; ENSG00000129946; ENSG00000126934; ENSG00000087088; ENSG00000153094; ENSG00000196712; ENSG00000141736; ENSG00000168610; ENSG00000154229; ENSG00000177885; ENSG00000158458; ENSG00000100311; ENSG00000124181; ENSG00000197122; ENSG0000…
ko05033	Nicotine addiction	Human Diseases | Substance dependence	12|2386	25|4958	0.58316	0.994989	0.997418	ENSG00000160716; ENSG00000187730; ENSG00000273079; ENSG00000183454; ENSG00000175344; ENSG00000105464; ENSG00000161509; ENSG00000113327; ENSG00000155511; ENSG00000101438; ENSG00000176884; ENSG00000148408
ko05143	African trypanosomiasis	Human Diseases | Infectious diseases	12|2386	25|4958	0.58316	0.994989	0.997418	ENSG00000162692; ENSG00000136634; ENSG00000026103; ENSG00000244734; ENSG00000150782; ENSG00000166501; ENSG00000261701; ENSG00000172009; ENSG00000090339; ENSG00000154229; ENSG00000239732; ENSG00000156052
ko03420	Nucleotide excision repair	Genetic Information Processing | Replication and repair	19|2386	40|4958	0.593229	0.994989	0.987028	ENSG00000134574; ENSG00000175482; ENSG00000110768; ENSG00000177084; ENSG00000111358; ENSG00000134899; ENSG00000175595; ENSG00000105486; ENSG00000062822; ENSG00000163161; ENSG00000012061; ENSG00000104884; ENSG00000154767; ENSG00000183474; ENSG00000035928; ENSG00000204086; ENSG00000106628; ENSG00000272047; ENSG00000049541
ko00061	Fatty acid biosynthesis	Metabolism | Lipid metabolism	4|2386	8|4958	0.59506	0.994989	1.03898	ENSG00000103740; ENSG00000169710; ENSG00000278540; ENSG00000100294
ko00130	Ubiquinone and other terpenoid-quinone biosynthesis	Metabolism | Metabolism of cofactors and vitamins	4|2386	8|4958	0.59506	0.994989	1.03898	ENSG00000167186; ENSG00000167397; ENSG00000181019; ENSG00000115486
ko04310	Wnt signaling pathway	Environmental Information Processing | Signal transduction	46|2386	97|4958	0.595191	0.994989	0.985422	ENSG00000162738; ENSG00000116161; ENSG00000175029; ENSG00000175592; ENSG00000162337; ENSG00000174804; ENSG00000139174; ENSG00000103126; ENSG00000140807; ENSG00000166501; ENSG00000196470; ENSG00000072736; ENSG00000141510; ENSG00000087095; ENSG00000132386; ENSG00000185269; ENSG00000134318; ENSG00000152284; ENSG00000072062; ENSG00000154229; ENSG00000158955; ENSG00000101266; ENSG00000113712; ENSG0000…
ko00052	Galactose metabolism	Metabolism | Carbohydrate metabolism	10|2386	21|4958	0.603202	0.994989	0.989502	ENSG00000152556; ENSG00000214013; ENSG00000171298; ENSG00000143891; ENSG00000115850; ENSG00000108479; ENSG00000160883; ENSG00000198074; ENSG00000213930; ENSG00000106633
ko00601	Glycosphingolipid biosynthesis - lacto and neolacto series	Metabolism | Glycan biosynthesis and metabolism	10|2386	21|4958	0.603202	0.994989	0.989502	ENSG00000126091; ENSG00000196371; ENSG00000111728; ENSG00000176383; ENSG00000156413; ENSG00000176920; ENSG00000111846; ENSG00000183778; ENSG00000064225; ENSG00000121578
ko03430	Mismatch repair	Genetic Information Processing | Replication and repair	10|2386	21|4958	0.603202	0.994989	0.989502	ENSG00000175482; ENSG00000116062; ENSG00000105486; ENSG00000062822; ENSG00000119684; ENSG00000113318; ENSG00000035928; ENSG00000204086; ENSG00000106628; ENSG00000049541
ko05144	Malaria	Human Diseases | Infectious diseases	17|2386	36|4958	0.607791	0.994989	0.981256	ENSG00000162692; ENSG00000213088; ENSG00000136634; ENSG00000244734; ENSG00000110651; ENSG00000150782; ENSG00000123384; ENSG00000005844; ENSG00000137801; ENSG00000115884; ENSG00000090339; ENSG00000105664; ENSG00000119699; ENSG00000239732; ENSG00000137462; ENSG00000105976; ENSG00000136869
ko00062	Fatty acid elongation	Metabolism | Lipid metabolism	9|2386	19|4958	0.614908	0.994989	0.984294	ENSG00000066322; ENSG00000097021; ENSG00000116353; ENSG00000119915; ENSG00000149084; ENSG00000197977; ENSG00000206527; ENSG00000138796; ENSG00000170522
ko04977	Vitamin digestion and absorption	Organismal Systems | Digestive system	9|2386	19|4958	0.614908	0.994989	0.984294	ENSG00000132763; ENSG00000107611; ENSG00000073060; ENSG00000138074; ENSG00000101276; ENSG00000135917; ENSG00000185339; ENSG00000121207; ENSG00000168216
ko05110	Vibrio cholerae infection	Human Diseases | Infectious diseases	16|2386	34|4958	0.615745	0.994989	0.977861	ENSG00000143761; ENSG00000162104; ENSG00000104067; ENSG00000184009; ENSG00000138031; ENSG00000116039; ENSG00000072062; ENSG00000154229; ENSG00000064651; ENSG00000100554; ENSG00000197930; ENSG00000124181; ENSG00000087460; ENSG00000114573; ENSG00000001626; ENSG00000132432
ko00521	Streptomycin biosynthesis	Metabolism | Biosynthesis of other secondary metabolites	3|2386	6|4958	0.620533	0.994989	1.03898	ENSG00000105655; ENSG00000160883; ENSG00000106633
ko04711	Circadian rhythm - fly	Organismal Systems | Environmental adaptation	3|2386	6|4958	0.620533	0.994989	1.03898	ENSG00000133794; ENSG00000132326; ENSG00000213923
ko00071	Fatty acid degradation	Metabolism | Lipid metabolism	15|2386	32|4958	0.624224	0.994989	0.974041	ENSG00000157184; ENSG00000110090; ENSG00000075239; ENSG00000111275; ENSG00000122971; ENSG00000072778; ENSG00000103740; ENSG00000169169; ENSG00000105607; ENSG00000161533; ENSG00000198721; ENSG00000164904; ENSG00000060971; ENSG00000138796; ENSG00000113790
ko04662	B cell receptor signaling pathway	Organismal Systems | Immune system	26|2386	56|4958	0.650989	0.994989	0.964765	ENSG00000213281; ENSG00000117461; ENSG00000155629; ENSG00000173039; ENSG00000110651; ENSG00000111679; ENSG00000133703; ENSG00000102882; ENSG00000177455; ENSG00000166501; ENSG00000072736; ENSG00000172175; ENSG00000126934; ENSG00000012124; ENSG00000104825; ENSG00000177885; ENSG00000168918; ENSG00000128340; ENSG00000170345; ENSG00000101096; ENSG00000109320; ENSG00000146232; ENSG00000070190; ENSG0000…
ko04666	Fc gamma R-mediated phagocytosis	Organismal Systems | Immune system	26|2386	56|4958	0.650989	0.994989	0.964765	ENSG00000117461; ENSG00000158195; ENSG00000070831; ENSG00000172757; ENSG00000033327; ENSG00000132970; ENSG00000102882; ENSG00000166501; ENSG00000186111; ENSG00000151693; ENSG00000063176; ENSG00000136717; ENSG00000154229; ENSG00000168918; ENSG00000134516; ENSG00000128340; ENSG00000241553; ENSG00000165527; ENSG00000124181; ENSG00000099942; ENSG00000145555; ENSG00000130429; ENSG00000148180; ENSG0000…
ko04721	Synaptic vesicle cycle	Organismal Systems | Nervous system	18|2386	39|4958	0.657519	0.994989	0.959056	ENSG00000166900; ENSG00000067715; ENSG00000220205; ENSG00000042753; ENSG00000116039; ENSG00000006125; ENSG00000141367; ENSG00000175416; ENSG00000145920; ENSG00000100554; ENSG00000101438; ENSG00000114573; ENSG00000079841; ENSG00000136854; ENSG00000122705; ENSG00000106976; ENSG00000198722; ENSG00000148408
ko00440	Phosphonate and phosphinate metabolism	Metabolism | Metabolism of other amino acids	2|2386	4|4958	0.658919	0.994989	1.03898	ENSG00000111666; ENSG00000185813
ko00730	Thiamine metabolism	Metabolism | Metabolism of cofactors and vitamins	2|2386	4|4958	0.658919	0.994989	1.03898	ENSG00000135778; ENSG00000244005
ko05120	Epithelial cell signaling in Helicobacter pylori infection	Human Diseases | Infectious diseases	24|2386	52|4958	0.663999	0.994989	0.959056	ENSG00000158769; ENSG00000070831; ENSG00000173039; ENSG00000166086; ENSG00000104067; ENSG00000137845; ENSG00000103653; ENSG00000151694; ENSG00000116039; ENSG00000180871; ENSG00000100554; ENSG00000124181; ENSG00000154721; ENSG00000183067; ENSG00000197122; ENSG00000114573; ENSG00000109320; ENSG00000164305; ENSG00000106278; ENSG00000105976; ENSG00000269335; ENSG00000104365; ENSG00000254087; ENSG0000…
ko04740	Olfactory transduction	Organismal Systems | Sensory system	11|2386	24|4958	0.665134	0.994989	0.952396	ENSG00000185532; ENSG00000070729; ENSG00000141480; ENSG00000132518; ENSG00000141404; ENSG00000176533; ENSG00000138031; ENSG00000072062; ENSG00000070808; ENSG00000140090; ENSG00000104490
ko05213	Endometrial cancer	Human Diseases | Cancers	17|2386	37|4958	0.665971	0.994989	0.954736	ENSG00000213281; ENSG00000117461; ENSG00000132906; ENSG00000166333; ENSG00000133703; ENSG00000103126; ENSG00000102882; ENSG00000141510; ENSG00000126934; ENSG00000152284; ENSG00000141736; ENSG00000177885; ENSG00000134982; ENSG00000044115; ENSG00000118689; ENSG00000078061; ENSG00000146648
ko00534	Glycosaminoglycan biosynthesis - heparan sulfate / heparin	Metabolism | Glycan biosynthesis and metabolism	10|2386	22|4958	0.677737	0.994989	0.944525	ENSG00000158008; ENSG00000149541; ENSG00000125430; ENSG00000015532; ENSG00000070614; ENSG00000138653; ENSG00000164100; ENSG00000002587; ENSG00000171004; ENSG00000182197
ko04614	Renin-angiotensin system	Organismal Systems | Endocrine system	10|2386	22|4958	0.677737	0.994989	0.944525	ENSG00000135744; ENSG00000166825; ENSG00000172009; ENSG00000159640; ENSG00000113441; ENSG00000100448; ENSG00000064601; ENSG00000196549; ENSG00000123213; ENSG00000130368
ko05164	Influenza A	Human Diseases | Infectious diseases	51|2386	110|4958	0.680484	0.994989	0.963415	ENSG00000160752; ENSG00000117461; ENSG00000132906; ENSG00000135828; ENSG00000162711; ENSG00000026103; ENSG00000185507; ENSG00000173039; ENSG00000067182; ENSG00000150782; ENSG00000160703; ENSG00000198001; ENSG00000089127; ENSG00000102580; ENSG00000103490; ENSG00000102882; ENSG00000034152; ENSG00000128829; ENSG00000184557; ENSG00000127666; ENSG00000184009; ENSG00000126934; ENSG00000126456; ENSG0000…
ko00520	Amino sugar and nucleotide sugar metabolism	Metabolism | Carbohydrate metabolism	15|2386	33|4958	0.684417	0.994989	0.944525	ENSG00000157353; ENSG00000178802; ENSG00000213614; ENSG00000124357; ENSG00000105220; ENSG00000108479; ENSG00000160883; ENSG00000131459; ENSG00000173540; ENSG00000100522; ENSG00000065615; ENSG00000102032; ENSG00000159921; ENSG00000213930; ENSG00000106633
ko04141	Protein processing in endoplasmic reticulum	Genetic Information Processing | Folding sorting and degradation	58|2386	125|4958	0.684517	0.994989	0.964171	ENSG00000160803; ENSG00000118217; ENSG00000160087; ENSG00000116663; ENSG00000244038; ENSG00000116406; ENSG00000162909; ENSG00000180667; ENSG00000148719; ENSG00000089597; ENSG00000014216; ENSG00000198168; ENSG00000162298; ENSG00000109846; ENSG00000149428; ENSG00000134910; ENSG00000136026; ENSG00000102580; ENSG00000103266; ENSG00000159461; ENSG00000051108; ENSG00000132388; ENSG00000128829; ENSG0000…
ko04062	Chemokine signaling pathway	Organismal Systems | Immune system	66|2386	142|4958	0.685232	0.994989	0.96581	ENSG00000213281; ENSG00000160691; ENSG00000117461; ENSG00000067606; ENSG00000070831; ENSG00000168243; ENSG00000107562; ENSG00000148498; ENSG00000162188; ENSG00000173039; ENSG00000160683; ENSG00000174233; ENSG00000127314; ENSG00000133703; ENSG00000089159; ENSG00000102882; ENSG00000162104; ENSG00000006210; ENSG00000166501; ENSG00000121281; ENSG00000050820; ENSG00000141480; ENSG00000069966; ENSG0000…
ko04630	Jak-STAT signaling pathway	Environmental Information Processing | Signal transduction	57|2386	123|4958	0.688294	0.994989	0.962955	ENSG00000116678; ENSG00000162594; ENSG00000081985; ENSG00000160712; ENSG00000143384; ENSG00000117461; ENSG00000119535; ENSG00000185436; ENSG00000142677; ENSG00000117400; ENSG00000134470; ENSG00000136634; ENSG00000111679; ENSG00000166888; ENSG00000120833; ENSG00000172458; ENSG00000077238; ENSG00000185338; ENSG00000103522; ENSG00000150281; ENSG00000033800; ENSG00000105229; ENSG00000175354; ENSG0000…
ko03320	PPAR signaling pathway	Organismal Systems | Endocrine system	27|2386	59|4958	0.689534	0.994989	0.950928	ENSG00000157184; ENSG00000095637; ENSG00000025434; ENSG00000110090; ENSG00000166333; ENSG00000134824; ENSG00000110245; ENSG00000150991; ENSG00000166819; ENSG00000140284; ENSG00000103740; ENSG00000167676; ENSG00000214456; ENSG00000169169; ENSG00000161533; ENSG00000135929; ENSG00000113396; ENSG00000186951; ENSG00000060971; ENSG00000180432; ENSG00000168306; ENSG00000112033; ENSG00000113790; ENSG0000…
ko04973	Carbohydrate digestion and absorption	Organismal Systems | Digestive system	9|2386	20|4958	0.691663	0.994989	0.93508	ENSG00000018625; ENSG00000117461; ENSG00000169962; ENSG00000179002; ENSG00000142583; ENSG00000143153; ENSG00000166501; ENSG00000115850; ENSG00000160883
ko04113	Meiosis - yeast	Cellular Processes | Cell growth and death	20|2386	44|4958	0.693364	0.994989	0.944525	ENSG00000097046; ENSG00000137713; ENSG00000149554; ENSG00000135476; ENSG00000091651; ENSG00000141552; ENSG00000153107; ENSG00000072062; ENSG00000115942; ENSG00000100206; ENSG00000154001; ENSG00000073111; ENSG00000164109; ENSG00000113456; ENSG00000112118; ENSG00000104695; ENSG00000166508; ENSG00000176248; ENSG00000081377; ENSG00000104738
ko00513	Various types of N-glycan biosynthesis	Metabolism | Glycan biosynthesis and metabolism	14|2386	31|4958	0.69454	0.994989	0.938431	ENSG00000172339; ENSG00000126091; ENSG00000244038; ENSG00000182272; ENSG00000134910; ENSG00000139044; ENSG00000086848; ENSG00000182050; ENSG00000213614; ENSG00000169660; ENSG00000071073; ENSG00000124302; ENSG00000131446; ENSG00000214160
ko04668	TNF signaling pathway	Environmental Information Processing | Signal transduction	39|2386	85|4958	0.700354	0.994989	0.953415	ENSG00000162692; ENSG00000184371; ENSG00000117461; ENSG00000028137; ENSG00000082512; ENSG00000026103; ENSG00000173039; ENSG00000067182; ENSG00000087470; ENSG00000157227; ENSG00000247077; ENSG00000167207; ENSG00000102882; ENSG00000006210; ENSG00000102871; ENSG00000034152; ENSG00000184557; ENSG00000115966; ENSG00000090339; ENSG00000003402; ENSG00000003400; ENSG00000064012; ENSG00000118260; ENSG0000…
ko05130	Pathogenic Escherichia coli infection	Human Diseases | Infectious diseases	13|2386	29|4958	0.705366	0.994989	0.931497	ENSG00000070831; ENSG00000184009; ENSG00000067900; ENSG00000134318; ENSG00000154229; ENSG00000127824; ENSG00000115053; ENSG00000067560; ENSG00000241553; ENSG00000180353; ENSG00000130429; ENSG00000136950; ENSG00000136869
ko04140	Regulation of autophagy	Cellular Processes | Transport and catabolism	8|2386	18|4958	0.707202	0.994989	0.923535	ENSG00000162409; ENSG00000175224; ENSG00000083290; ENSG00000078142; ENSG00000126581; ENSG00000145782; ENSG00000126775; ENSG00000152348
ko04744	Phototransduction	Organismal Systems | Sensory system	8|2386	18|4958	0.707202	0.994989	0.923535	ENSG00000070729; ENSG00000109047; ENSG00000132518; ENSG00000074621; ENSG00000185527; ENSG00000108370; ENSG00000132915; ENSG00000133256
ko00790	Folate biosynthesis	Metabolism | Metabolism of cofactors and vitamins	4|2386	9|4958	0.707998	0.994989	0.923535	ENSG00000131979; ENSG00000178700; ENSG00000164172; ENSG00000136877
ko02020	Two-component system	Environmental Information Processing | Signal transduction	4|2386	9|4958	0.707998	0.994989	0.923535	ENSG00000135821; ENSG00000075239; ENSG00000082212; ENSG00000172115
ko04742	Taste transduction	Organismal Systems | Sensory system	17|2386	38|4958	0.719131	0.994989	0.929611	ENSG00000169962; ENSG00000179002; ENSG00000133019; ENSG00000107593; ENSG00000185933; ENSG00000070985; ENSG00000109991; ENSG00000111319; ENSG00000174233; ENSG00000138622; ENSG00000136531; ENSG00000169432; ENSG00000072062; ENSG00000129467; ENSG00000164626; ENSG00000124493; ENSG00000155897
ko04913	Ovarian Steroidogenesis	Organismal Systems | Endocrine system	17|2386	38|4958	0.719131	0.994989	0.929611	ENSG00000174233; ENSG00000017427; ENSG00000073060; ENSG00000162104; ENSG00000121281; ENSG00000086696; ENSG00000159337; ENSG00000138031; ENSG00000130164; ENSG00000072062; ENSG00000108786; ENSG00000153162; ENSG00000129467; ENSG00000087460; ENSG00000173175; ENSG00000155897; ENSG00000164742
ko05224	Breast cancer	Human Diseases | Cancers	41|2386	90|4958	0.724906	0.994989	0.946624	ENSG00000213281; ENSG00000160691; ENSG00000117461; ENSG00000007968; ENSG00000077150; ENSG00000162337; ENSG00000082175; ENSG00000174804; ENSG00000185591; ENSG00000135446; ENSG00000017427; ENSG00000133703; ENSG00000139687; ENSG00000103126; ENSG00000102882; ENSG00000141510; ENSG00000161958; ENSG00000128917; ENSG00000129946; ENSG00000126934; ENSG00000152284; ENSG00000141736; ENSG00000012048; ENSG0000…
ko00590	Arachidonic acid metabolism	Metabolism | Lipid metabolism	16|2386	36|4958	0.728619	0.994989	0.923535	ENSG00000176485; ENSG00000111144; ENSG00000110958; ENSG00000179593; ENSG00000161905; ENSG00000159337; ENSG00000186526; ENSG00000186115; ENSG00000197408; ENSG00000184381; ENSG00000124212; ENSG00000159231; ENSG00000164294; ENSG00000059377; ENSG00000148344; ENSG00000095303
ko00232	Caffeine metabolism	Metabolism | Biosynthesis of other secondary metabolites	1|2386	2|4958	0.730941	0.994989	1.03898	ENSG00000158125
ko00254	Aflatoxin biosynthesis	Metabolism | Biosynthesis of other secondary metabolites	1|2386	2|4958	0.730941	0.994989	1.03898	ENSG00000278540
ko00281	Geraniol degradation	Metabolism | Metabolism of terpenoids and polyketides	1|2386	2|4958	0.730941	0.994989	1.03898	ENSG00000138796
ko00290	Valine, leucine and isoleucine biosynthesis	Metabolism | Amino acid metabolism	1|2386	2|4958	0.730941	0.994989	1.03898	ENSG00000139410
ko00471	D-Glutamine and D-glutamate metabolism	Metabolism | Metabolism of other amino acids	1|2386	2|4958	0.730941	0.994989	1.03898	ENSG00000115419
ko00909	Sesquiterpenoid and triterpenoid biosynthesis	Metabolism | Metabolism of terpenoids and polyketides	1|2386	2|4958	0.730941	0.994989	1.03898	ENSG00000104549
ko04623	Cytosolic DNA-sensing pathway	Organismal Systems | Immune system	21|2386	47|4958	0.732228	0.994989	0.928448	ENSG00000148606; ENSG00000185507; ENSG00000173039; ENSG00000150782; ENSG00000186184; ENSG00000103490; ENSG00000099817; ENSG00000126456; ENSG00000104825; ENSG00000088888; ENSG00000100142; ENSG00000100413; ENSG00000129465; ENSG00000124256; ENSG00000109320; ENSG00000171453; ENSG00000164430; ENSG00000163882; ENSG00000168495; ENSG00000269335; ENSG00000104365
ko03030	DNA replication	Genetic Information Processing | Replication and repair	15|2386	34|4958	0.738633	0.994989	0.916745	ENSG00000175482; ENSG00000014138; ENSG00000177084; ENSG00000136104; ENSG00000105486; ENSG00000062822; ENSG00000171865; ENSG00000073111; ENSG00000112118; ENSG00000035928; ENSG00000166508; ENSG00000204086; ENSG00000104738; ENSG00000106628; ENSG00000049541
ko05210	Colorectal cancer	Human Diseases | Cancers	20|2386	45|4958	0.740324	0.994989	0.923535	ENSG00000117461; ENSG00000132906; ENSG00000133703; ENSG00000103126; ENSG00000102882; ENSG00000141510; ENSG00000116062; ENSG00000087088; ENSG00000152284; ENSG00000134982; ENSG00000128340; ENSG00000067560; ENSG00000170345; ENSG00000119699; ENSG00000157500; ENSG00000164305; ENSG00000113318; ENSG00000078061; ENSG00000160271; ENSG00000172115
ko04150	mTOR signaling pathway	Environmental Information Processing | Signal transduction	51|2386	112|4958	0.741922	0.994989	0.946212	ENSG00000213281; ENSG00000117461; ENSG00000162409; ENSG00000130766; ENSG00000168209; ENSG00000162337; ENSG00000168003; ENSG00000067182; ENSG00000174804; ENSG00000017427; ENSG00000133703; ENSG00000130779; ENSG00000103148; ENSG00000100726; ENSG00000102882; ENSG00000166501; ENSG00000167965; ENSG00000103091; ENSG00000083290; ENSG00000154803; ENSG00000118046; ENSG00000126934; ENSG00000176641; ENSG0000…
ko04066	HIF-1 signaling pathway	Environmental Information Processing | Signal transduction	31|2386	69|4958	0.743831	0.994989	0.933574	ENSG00000143437; ENSG00000160712; ENSG00000117461; ENSG00000170525; ENSG00000173039; ENSG00000111321; ENSG00000017427; ENSG00000102755; ENSG00000102882; ENSG00000166501; ENSG00000099875; ENSG00000126934; ENSG00000152256; ENSG00000141736; ENSG00000168610; ENSG00000154229; ENSG00000101280; ENSG00000160883; ENSG00000070808; ENSG00000134086; ENSG00000100393; ENSG00000159128; ENSG00000124181; ENSG0000…
ko04917	Prolactin signaling pathway	Organismal Systems | Endocrine system	25|2386	56|4958	0.744524	0.994989	0.927658	ENSG00000213281; ENSG00000160691; ENSG00000117461; ENSG00000135374; ENSG00000173039; ENSG00000120833; ENSG00000133703; ENSG00000102882; ENSG00000185338; ENSG00000184557; ENSG00000129946; ENSG00000126934; ENSG00000171150; ENSG00000168610; ENSG00000177885; ENSG00000126561; ENSG00000115415; ENSG00000125347; ENSG00000170345; ENSG00000140009; ENSG00000197122; ENSG00000109320; ENSG00000118689; ENSG0000…
ko05221	Acute myeloid leukemia	Human Diseases | Cancers	19|2386	43|4958	0.748757	0.994989	0.918166	ENSG00000213281; ENSG00000117461; ENSG00000173039; ENSG00000133703; ENSG00000102882; ENSG00000126934; ENSG00000152284; ENSG00000173801; ENSG00000168610; ENSG00000177885; ENSG00000131759; ENSG00000126561; ENSG00000159216; ENSG00000109320; ENSG00000112033; ENSG00000102096; ENSG00000269335; ENSG00000078061; ENSG00000104365
ko04514	Cell adhesion molecules (CAMs)	Environmental Information Processing | Signaling molecules and interaction	42|2386	93|4958	0.752085	0.994989	0.938431	ENSG00000162692; ENSG00000158769; ENSG00000197965; ENSG00000172260; ENSG00000142949; ENSG00000162512; ENSG00000077943; ENSG00000110400; ENSG00000166086; ENSG00000010610; ENSG00000139626; ENSG00000197471; ENSG00000005844; ENSG00000179776; ENSG00000090863; ENSG00000067141; ENSG00000103855; ENSG00000173482; ENSG00000099866; ENSG00000150637; ENSG00000115884; ENSG00000153563; ENSG00000012124; ENSG0000…
ko04910	Insulin signaling pathway	Organismal Systems | Endocrine system	38|2386	85|4958	0.771804	0.994989	0.928968	ENSG00000213281; ENSG00000160691; ENSG00000117461; ENSG00000142949; ENSG00000162409; ENSG00000067606; ENSG00000095637; ENSG00000152270; ENSG00000120833; ENSG00000133703; ENSG00000185950; ENSG00000102882; ENSG00000185338; ENSG00000072310; ENSG00000181856; ENSG00000099875; ENSG00000169710; ENSG00000184557; ENSG00000129946; ENSG00000126934; ENSG00000079435; ENSG00000072062; ENSG00000278540; ENSG0000…
ko05321	Inflammatiory bowel disease (IBD)	Human Diseases | Immune diseases	20|2386	46|4958	0.78246	0.994989	0.903459	ENSG00000162594; ENSG00000081985; ENSG00000143365; ENSG00000136634; ENSG00000173039; ENSG00000150782; ENSG00000166888; ENSG00000077238; ENSG00000167207; ENSG00000103522; ENSG00000178573; ENSG00000168610; ENSG00000115415; ENSG00000119699; ENSG00000159128; ENSG00000109320; ENSG00000137462; ENSG00000049768; ENSG00000147168; ENSG00000136869
ko04726	Serotonergic synapse	Organismal Systems | Nervous system	35|2386	79|4958	0.7875	0.994989	0.920613	ENSG00000213281; ENSG00000158748; ENSG00000168243; ENSG00000162188; ENSG00000120457; ENSG00000079337; ENSG00000123104; ENSG00000133703; ENSG00000087258; ENSG00000102882; ENSG00000166501; ENSG00000179593; ENSG00000108576; ENSG00000161905; ENSG00000159337; ENSG00000069966; ENSG00000176533; ENSG00000162989; ENSG00000072062; ENSG00000154229; ENSG00000080709; ENSG00000164270; ENSG00000142192; ENSG0000…
ko04919	Thyroid hormone signaling pathway	Organismal Systems | Endocrine system	35|2386	79|4958	0.7875	0.994989	0.920613	ENSG00000018625; ENSG00000213281; ENSG00000117461; ENSG00000090020; ENSG00000132906; ENSG00000143153; ENSG00000138193; ENSG00000042429; ENSG00000139155; ENSG00000133703; ENSG00000102882; ENSG00000166501; ENSG00000141027; ENSG00000141510; ENSG00000169375; ENSG00000184009; ENSG00000126934; ENSG00000072062; ENSG00000126351; ENSG00000125686; ENSG00000154229; ENSG00000115415; ENSG00000114166; ENSG0000…
ko00072	Synthesis and degradation of ketone bodies	Metabolism | Lipid metabolism	2|2386	5|4958	0.788299	0.994989	0.831182	ENSG00000075239; ENSG00000161267
ko00400	Phenylalanine, tyrosine and tryptophan biosynthesis	Metabolism | Amino acid metabolism	2|2386	5|4958	0.788299	0.994989	0.831182	ENSG00000120053; ENSG00000104951
ko00120	Primary bile acid biosynthesis	Metabolism | Lipid metabolism	7|2386	17|4958	0.79238	0.994989	0.855628	ENSG00000099377; ENSG00000135929; ENSG00000180432; ENSG00000036530; ENSG00000101473; ENSG00000168306; ENSG00000122787
ko00330	Arginine and proline metabolism	Metabolism | Amino acid metabolism	14|2386	33|4958	0.796985	0.994989	0.881557	ENSG00000159423; ENSG00000116771; ENSG00000143811; ENSG00000120053; ENSG00000241935; ENSG00000172508; ENSG00000149380; ENSG00000089250; ENSG00000111275; ENSG00000130005; ENSG00000133313; ENSG00000250799; ENSG00000164904; ENSG00000069535
ko04950	Maturity onset diabetes of the young	Human Diseases | Endocrine and metabolic diseases	10|2386	24|4958	0.798885	0.994989	0.865814	ENSG00000116833; ENSG00000007372; ENSG00000121351; ENSG00000170608; ENSG00000101076; ENSG00000185002; ENSG00000163623; ENSG00000180535; ENSG00000130675; ENSG00000106633
ko00380	Tryptophan metabolism	Metabolism | Amino acid metabolism	13|2386	31|4958	0.80809	0.994989	0.8714	ENSG00000117009; ENSG00000075239; ENSG00000111275; ENSG00000183077; ENSG00000104951; ENSG00000115919; ENSG00000105607; ENSG00000164904; ENSG00000138796; ENSG00000109576; ENSG00000113790; ENSG00000069535; ENSG00000105953
ko00510	N-Glycan biosynthesis	Metabolism | Glycan biosynthesis and metabolism	17|2386	40|4958	0.808589	0.994989	0.883131	ENSG00000172339; ENSG00000244038; ENSG00000089597; ENSG00000159063; ENSG00000172269; ENSG00000134910; ENSG00000086848; ENSG00000182050; ENSG00000144057; ENSG00000071073; ENSG00000152127; ENSG00000167889; ENSG00000131446; ENSG00000214160; ENSG00000073849; ENSG00000167130; ENSG00000136908
ko04111	Cell cycle - yeast	Cellular Processes | Cell growth and death	25|2386	58|4958	0.816312	0.994989	0.89567	ENSG00000097046; ENSG00000154473; ENSG00000137713; ENSG00000010292; ENSG00000149554; ENSG00000135476; ENSG00000091651; ENSG00000105325; ENSG00000141552; ENSG00000153107; ENSG00000115942; ENSG00000156475; ENSG00000113558; ENSG00000183765; ENSG00000073111; ENSG00000164109; ENSG00000113456; ENSG00000112118; ENSG00000109805; ENSG00000104695; ENSG00000166508; ENSG00000176248; ENSG00000081377; ENSG0000…
ko03060	Protein export	Genetic Information Processing | Folding sorting and degradation	8|2386	20|4958	0.829433	0.994989	0.831182	ENSG00000153037; ENSG00000114902; ENSG00000008952; ENSG00000129128; ENSG00000025796; ENSG00000174780; ENSG00000044574; ENSG00000132432
ko04745	Phototransduction - fly	Organismal Systems | Sensory system	5|2386	13|4958	0.835199	0.994989	0.799213	ENSG00000134780; ENSG00000184009; ENSG00000154229; ENSG00000070808; ENSG00000156052
ko04660	T cell receptor signaling pathway	Organismal Systems | Immune system	36|2386	83|4958	0.837507	0.994989	0.901282	ENSG00000213281; ENSG00000117461; ENSG00000070831; ENSG00000136634; ENSG00000173039; ENSG00000111679; ENSG00000160654; ENSG00000010610; ENSG00000135446; ENSG00000133703; ENSG00000102882; ENSG00000072736; ENSG00000259288; ENSG00000172575; ENSG00000172175; ENSG00000126934; ENSG00000153563; ENSG00000104825; ENSG00000130669; ENSG00000177885; ENSG00000101349; ENSG00000188389; ENSG00000178562; ENSG0000…
ko00514	Other types of O-glycan biosynthesis	Metabolism | Glycan biosynthesis and metabolism	10|2386	25|4958	0.845113	0.994989	0.831182	ENSG00000126091; ENSG00000109956; ENSG00000196371; ENSG00000151233; ENSG00000144057; ENSG00000167889; ENSG00000101346; ENSG00000163389; ENSG00000073849; ENSG00000106397
ko04011	MAPK signaling pathway - yeast	Environmental Information Processing | Signal transduction	7|2386	18|4958	0.846583	0.994989	0.808094	ENSG00000070831; ENSG00000102882; ENSG00000166484; ENSG00000186111; ENSG00000154229; ENSG00000152642; ENSG00000067560
ko03040	Spliceosome	Genetic Information Processing | Transcription	49|2386	112|4958	0.849177	0.994989	0.909105	ENSG00000265241; ENSG00000060688; ENSG00000188529; ENSG00000084072; ENSG00000134748; ENSG00000171960; ENSG00000183431; ENSG00000165630; ENSG00000153187; ENSG00000110844; ENSG00000139343; ENSG00000131876; ENSG00000189091; ENSG00000174231; ENSG00000021776; ENSG00000141543; ENSG00000141759; ENSG00000167088; ENSG00000063244; ENSG00000125743; ENSG00000144028; ENSG00000124380; ENSG00000085872; ENSG0000…
ko04932	Non-alcoholic fatty liver disease (NAFLD)	Human Diseases | Endocrine and metabolic diseases	54|2386	123|4958	0.850936	0.994989	0.912273	ENSG00000143252; ENSG00000116678; ENSG00000160712; ENSG00000117461; ENSG00000233954; ENSG00000162409; ENSG00000070831; ENSG00000026103; ENSG00000110717; ENSG00000025434; ENSG00000173327; ENSG00000173039; ENSG00000167792; ENSG00000213619; ENSG00000139180; ENSG00000067182; ENSG00000151366; ENSG00000204370; ENSG00000185950; ENSG00000175727; ENSG00000004779; ENSG00000072310; ENSG00000115286; ENSG0000…
ko05140	Leishmaniasis	Human Diseases | Infectious diseases	20|2386	48|4958	0.852036	0.994989	0.865814	ENSG00000116701; ENSG00000136634; ENSG00000175104; ENSG00000173039; ENSG00000111679; ENSG00000198001; ENSG00000102882; ENSG00000166501; ENSG00000051523; ENSG00000125730; ENSG00000104825; ENSG00000115415; ENSG00000100324; ENSG00000170345; ENSG00000119699; ENSG00000159128; ENSG00000109320; ENSG00000137462; ENSG00000184216; ENSG00000136869
ko04214	Apoptosis - fly	Cellular Processes | Cell growth and death	16|2386	39|4958	0.853599	0.994989	0.852494	ENSG00000143799; ENSG00000175104; ENSG00000149311; ENSG00000120868; ENSG00000087470; ENSG00000133703; ENSG00000150457; ENSG00000102882; ENSG00000176619; ENSG00000064012; ENSG00000151748; ENSG00000175054; ENSG00000109381; ENSG00000101966; ENSG00000146648; ENSG00000172115
ko00480	Glutathione metabolism	Metabolism | Metabolism of other amino acids	9|2386	23|4958	0.858858	0.994989	0.813113	ENSG00000023909; ENSG00000166825; ENSG00000182054; ENSG00000164294; ENSG00000001084; ENSG00000197448; ENSG00000104687; ENSG00000178814; ENSG00000048392
ko05133	Pertussis	Human Diseases | Infectious diseases	23|2386	55|4958	0.859351	0.994989	0.868963	ENSG00000173369; ENSG00000136634; ENSG00000162711; ENSG00000122852; ENSG00000172757; ENSG00000175104; ENSG00000173039; ENSG00000150455; ENSG00000182326; ENSG00000198001; ENSG00000161638; ENSG00000103490; ENSG00000102882; ENSG00000125730; ENSG00000127666; ENSG00000126456; ENSG00000125347; ENSG00000067560; ENSG00000170345; ENSG00000109320; ENSG00000164305; ENSG00000184216; ENSG00000136869
ko00460	Cyanoamino acid metabolism	Metabolism | Metabolism of other amino acids	1|2386	3|4958	0.860476	0.994989	0.692652	ENSG00000176974
ko00625	Chloroalkane and chloroalkene degradation	Metabolism | Xenobiotics biodegradation and metabolism	1|2386	3|4958	0.860476	0.994989	0.692652	ENSG00000111275
ko00643	Styrene degradation	Metabolism | Xenobiotics biodegradation and metabolism	1|2386	3|4958	0.860476	0.994989	0.692652	ENSG00000103876
ko00780	Biotin metabolism	Metabolism | Metabolism of cofactors and vitamins	1|2386	3|4958	0.860476	0.994989	0.692652	ENSG00000159267
ko04712	Circadian rhythm - plant	Organismal Systems | Environmental adaptation	1|2386	3|4958	0.860476	0.994989	0.692652	ENSG00000101266
ko00360	Phenylalanine metabolism	Metabolism | Amino acid metabolism	4|2386	11|4958	0.860966	0.994989	0.75562	ENSG00000120053; ENSG00000006534; ENSG00000104951; ENSG00000069535
ko00591	Linoleic acid metabolism	Metabolism | Lipid metabolism	4|2386	11|4958	0.860966	0.994989	0.75562	ENSG00000176485; ENSG00000161905; ENSG00000159337; ENSG00000184381
ko05010	Alzheimer's disease	Human Diseases | Neurodegenerative diseases	62|2386	141|4958	0.861484	0.994989	0.913711	ENSG00000143252; ENSG00000116459; ENSG00000118217; ENSG00000233954; ENSG00000132906; ENSG00000162909; ENSG00000143801; ENSG00000119912; ENSG00000026103; ENSG00000110717; ENSG00000166313; ENSG00000014216; ENSG00000167792; ENSG00000213619; ENSG00000139180; ENSG00000067182; ENSG00000151366; ENSG00000204370; ENSG00000273079; ENSG00000120868; ENSG00000123104; ENSG00000123384; ENSG00000089250; ENSG0000…
ko00010	Glycolysis / Gluconeogenesis	Metabolism | Carbohydrate metabolism	15|2386	37|4958	0.86272	0.994989	0.842414	ENSG00000117448; ENSG00000107789; ENSG00000166796; ENSG00000006534; ENSG00000110435; ENSG00000152556; ENSG00000111275; ENSG00000149925; ENSG00000067225; ENSG00000143891; ENSG00000105220; ENSG00000160883; ENSG00000164904; ENSG00000131069; ENSG00000106633
ko04622	RIG-I-like receptor signaling pathway	Organismal Systems | Immune system	22|2386	53|4958	0.866055	0.994989	0.862547	ENSG00000052723; ENSG00000149476; ENSG00000185507; ENSG00000175104; ENSG00000173039; ENSG00000160703; ENSG00000102871; ENSG00000101695; ENSG00000126456; ENSG00000104825; ENSG00000127445; ENSG00000121060; ENSG00000198933; ENSG00000088888; ENSG00000003400; ENSG00000064012; ENSG00000145782; ENSG00000131323; ENSG00000109320; ENSG00000269335; ENSG00000127191; ENSG00000104365
ko00627	Aminobenzoate degradation	Metabolism | Xenobiotics biodegradation and metabolism	2|2386	6|4958	0.872183	0.994989	0.692652	ENSG00000170634; ENSG00000113790
ko00750	Vitamin B6 metabolism	Metabolism | Metabolism of cofactors and vitamins	2|2386	6|4958	0.872183	0.994989	0.692652	ENSG00000108439; ENSG00000160209
ko00910	Nitrogen metabolism	Metabolism | Energy metabolism	2|2386	6|4958	0.872183	0.994989	0.692652	ENSG00000135821; ENSG00000167434
ko04933	AGE-RAGE signaling pathway in diabetic complications	Human Diseases | Endocrine and metabolic diseases	29|2386	69|4958	0.873401	0.994989	0.873343	ENSG00000162692; ENSG00000213281; ENSG00000117461; ENSG00000067606; ENSG00000070831; ENSG00000138193; ENSG00000173039; ENSG00000135446; ENSG00000133703; ENSG00000102882; ENSG00000087245; ENSG00000166501; ENSG00000087088; ENSG00000090339; ENSG00000168610; ENSG00000154229; ENSG00000126561; ENSG00000169031; ENSG00000178726; ENSG00000115414; ENSG00000168542; ENSG00000115415; ENSG00000120738; ENSG0000…
ko04146	Peroxisome	Cellular Processes | Transport and catabolism	28|2386	67|4958	0.878745	0.994989	0.868399	ENSG00000116882; ENSG00000117528; ENSG00000107537; ENSG00000139197; ENSG00000110921; ENSG00000242612; ENSG00000103150; ENSG00000179761; ENSG00000166821; ENSG00000182054; ENSG00000140284; ENSG00000158125; ENSG00000162928; ENSG00000213965; ENSG00000161533; ENSG00000108733; ENSG00000172482; ENSG00000198721; ENSG00000060971; ENSG00000215193; ENSG00000101417; ENSG00000101473; ENSG00000168306; ENSG0000…
ko04114	Oocyte meiosis	Cellular Processes | Cell growth and death	30|2386	72|4958	0.889694	0.994989	0.865814	ENSG00000116670; ENSG00000082175; ENSG00000137713; ENSG00000174233; ENSG00000135476; ENSG00000123104; ENSG00000017427; ENSG00000102882; ENSG00000162104; ENSG00000127564; ENSG00000121281; ENSG00000141552; ENSG00000138031; ENSG00000153107; ENSG00000072062; ENSG00000113558; ENSG00000158402; ENSG00000070808; ENSG00000129810; ENSG00000154001; ENSG00000129467; ENSG00000173175; ENSG00000164109; ENSG0000…
ko00950	Isoquinoline alkaloid biosynthesis	Metabolism | Biosynthesis of other secondary metabolites	3|2386	9|4958	0.890485	0.994989	0.692652	ENSG00000120053; ENSG00000104951; ENSG00000069535
ko04612	Antigen processing and presentation	Organismal Systems | Immune system	15|2386	38|4958	0.891909	0.994989	0.820245	ENSG00000163131; ENSG00000066136; ENSG00000134539; ENSG00000010610; ENSG00000120837; ENSG00000153563; ENSG00000131467; ENSG00000118260; ENSG00000019582; ENSG00000127022; ENSG00000100911; ENSG00000100600; ENSG00000001167; ENSG00000164733; ENSG00000135047
ko04931	Insulin resistance	Human Diseases | Endocrine and metabolic diseases	29|2386	70|4958	0.894584	0.994989	0.860867	ENSG00000160741; ENSG00000117461; ENSG00000142949; ENSG00000162409; ENSG00000067606; ENSG00000025434; ENSG00000110090; ENSG00000173039; ENSG00000067182; ENSG00000185950; ENSG00000175727; ENSG00000166501; ENSG00000072310; ENSG00000181856; ENSG00000140284; ENSG00000184557; ENSG00000131408; ENSG00000168610; ENSG00000118260; ENSG00000101255; ENSG00000155846; ENSG00000113396; ENSG00000131459; ENSG0000…
ko00500	Starch and sucrose metabolism	Metabolism | Carbohydrate metabolism	9|2386	24|4958	0.894841	0.994989	0.779233	ENSG00000118094; ENSG00000165434; ENSG00000214013; ENSG00000171298; ENSG00000105220; ENSG00000160883; ENSG00000197594; ENSG00000169919; ENSG00000106633
ko05231	Choline metabolism in cancer	Human Diseases | Cancers	25|2386	61|4958	0.895056	0.994989	0.851621	ENSG00000213281; ENSG00000117461; ENSG00000158195; ENSG00000185591; ENSG00000111666; ENSG00000133703; ENSG00000132970; ENSG00000102780; ENSG00000102882; ENSG00000166501; ENSG00000159337; ENSG00000186111; ENSG00000126934; ENSG00000154229; ENSG00000177885; ENSG00000197375; ENSG00000100311; ENSG00000128340; ENSG00000170345; ENSG00000124181; ENSG00000160271; ENSG00000070214; ENSG00000146648; ENSG0000…
ko04145	Phagosome	Cellular Processes | Transport and catabolism	37|2386	88|4958	0.896277	0.994989	0.873686	ENSG00000163131; ENSG00000049245; ENSG00000116701; ENSG00000122852; ENSG00000172243; ENSG00000161638; ENSG00000111540; ENSG00000089250; ENSG00000073060; ENSG00000102879; ENSG00000051523; ENSG00000137801; ENSG00000158270; ENSG00000078142; ENSG00000125730; ENSG00000184009; ENSG00000186431; ENSG00000019169; ENSG00000116039; ENSG00000105664; ENSG00000011028; ENSG00000005381; ENSG00000108774; ENSG0000…
ko04260	Cardiac muscle contraction	Organismal Systems | Circulatory system	24|2386	59|4958	0.900574	0.994989	0.84527	ENSG00000018625; ENSG00000143549; ENSG00000233954; ENSG00000090020; ENSG00000165995; ENSG00000143153; ENSG00000151062; ENSG00000159251; ENSG00000140416; ENSG00000127540; ENSG00000130433; ENSG00000105605; ENSG00000142408; ENSG00000182389; ENSG00000167460; ENSG00000075461; ENSG00000198336; ENSG00000075429; ENSG00000166862; ENSG00000007402; ENSG00000114854; ENSG00000102001; ENSG00000156467; ENSG0000…
ko04924	Renin secretion	Organismal Systems | Endocrine system	17|2386	43|4958	0.901176	0.994989	0.821517	ENSG00000016602; ENSG00000169418; ENSG00000135744; ENSG00000156113; ENSG00000152270; ENSG00000174233; ENSG00000123104; ENSG00000072062; ENSG00000159640; ENSG00000118260; ENSG00000169252; ENSG00000087460; ENSG00000173175; ENSG00000164733; ENSG00000102001; ENSG00000156052; ENSG00000188778
ko04710	Circadian rhythm	Organismal Systems | Environmental adaptation	8|2386	22|4958	0.90756	0.994989	0.75562	ENSG00000143365; ENSG00000162409; ENSG00000133794; ENSG00000123095; ENSG00000118260; ENSG00000132326; ENSG00000113558; ENSG00000213923
ko05014	Amyotrophic lateral sclerosis (ALS)	Human Diseases | Neurodegenerative diseases	16|2386	41|4958	0.90848	0.994989	0.810909	ENSG00000028137; ENSG00000132906; ENSG00000067182; ENSG00000273079; ENSG00000120868; ENSG00000089250; ENSG00000183454; ENSG00000141510; ENSG00000034152; ENSG00000105464; ENSG00000087088; ENSG00000161509; ENSG00000155511; ENSG00000164305; ENSG00000176884; ENSG00000172115
ko04068	FoxO signaling pathway	Environmental Information Processing | Signal transduction	38|2386	91|4958	0.908981	0.994989	0.867717	ENSG00000213281; ENSG00000117461; ENSG00000162409; ENSG00000136634; ENSG00000149311; ENSG00000017427; ENSG00000133703; ENSG00000185950; ENSG00000187555; ENSG00000102882; ENSG00000103479; ENSG00000087095; ENSG00000181856; ENSG00000103942; ENSG00000118046; ENSG00000126934; ENSG00000153094; ENSG00000127528; ENSG00000129355; ENSG00000168610; ENSG00000177885; ENSG00000145782; ENSG00000213923; ENSG0000…
ko03018	RNA degradation	Genetic Information Processing | Folding sorting and degradation	22|2386	55|4958	0.911701	0.994989	0.831182	ENSG00000110063; ENSG00000135473; ENSG00000152556; ENSG00000111596; ENSG00000152520; ENSG00000083520; ENSG00000125107; ENSG00000140694; ENSG00000038358; ENSG00000223496; ENSG00000166938; ENSG00000179151; ENSG00000138035; ENSG00000113013; ENSG00000170860; ENSG00000182973; ENSG00000114127; ENSG00000039123; ENSG00000123737; ENSG00000128534; ENSG00000080802; ENSG00000130713
ko05020	Prion diseases	Human Diseases | Neurodegenerative diseases	10|2386	27|4958	0.91223	0.994989	0.769613	ENSG00000173369; ENSG00000135862; ENSG00000102882; ENSG00000126934; ENSG00000087088; ENSG00000072062; ENSG00000171867; ENSG00000120738; ENSG00000112936; ENSG00000044574
ko05162	Measles	Human Diseases | Infectious diseases	41|2386	98|4958	0.913454	0.994989	0.869348	ENSG00000117461; ENSG00000078900; ENSG00000026103; ENSG00000185507; ENSG00000175104; ENSG00000173039; ENSG00000160654; ENSG00000198001; ENSG00000135446; ENSG00000089127; ENSG00000141510; ENSG00000128829; ENSG00000126456; ENSG00000055332; ENSG00000105327; ENSG00000115353; ENSG00000104825; ENSG00000105639; ENSG00000168610; ENSG00000126561; ENSG00000088888; ENSG00000178562; ENSG00000101266; ENSG0000…
ko05132	Salmonella infection	Human Diseases | Infectious diseases	21|2386	53|4958	0.917296	0.994989	0.823341	ENSG00000158195; ENSG00000070831; ENSG00000174996; ENSG00000173039; ENSG00000150782; ENSG00000103490; ENSG00000102882; ENSG00000104067; ENSG00000184009; ENSG00000067900; ENSG00000134318; ENSG00000144635; ENSG00000241553; ENSG00000170345; ENSG00000197102; ENSG00000159128; ENSG00000109320; ENSG00000130429; ENSG00000136950; ENSG00000160447; ENSG00000136869
ko05215	Prostate cancer	Human Diseases | Cancers	27|2386	67|4958	0.921773	0.994989	0.837385	ENSG00000213281; ENSG00000117461; ENSG00000007968; ENSG00000132906; ENSG00000066468; ENSG00000173039; ENSG00000017427; ENSG00000133703; ENSG00000139687; ENSG00000102882; ENSG00000141510; ENSG00000126934; ENSG00000152284; ENSG00000141736; ENSG00000177885; ENSG00000118260; ENSG00000100311; ENSG00000100393; ENSG00000109320; ENSG00000124762; ENSG00000269335; ENSG00000078061; ENSG00000169083; ENSG0000…
ko00960	Tropane, piperidine and pyridine alkaloid biosynthesis	Metabolism | Biosynthesis of other secondary metabolites	1|2386	4|4958	0.927661	0.994989	0.519489	ENSG00000120053
ko00410	beta-Alanine metabolism	Metabolism | Metabolism of other amino acids	8|2386	23|4958	0.933534	0.994989	0.722767	ENSG00000006534; ENSG00000172508; ENSG00000111275; ENSG00000103150; ENSG00000133313; ENSG00000164904; ENSG00000119711; ENSG00000113790
ko05012	Parkinson's disease	Human Diseases | Neurodegenerative diseases	51|2386	122|4958	0.93438	0.994989	0.868653	ENSG00000143252; ENSG00000116459; ENSG00000158828; ENSG00000160087; ENSG00000233954; ENSG00000132906; ENSG00000108179; ENSG00000165637; ENSG00000110717; ENSG00000167792; ENSG00000213619; ENSG00000139180; ENSG00000151366; ENSG00000204370; ENSG00000149295; ENSG00000120868; ENSG00000004779; ENSG00000132388; ENSG00000099624; ENSG00000115286; ENSG00000127540; ENSG00000141404; ENSG00000174886; ENSG0000…
ko05322	Systemic lupus erythematosus	Human Diseases | Immune diseases	15|2386	40|4958	0.935201	0.994989	0.779233	ENSG00000173369; ENSG00000136634; ENSG00000196890; ENSG00000116747; ENSG00000273079; ENSG00000182326; ENSG00000183454; ENSG00000167088; ENSG00000125730; ENSG00000138385; ENSG00000178562; ENSG00000125835; ENSG00000100448; ENSG00000100028; ENSG00000112936
ko03450	Non-homologous end-joining	Genetic Information Processing | Replication and repair	4|2386	13|4958	0.939455	0.994989	0.639371	ENSG00000152457; ENSG00000020922; ENSG00000113522; ENSG00000253729
ko04550	Signaling pathways regulating pluripotency of stem cells	Cellular Processes | Cellular community	43|2386	105|4958	0.943972	0.994989	0.850972	ENSG00000143379; ENSG00000213281; ENSG00000117461; ENSG00000107779; ENSG00000180628; ENSG00000066468; ENSG00000007372; ENSG00000111704; ENSG00000174804; ENSG00000017427; ENSG00000133703; ENSG00000120693; ENSG00000103126; ENSG00000102882; ENSG00000140836; ENSG00000071564; ENSG00000126934; ENSG00000080345; ENSG00000105639; ENSG00000277258; ENSG00000168610; ENSG00000177885; ENSG00000158955; ENSG0000…
ko00350	Tyrosine metabolism	Metabolism | Amino acid metabolism	9|2386	26|4958	0.944128	0.994989	0.719292	ENSG00000120053; ENSG00000006534; ENSG00000180185; ENSG00000103876; ENSG00000115705; ENSG00000104951; ENSG00000141744; ENSG00000069535; ENSG00000123454
ko04212	Longevity regulating pathway - worm	Organismal Systems | Aging	15|2386	41|4958	0.950617	0.994989	0.760227	ENSG00000143799; ENSG00000204152; ENSG00000120860; ENSG00000230989; ENSG00000083290; ENSG00000116044; ENSG00000113013; ENSG00000113649; ENSG00000134086; ENSG00000118689; ENSG00000001084; ENSG00000145284; ENSG00000181404; ENSG00000164924; ENSG00000001631
ko04620	Toll-like receptor signaling pathway	Organismal Systems | Immune system	29|2386	74|4958	0.952837	0.994989	0.814334	ENSG00000117461; ENSG00000185507; ENSG00000175104; ENSG00000173039; ENSG00000150455; ENSG00000198001; ENSG00000102882; ENSG00000034152; ENSG00000127666; ENSG00000126934; ENSG00000126456; ENSG00000064012; ENSG00000115415; ENSG00000100324; ENSG00000170345; ENSG00000131323; ENSG00000159110; ENSG00000142166; ENSG00000239732; ENSG00000109320; ENSG00000137462; ENSG00000164342; ENSG00000174130; ENSG0000…
ko05150	Staphylococcus aureus infection	Human Diseases | Infectious diseases	12|2386	34|4958	0.954113	0.994989	0.733396	ENSG00000169403; ENSG00000173369; ENSG00000136634; ENSG00000182326; ENSG00000005844; ENSG00000134760; ENSG00000125730; ENSG00000197405; ENSG00000171051; ENSG00000186431; ENSG00000090339; ENSG00000127241
ko04060	Cytokine-cytokine receptor interaction	Environmental Information Processing | Signaling molecules and interaction	93|2386	218|4958	0.957585	0.994989	0.886467	ENSG00000116678; ENSG00000162594; ENSG00000081985; ENSG00000184371; ENSG00000160712; ENSG00000120949; ENSG00000119535; ENSG00000049249; ENSG00000028137; ENSG00000185436; ENSG00000215788; ENSG00000186891; ENSG00000142677; ENSG00000117400; ENSG00000134470; ENSG00000136634; ENSG00000107562; ENSG00000107779; ENSG00000026103; ENSG00000175505; ENSG00000054967; ENSG00000067182; ENSG00000150782; ENSG0000…
ko05216	Thyroid cancer	Human Diseases | Cancers	9|2386	27|4958	0.960077	0.994989	0.692652	ENSG00000143549; ENSG00000213281; ENSG00000165731; ENSG00000133703; ENSG00000102882; ENSG00000141510; ENSG00000126934; ENSG00000152284; ENSG00000125618
ko00710	Carbon fixation in photosynthetic organisms	Metabolism | Energy metabolism	4|2386	14|4958	0.961069	0.994989	0.593701	ENSG00000120053; ENSG00000149925; ENSG00000014641; ENSG00000197713
ko05202	Transcriptional misregulation in cancers	Human Diseases | Cancers	57|2386	139|4958	0.963595	0.994989	0.852111	ENSG00000143294; ENSG00000116809; ENSG00000123080; ENSG00000158715; ENSG00000158711; ENSG00000133895; ENSG00000173039; ENSG00000149311; ENSG00000118058; ENSG00000149948; ENSG00000185591; ENSG00000139626; ENSG00000017427; ENSG00000123268; ENSG00000102755; ENSG00000007516; ENSG00000176046; ENSG00000089280; ENSG00000141027; ENSG00000141510; ENSG00000178573; ENSG00000169375; ENSG00000172379; ENSG0000…
ko04080	Neuroactive ligand-receptor interaction	Environmental Information Processing | Signaling molecules and interaction	112|2386	262|4958	0.968282	0.994989	0.888286	ENSG00000171517; ENSG00000160716; ENSG00000173080; ENSG00000116678; ENSG00000050628; ENSG00000116329; ENSG00000163873; ENSG00000188822; ENSG00000169403; ENSG00000158748; ENSG00000187730; ENSG00000198049; ENSG00000133019; ENSG00000148734; ENSG00000119973; ENSG00000148498; ENSG00000109991; ENSG00000129749; ENSG00000180720; ENSG00000168959; ENSG00000134640; ENSG00000149403; ENSG00000149295; ENSG0000…
ko04664	Fc epsilon RI signaling pathway	Organismal Systems | Immune system	16|2386	45|4958	0.968408	0.994989	0.738828	ENSG00000213281; ENSG00000158869; ENSG00000117461; ENSG00000149534; ENSG00000033327; ENSG00000133703; ENSG00000102882; ENSG00000034152; ENSG00000159337; ENSG00000126934; ENSG00000154229; ENSG00000177885; ENSG00000168918; ENSG00000128340; ENSG00000124181; ENSG00000254087
ko04380	Osteoclast differentiation	Organismal Systems | Development	37|2386	95|4958	0.972505	0.994989	0.809309	ENSG00000184371; ENSG00000117461; ENSG00000116701; ENSG00000077150; ENSG00000175592; ENSG00000175104; ENSG00000173039; ENSG00000067182; ENSG00000033327; ENSG00000102882; ENSG00000185338; ENSG00000051523; ENSG00000184557; ENSG00000075426; ENSG00000115641; ENSG00000115594; ENSG00000102575; ENSG00000125740; ENSG00000104856; ENSG00000130522; ENSG00000177885; ENSG00000118260; ENSG00000115415; ENSG0000…
ko00770	Pantothenate and CoA biosynthesis	Metabolism | Metabolism of cofactors and vitamins	3|2386	12|4958	0.973957	0.994989	0.519489	ENSG00000138621; ENSG00000120137; ENSG00000197594
ko00240	Pyrimidine metabolism	Metabolism | Nucleotide metabolism	27|2386	72|4958	0.974202	0.994989	0.779233	ENSG00000148606; ENSG00000175482; ENSG00000014138; ENSG00000177084; ENSG00000186184; ENSG00000102978; ENSG00000102967; ENSG00000099817; ENSG00000171302; ENSG00000084774; ENSG00000062822; ENSG00000068654; ENSG00000125630; ENSG00000138035; ENSG00000144231; ENSG00000168393; ENSG00000100142; ENSG00000100413; ENSG00000187097; ENSG00000114491; ENSG00000171453; ENSG00000163882; ENSG00000197217; ENSG0000…
ko00450	Selenocompound metabolism	Metabolism | Metabolism of other amino acids	2|2386	9|4958	0.974664	0.994989	0.461768	ENSG00000116984; ENSG00000138801
ko00830	Retinol metabolism	Metabolism | Metabolism of cofactors and vitamins	12|2386	36|4958	0.975528	0.994989	0.692652	ENSG00000162496; ENSG00000095596; ENSG00000073737; ENSG00000042445; ENSG00000003137; ENSG00000167600; ENSG00000197408; ENSG00000139988; ENSG00000072042; ENSG00000121207; ENSG00000185000; ENSG00000121039
ko05340	Primary immunodeficiency	Human Diseases | Immune diseases	10|2386	31|4958	0.975912	0.994989	0.670308	ENSG00000152457; ENSG00000111732; ENSG00000010610; ENSG00000177455; ENSG00000240505; ENSG00000153563; ENSG00000159958; ENSG00000160224; ENSG00000269335; ENSG00000147168
ko00280	Valine, leucine and isoleucine degradation	Metabolism | Amino acid metabolism	13|2386	39|4958	0.979166	0.994989	0.692652	ENSG00000075239; ENSG00000111275; ENSG00000175198; ENSG00000122971; ENSG00000176715; ENSG00000104951; ENSG00000164904; ENSG00000060971; ENSG00000119711; ENSG00000114054; ENSG00000138796; ENSG00000083123; ENSG00000113790
ko04975	Fat digestion and absorption	Organismal Systems | Digestive system	6|2386	21|4958	0.979874	0.994989	0.593701	ENSG00000073060; ENSG00000138075; ENSG00000204310; ENSG00000106384; ENSG00000165029; ENSG00000185000
ko05320	Autoimmune thyroid disease	Human Diseases | Immune diseases	6|2386	21|4958	0.979874	0.994989	0.593701	ENSG00000136634; ENSG00000026103; ENSG00000115705; ENSG00000178562; ENSG00000163599; ENSG00000042832
ko04626	Plant-pathogen interaction	Organismal Systems | Environmental adaptation	1|2386	6|4958	0.980566	0.994989	0.346326	ENSG00000165416
ko05323	Rheumatoid arthritis	Human Diseases | Immune diseases	21|2386	60|4958	0.985904	0.994989	0.727284	ENSG00000184371; ENSG00000107562; ENSG00000150782; ENSG00000102755; ENSG00000005844; ENSG00000161955; ENSG00000095752; ENSG00000116039; ENSG00000102575; ENSG00000090339; ENSG00000178562; ENSG00000163599; ENSG00000170345; ENSG00000119699; ENSG00000100554; ENSG00000114573; ENSG00000137462; ENSG00000164136; ENSG00000112715; ENSG00000135047; ENSG00000136869
ko04640	Hematopoietic cell lineage	Organismal Systems | Immune system	26|2386	73|4958	0.988982	0.994989	0.740093	ENSG00000184371; ENSG00000160712; ENSG00000119535; ENSG00000110448; ENSG00000160654; ENSG00000010610; ENSG00000161638; ENSG00000049130; ENSG00000077238; ENSG00000177455; ENSG00000185245; ENSG00000166825; ENSG00000173762; ENSG00000105383; ENSG00000090554; ENSG00000095752; ENSG00000153563; ENSG00000115594; ENSG00000012124; ENSG00000005884; ENSG00000196549; ENSG00000272398; ENSG00000090534; ENSG0000…
ko04966	Collecting duct acid secretion	Organismal Systems | Excretory system	4|2386	17|4958	0.990443	0.994989	0.488931	ENSG00000116039; ENSG00000004939; ENSG00000100554; ENSG00000114573
ko00983	Drug metabolism - other enzymes	Metabolism | Xenobiotics biodegradation and metabolism	5|2386	20|4958	0.990789	0.994989	0.519489	ENSG00000158125; ENSG00000137364; ENSG00000163655; ENSG00000114491; ENSG00000169919
ko03010	Ribosome	Genetic Information Processing | Translation	45|2386	119|4958	0.991433	0.994989	0.785781	ENSG00000122406; ENSG00000242485; ENSG00000138326; ENSG00000182180; ENSG00000214026; ENSG00000166441; ENSG00000177600; ENSG00000110700; ENSG00000197728; ENSG00000134419; ENSG00000140988; ENSG00000198242; ENSG00000167526; ENSG00000185088; ENSG00000181991; ENSG00000130255; ENSG00000262814; ENSG00000108107; ENSG00000063177; ENSG00000185414; ENSG00000132313; ENSG00000130312; ENSG00000105372; ENSG0000…
ko00430	Taurine and hypotaurine metabolism	Metabolism | Metabolism of other amino acids	1|2386	8|4958	0.994783	0.994989	0.259744	ENSG00000139631
ko04650	Natural killer cell mediated cytotoxicity	Organismal Systems | Immune system	28|2386	82|4958	0.99644	0.994989	0.709546	ENSG00000213281; ENSG00000160691; ENSG00000158869; ENSG00000117461; ENSG00000026103; ENSG00000134539; ENSG00000111679; ENSG00000133703; ENSG00000102882; ENSG00000005844; ENSG00000166501; ENSG00000129946; ENSG00000126934; ENSG00000090339; ENSG00000154229; ENSG00000177885; ENSG00000128340; ENSG00000159110; ENSG00000159128; ENSG00000124181; ENSG00000142166; ENSG00000101096; ENSG00000164305; ENSG0000…
ko00982	Drug metabolism - cytochrome P450	Metabolism | Xenobiotics biodegradation and metabolism	4|2386	19|4958	0.996445	0.994989	0.437464	ENSG00000006534; ENSG00000197408; ENSG00000197448; ENSG00000069535
ko00980	Metabolism of xenobiotics by cytochrome P450	Metabolism | Xenobiotics biodegradation and metabolism	7|2386	28|4958	0.996671	0.994989	0.519489	ENSG00000006534; ENSG00000105398; ENSG00000197446; ENSG00000167600; ENSG00000197408; ENSG00000159231; ENSG00000197448
ko00100	Steroid biosynthesis	Metabolism | Lipid metabolism	3|2386	16|4958	0.996764	0.994989	0.389617	ENSG00000186104; ENSG00000111012; ENSG00000104549
ko05310	Asthma	Human Diseases | Immune diseases	3|2386	16|4958	0.996764	0.994989	0.389617	ENSG00000158869; ENSG00000136634; ENSG00000149534
ko05332	Graft-versus-host disease	Human Diseases | Immune diseases	3|2386	16|4958	0.996764	0.994989	0.389617	ENSG00000026103; ENSG00000134539; ENSG00000178562
ko05204	Chemical carcinogenesis	Human Diseases | Cancers	7|2386	29|4958	0.997858	0.994989	0.501575	ENSG00000143437; ENSG00000006534; ENSG00000213648; ENSG00000175344; ENSG00000105398; ENSG00000021461; ENSG00000197448
ko03050	Proteasome	Genetic Information Processing | Folding sorting and degradation	12|2386	44|4958	0.998618	0.994989	0.566715	ENSG00000159352; ENSG00000126067; ENSG00000041357; ENSG00000099341; ENSG00000131467; ENSG00000197170; ENSG00000100902; ENSG00000100764; ENSG00000100911; ENSG00000101182; ENSG00000130706; ENSG00000127922
ko00190	Oxidative phosphorylation	Metabolism | Energy metabolism	37|2386	110|4958	0.999324	0.994989	0.698948	ENSG00000143252; ENSG00000116459; ENSG00000233954; ENSG00000180817; ENSG00000110717; ENSG00000167792; ENSG00000213619; ENSG00000139180; ENSG00000151366; ENSG00000204370; ENSG00000004779; ENSG00000099624; ENSG00000115286; ENSG00000127540; ENSG00000174886; ENSG00000152234; ENSG00000116039; ENSG00000154518; ENSG00000267855; ENSG00000023228; ENSG00000130414; ENSG00000100554; ENSG00000183648; ENSG0000…
ko05330	Allograft rejection	Human Diseases | Immune diseases	3|2386	19|4958	0.999376	0.994989	0.328098	ENSG00000136634; ENSG00000026103; ENSG00000178562
ko00140	Steroid hormone biosynthesis	Metabolism | Lipid metabolism	8|2386	35|4958	0.999464	0.994989	0.474961	ENSG00000149084; ENSG00000086696; ENSG00000088002; ENSG00000108786; ENSG00000145545; ENSG00000231852; ENSG00000128039; ENSG00000122787
ko04610	Complement and coagulation cascades	Organismal Systems | Immune system	20|2386	69|4958	0.999642	0.994989	0.602306	ENSG00000173369; ENSG00000143278; ENSG00000110799; ENSG00000182326; ENSG00000140678; ENSG00000109072; ENSG00000125730; ENSG00000197405; ENSG00000115718; ENSG00000127533; ENSG00000178726; ENSG00000131187; ENSG00000168398; ENSG00000100739; ENSG00000101000; ENSG00000099937; ENSG00000181104; ENSG00000112936; ENSG00000127241; ENSG00000104368
ko04940	Type I diabetes mellitus	Human Diseases | Endocrine and metabolic diseases	2|2386	23|4958	0.999994	0.994989	0.180692	ENSG00000026103; ENSG00000178562
