# Supplementary material for: Small Noncoding RNAome Changes During Human Bone Marrow Mesenchymal Stem Cells Senescence In Vitro
Source: Front Endocrinol (Lausanne). 2022 May 13;13:808223. doi: 10.3389/fendo.2022.808223 (PMC9135970; doi:10.3389/fendo.2022.808223)
Supplement: Supplementary file 4 [file Table_4.xls]

## Sheet: supplementary materials S4
miRNA	Target	Score	Position	Strand	Gene	Gene_detail	GO_id	Pathway_KO
hsa-miR-483-3p	ENST00000294728	169	1196636	1165	ENSG00000162692	VCAM1;vascular cell adhesion molecule 1 [Source:HGNC Symbol;Acc:HGNC:12663]	GO:0016032;GO:0050839;GO:0016021;GO:0035924;GO:0016337;GO:0071065;GO:0030183;GO:0035094;GO:0002544;GO:0005178;GO:0005886;GO:0022614;GO:0050776;GO:0055114;GO:0071356;GO:0032496;GO:0005615;GO:0007157;GO:0007155;GO:0005769;GO:0009986;GO:0030175;GO:0035584;GO:0045177;GO:0060333;GO:0016020;GO:0005794;GO:0010212;GO:0060326;GO:0007584;GO:0030198;GO:0005902;GO:0042102;GO:0001666;GO:0010043;GO:0007160;GO:…	K06527:ko04668,ko05143,ko05144,ko04064,ko04514,ko04933,ko05166,ko04670
hsa-miR-483-3p	ENST00000271331	174	1196894	176	ENSG00000143125	PROK1;prokineticin 1 [Source:HGNC Symbol;Acc:HGNC:18454]	GO:0005576;GO:0008284;GO:0045765;GO:0001525;GO:0001664;GO:0051781;GO:0007623;GO:0000187;GO:0008083	-
hsa-miR-483-3p	ENST00000368825	175	1197695	1921	ENSG00000182134	TDRKH;tudor and KH domain containing [Source:HGNC Symbol;Acc:HGNC:11713]	GO:0003676;GO:0003723;GO:0016021;GO:0005739;GO:0031047;GO:0016020;GO:0007283;GO:0043046;GO:0007140;GO:0030154;GO:0071546;GO:0071547;GO:0005737;GO:0034587;GO:0009566	-
hsa-miR-483-3p	ENST00000368824	175	1197696	2099	ENSG00000182134	TDRKH;tudor and KH domain containing [Source:HGNC Symbol;Acc:HGNC:11713]	GO:0003676;GO:0003723;GO:0016021;GO:0005739;GO:0031047;GO:0016020;GO:0007283;GO:0043046;GO:0007140;GO:0030154;GO:0071546;GO:0071547;GO:0005737;GO:0034587;GO:0009566	-
hsa-miR-483-3p	ENST00000368823	175	1197697	2034	ENSG00000182134	TDRKH;tudor and KH domain containing [Source:HGNC Symbol;Acc:HGNC:11713]	GO:0003676;GO:0003723;GO:0016021;GO:0005739;GO:0031047;GO:0016020;GO:0007283;GO:0043046;GO:0007140;GO:0030154;GO:0071546;GO:0071547;GO:0005737;GO:0034587;GO:0009566	-
hsa-miR-483-3p	ENST00000368822	175	1197698	2378	ENSG00000182134	TDRKH;tudor and KH domain containing [Source:HGNC Symbol;Acc:HGNC:11713]	GO:0003676;GO:0003723;GO:0016021;GO:0005739;GO:0031047;GO:0016020;GO:0007283;GO:0043046;GO:0007140;GO:0030154;GO:0071546;GO:0071547;GO:0005737;GO:0034587;GO:0009566	-
hsa-miR-483-3p	ENST00000458431	175	1197699	2057	ENSG00000182134	TDRKH;tudor and KH domain containing [Source:HGNC Symbol;Acc:HGNC:11713]	GO:0003676;GO:0003723;GO:0016021;GO:0005739;GO:0031047;GO:0016020;GO:0007283;GO:0043046;GO:0007140;GO:0030154;GO:0071546;GO:0071547;GO:0005737;GO:0034587;GO:0009566	-
hsa-miR-483-3p	ENST00000526413	175	1197700	1697	ENSG00000182134	TDRKH;tudor and KH domain containing [Source:HGNC Symbol;Acc:HGNC:11713]	GO:0003676;GO:0003723;GO:0016021;GO:0005739;GO:0031047;GO:0016020;GO:0007283;GO:0043046;GO:0007140;GO:0030154;GO:0071546;GO:0071547;GO:0005737;GO:0034587;GO:0009566	-
hsa-miR-483-3p	ENST00000318967	165	1197830	413	ENSG00000143624	INTS3;integrator complex subunit 3 [Source:HGNC Symbol;Acc:HGNC:26153]	GO:0006974;GO:0032039;GO:0007093;GO:0016180;GO:0005515;GO:0005654;GO:0005634;GO:0010212;GO:0070876;GO:0006281;GO:0042795;GO:0005730;GO:0005737	-
hsa-miR-483-3p	ENST00000368339	169	1198114	229	ENSG00000163374	YY1AP1;YY1 associated protein 1 [Source:HGNC Symbol;Acc:HGNC:30935]	GO:0007050;GO:0051726;GO:0071559;GO:0008283;GO:0005515;GO:0001650;GO:0005634;GO:0031011;GO:0006357;GO:0030154;GO:0006281;GO:0006260;GO:0005737;GO:0006355;GO:0006351	-
hsa-miR-483-3p	ENST00000368340	169	1198116	146	ENSG00000163374	YY1AP1;YY1 associated protein 1 [Source:HGNC Symbol;Acc:HGNC:30935]	GO:0007050;GO:0051726;GO:0071559;GO:0008283;GO:0005515;GO:0001650;GO:0005634;GO:0031011;GO:0006357;GO:0030154;GO:0006281;GO:0006260;GO:0005737;GO:0006355;GO:0006351	-
hsa-miR-483-3p	ENST00000405763	169	1198128	48	ENSG00000163374	YY1AP1;YY1 associated protein 1 [Source:HGNC Symbol;Acc:HGNC:30935]	GO:0007050;GO:0051726;GO:0071559;GO:0008283;GO:0005515;GO:0001650;GO:0005634;GO:0031011;GO:0006357;GO:0030154;GO:0006281;GO:0006260;GO:0005737;GO:0006355;GO:0006351	-
hsa-miR-483-3p	ENST00000368223	175	1198306	4190	ENSG00000132688	NES;nestin [Source:HGNC Symbol;Acc:HGNC:7756]	GO:2000179;GO:0005198;GO:0005737;GO:0007399;GO:0072089;GO:0019215;GO:0045111;GO:0003674;GO:0007417;GO:0007275;GO:0043086;GO:0043524;GO:0048858;GO:0007420;GO:0005882;GO:0000086;GO:0031076;GO:0031012;GO:0030844;GO:0032091	-
hsa-novel-231-star	ENST00000371092	182	8893948	138	ENSG00000142856	ITGB3BP;integrin subunit beta 3 binding protein [Source:HGNC Symbol;Acc:HGNC:6157]	GO:0005694;GO:0005654;GO:0000777;GO:0000775;GO:0005737;GO:0007062;GO:0007165;GO:0008022;GO:0006355;GO:0006351;GO:0034080;GO:0006915;GO:0007155;GO:0005829;GO:0016020;GO:0005634;GO:0051301;GO:0000776;GO:0007049;GO:0005515;GO:0004871;GO:0043065	-
hsa-novel-231-star	ENST00000349533	182	8893979	7526	ENSG00000116678	LEPR;leptin receptor [Source:HGNC Symbol;Acc:HGNC:6554]	GO:0030217;GO:0016021;GO:0006909;GO:2000505;GO:0008203;GO:0001525;GO:0044321;GO:0043235;GO:0010507;GO:0042593;GO:0097009;GO:0004896;GO:0007275;GO:0033210;GO:0045721;GO:0007166;GO:0046850;GO:0016020;GO:0038021;GO:0051346;GO:0060259;GO:0019953;GO:0005576;GO:0005515;GO:0006112;GO:0016323;GO:0004888;GO:0098868;GO:0005886	K05062:ko04630,ko04152,ko04060,ko04920,ko04932,ko04080
hsa-novel-231-star	ENST00000235345	182	8894021	5293	ENSG00000116704	SLC35D1;solute carrier family 35 member D1 [Source:HGNC Symbol;Acc:HGNC:20800]	GO:0015781;GO:0016021;GO:0090481;GO:0006065;GO:0016020;GO:0030206;GO:0048706;GO:0006810;GO:0008643;GO:0005461;GO:0015165;GO:0015787;GO:0005789;GO:0005783	-
hsa-novel-231-star	ENST00000354608	178	8894100	1437	ENSG00000050628	PTGER3;prostaglandin E receptor 3 [Source:HGNC Symbol;Acc:HGNC:9595]	GO:0004930;GO:0007165;GO:0005887;GO:0016021;GO:0005635;GO:0007200;GO:0004871;GO:0016020;GO:0004957;GO:0008150;GO:0031622;GO:0014827;GO:0008219;GO:0004955;GO:0005886;GO:0007186;GO:0060455	K04260:ko04020,ko05200,ko04080,ko04024,ko04923
hsa-novel-231-star	ENST00000370794	182	8894180	3312	ENSG00000077254	USP33;ubiquitin specific peptidase 33 [Source:HGNC Symbol;Acc:HGNC:20059]	GO:0016477;GO:0032091;GO:0005925;GO:0070536;GO:0016787;GO:0005654;GO:0004843;GO:0005815;GO:0006511;GO:0008270;GO:0005856;GO:0005737;GO:0010506;GO:0006508;GO:0030891;GO:0001664;GO:0017160;GO:0008233;GO:0036459;GO:0005776;GO:0046872;GO:0005829;GO:0071108;GO:0005813;GO:0005794;GO:0048471;GO:0007411;GO:0004197;GO:0006897;GO:0016579;GO:0051298;GO:0032092;GO:0005515;GO:0050821;GO:0044297;GO:0008277;GO:…	-
hsa-novel-231-star	ENST00000481579	182	8894181	1855	ENSG00000077254	USP33;ubiquitin specific peptidase 33 [Source:HGNC Symbol;Acc:HGNC:20059]	GO:0016477;GO:0032091;GO:0005925;GO:0070536;GO:0016787;GO:0005654;GO:0004843;GO:0005815;GO:0006511;GO:0008270;GO:0005856;GO:0005737;GO:0010506;GO:0006508;GO:0030891;GO:0001664;GO:0017160;GO:0008233;GO:0036459;GO:0005776;GO:0046872;GO:0005829;GO:0071108;GO:0005813;GO:0005794;GO:0048471;GO:0007411;GO:0004197;GO:0006897;GO:0016579;GO:0051298;GO:0032092;GO:0005515;GO:0050821;GO:0044297;GO:0008277;GO:…	-
hsa-novel-231-star	ENST00000357428	182	8894182	3144	ENSG00000077254	USP33;ubiquitin specific peptidase 33 [Source:HGNC Symbol;Acc:HGNC:20059]	GO:0016477;GO:0032091;GO:0005925;GO:0070536;GO:0016787;GO:0005654;GO:0004843;GO:0005815;GO:0006511;GO:0008270;GO:0005856;GO:0005737;GO:0010506;GO:0006508;GO:0030891;GO:0001664;GO:0017160;GO:0008233;GO:0036459;GO:0005776;GO:0046872;GO:0005829;GO:0071108;GO:0005813;GO:0005794;GO:0048471;GO:0007411;GO:0004197;GO:0006897;GO:0016579;GO:0051298;GO:0032092;GO:0005515;GO:0050821;GO:0044297;GO:0008277;GO:…	-
hsa-novel-231-star	ENST00000370793	182	8894183	3491	ENSG00000077254	USP33;ubiquitin specific peptidase 33 [Source:HGNC Symbol;Acc:HGNC:20059]	GO:0016477;GO:0032091;GO:0005925;GO:0070536;GO:0016787;GO:0005654;GO:0004843;GO:0005815;GO:0006511;GO:0008270;GO:0005856;GO:0005737;GO:0010506;GO:0006508;GO:0030891;GO:0001664;GO:0017160;GO:0008233;GO:0036459;GO:0005776;GO:0046872;GO:0005829;GO:0071108;GO:0005813;GO:0005794;GO:0048471;GO:0007411;GO:0004197;GO:0006897;GO:0016579;GO:0051298;GO:0032092;GO:0005515;GO:0050821;GO:0044297;GO:0008277;GO:…	-
hsa-novel-231-star	ENST00000370630	182	8894267	2144	ENSG00000117151	CTBS;chitobiase [Source:HGNC Symbol;Acc:HGNC:2496]	GO:0004568;GO:0008152;GO:0004553;GO:0009313;GO:0005764;GO:0016798;GO:0006032;GO:0016787;GO:0008061;GO:0005975;GO:0005615;GO:0070062	-
hsa-novel-231-star	ENST00000426639	182	8894306	3006	ENSG00000171502	COL24A1;collagen type XXIV alpha 1 chain [Source:HGNC Symbol;Acc:HGNC:20821]	GO:0005578;GO:0005576;GO:0005581;GO:0005515;GO:0005201;GO:0005788;GO:0002244	K19721:ko04974
hsa-novel-231-star	ENST00000370399	174	8894408	87	ENSG00000069702	TGFBR3;transforming growth factor beta receptor 3 [Source:HGNC Symbol;Acc:HGNC:11774]	GO:0016477;GO:0060038;GO:0016021;GO:0046332;GO:0007179;GO:0017134;GO:0003151;GO:0006955;GO:0060045;GO:0005737;GO:0048185;GO:0001889;GO:0055010;GO:0032354;GO:0060216;GO:0003007;GO:0050680;GO:0043393;GO:0008201;GO:0005114;GO:0043235;GO:0005615;GO:0060318;GO:0005578;GO:0070123;GO:0005887;GO:0005024;GO:0060021;GO:0009986;GO:0005160;GO:0005539;GO:0016020;GO:0034699;GO:0060389;GO:0030512;GO:0001666;GO:…	-
hsa-novel-231-star	ENST00000610020	538	8894444	11203	ENSG00000122484	RPAP2;RNA polymerase II associated protein 2 [Source:HGNC Symbol;Acc:HGNC:25791]	GO:0009301;GO:0070940;GO:0046872;GO:0005515;GO:0004721;GO:0005829;GO:0008420;GO:0016787;GO:0005654;GO:0005634;GO:0004722;GO:0042795;GO:0005730;GO:0016591;GO:0005737;GO:0006355;GO:0006351	-
hsa-novel-231-star	ENST00000370331	542	8894448	3031	ENSG00000067208	EVI5;ecotropic viral integration site 5 [Source:HGNC Symbol;Acc:HGNC:3501]	GO:0017137;GO:0012505;GO:0008283;GO:0005819;GO:0043547;GO:0005815;GO:0005856;GO:0005737;GO:0006886;GO:0031338;GO:0043087;GO:0007275;GO:0005829;GO:0005096;GO:0005634;GO:0051301;GO:0042147;GO:0007049;GO:0090630;GO:0005515	-
hsa-novel-231-star	ENST00000540033	542	8894449	3064	ENSG00000067208	EVI5;ecotropic viral integration site 5 [Source:HGNC Symbol;Acc:HGNC:3501]	GO:0017137;GO:0012505;GO:0008283;GO:0005819;GO:0043547;GO:0005815;GO:0005856;GO:0005737;GO:0006886;GO:0031338;GO:0043087;GO:0007275;GO:0005829;GO:0005096;GO:0005634;GO:0051301;GO:0042147;GO:0007049;GO:0090630;GO:0005515	-
hsa-novel-231-star	ENST00000609116	372	8894521	10002	ENSG00000117569	PTBP2;polypyrimidine tract binding protein 2 [Source:HGNC Symbol;Acc:HGNC:17662]	GO:0003676;GO:0030426;GO:0003723;GO:0021549;GO:0036002;GO:0008380;GO:0005634;GO:0006397;GO:0005681;GO:0033119;GO:0003729;GO:0043025;GO:0021510;GO:0006376;GO:2000177	-
hsa-novel-231-star	ENST00000287474	186	8894539	273	ENSG00000156869	FRRS1;ferric chelate reductase 1 [Source:HGNC Symbol;Acc:HGNC:27622]	GO:0016021;GO:0046872;GO:0016020;GO:0000293;GO:0055114;GO:0016491	-
hsa-novel-231-star	ENST00000533028	530	8894547	7159	ENSG00000117620	SLC35A3;solute carrier family 35 member A3 [Source:HGNC Symbol;Acc:HGNC:11023]	GO:0015992;GO:0015788;GO:0016021;GO:0005351;GO:0005515;GO:0016020;GO:0005794;GO:1990569;GO:0006047;GO:0006810;GO:0008643;GO:0000139;GO:0005462	-
hsa-novel-231-star	ENST00000639807	174	8894551	1011	ENSG00000117620	SLC35A3;solute carrier family 35 member A3 [Source:HGNC Symbol;Acc:HGNC:11023]	GO:0015992;GO:0015788;GO:0016021;GO:0005351;GO:0005515;GO:0016020;GO:0005794;GO:1990569;GO:0006047;GO:0006810;GO:0008643;GO:0000139;GO:0005462	-
hsa-novel-231-star	ENST00000465289	174	8894555	3524	ENSG00000117620	SLC35A3;solute carrier family 35 member A3 [Source:HGNC Symbol;Acc:HGNC:11023]	GO:0015992;GO:0015788;GO:0016021;GO:0005351;GO:0005515;GO:0016020;GO:0005794;GO:1990569;GO:0006047;GO:0006810;GO:0008643;GO:0000139;GO:0005462	-
hsa-novel-231-star	ENST00000640360	174	8894562	2967	ENSG00000117620	SLC35A3;solute carrier family 35 member A3 [Source:HGNC Symbol;Acc:HGNC:11023]	GO:0015992;GO:0015788;GO:0016021;GO:0005351;GO:0005515;GO:0016020;GO:0005794;GO:1990569;GO:0006047;GO:0006810;GO:0008643;GO:0000139;GO:0005462	-
hsa-novel-231-star	ENST00000640600	174	8894565	1206	ENSG00000117620	SLC35A3;solute carrier family 35 member A3 [Source:HGNC Symbol;Acc:HGNC:11023]	GO:0015992;GO:0015788;GO:0016021;GO:0005351;GO:0005515;GO:0016020;GO:0005794;GO:1990569;GO:0006047;GO:0006810;GO:0008643;GO:0000139;GO:0005462	-
hsa-novel-231-star	ENST00000638338	174	8894567	970	ENSG00000117620	SLC35A3;solute carrier family 35 member A3 [Source:HGNC Symbol;Acc:HGNC:11023]	GO:0015992;GO:0015788;GO:0016021;GO:0005351;GO:0005515;GO:0016020;GO:0005794;GO:1990569;GO:0006047;GO:0006810;GO:0008643;GO:0000139;GO:0005462	-
hsa-novel-231-star	ENST00000370153	174	8894573	3445	ENSG00000117620	SLC35A3;solute carrier family 35 member A3 [Source:HGNC Symbol;Acc:HGNC:11023]	GO:0015992;GO:0015788;GO:0016021;GO:0005351;GO:0005515;GO:0016020;GO:0005794;GO:1990569;GO:0006047;GO:0006810;GO:0008643;GO:0000139;GO:0005462	-
hsa-novel-231-star	ENST00000370112	352	8894606	1770	ENSG00000162695	SLC30A7;solute carrier family 30 member 7 [Source:HGNC Symbol;Acc:HGNC:19306]	GO:0031982;GO:0006829;GO:0016021;GO:0005737;GO:0071577;GO:0098655;GO:0061088;GO:0006811;GO:0016020;GO:0031410;GO:0005794;GO:0005385;GO:0048471;GO:0055085;GO:0010043;GO:0070062;GO:0032119;GO:0006812;GO:0008324;GO:0006810	-
hsa-novel-231-star	ENST00000369968	716	8894696	3116	ENSG00000121940	CLCC1;chloride channel CLIC like 1 [Source:HGNC Symbol;Acc:HGNC:29675]	GO:0016021;GO:0006811;GO:0005254;GO:0016020;GO:0005794;GO:0005634;GO:0006810;GO:0006821;GO:0034707;GO:1902476;GO:0043231;GO:0005783	-
hsa-novel-231-star	ENST00000369969	716	8894697	3308	ENSG00000121940	CLCC1;chloride channel CLIC like 1 [Source:HGNC Symbol;Acc:HGNC:29675]	GO:0016021;GO:0006811;GO:0005254;GO:0016020;GO:0005794;GO:0005634;GO:0006810;GO:0006821;GO:0034707;GO:1902476;GO:0043231;GO:0005783	-
hsa-novel-231-star	ENST00000356970	716	8894698	3768	ENSG00000121940	CLCC1;chloride channel CLIC like 1 [Source:HGNC Symbol;Acc:HGNC:29675]	GO:0016021;GO:0006811;GO:0005254;GO:0016020;GO:0005794;GO:0005634;GO:0006810;GO:0006821;GO:0034707;GO:1902476;GO:0043231;GO:0005783	-
hsa-novel-231-star	ENST00000369976	542	8894699	1864	ENSG00000121940	CLCC1;chloride channel CLIC like 1 [Source:HGNC Symbol;Acc:HGNC:29675]	GO:0016021;GO:0006811;GO:0005254;GO:0016020;GO:0005794;GO:0005634;GO:0006810;GO:0006821;GO:0034707;GO:1902476;GO:0043231;GO:0005783	-
hsa-novel-231-star	ENST00000369970	174	8894700	1870	ENSG00000121940	CLCC1;chloride channel CLIC like 1 [Source:HGNC Symbol;Acc:HGNC:29675]	GO:0016021;GO:0006811;GO:0005254;GO:0016020;GO:0005794;GO:0005634;GO:0006810;GO:0006821;GO:0034707;GO:1902476;GO:0043231;GO:0005783	-
hsa-novel-231-star	ENST00000338272	352	8894714	157	ENSG00000215717	TMEM167B;transmembrane protein 167B [Source:HGNC Symbol;Acc:HGNC:30187]	GO:0012505;GO:0016021;GO:0046907;GO:0016020;GO:0005794;GO:0000139;GO:0009306	-
hsa-novel-231-star	ENST00000310611	182	8894756	4037	ENSG00000174151	CYB561D1;cytochrome b561 family member D1 [Source:HGNC Symbol;Acc:HGNC:26804]	GO:0055114;GO:0016020;GO:0016021;GO:0046872	-
hsa-novel-231-star	ENST00000430195	182	8894761	4098	ENSG00000174151	CYB561D1;cytochrome b561 family member D1 [Source:HGNC Symbol;Acc:HGNC:26804]	GO:0055114;GO:0016020;GO:0016021;GO:0046872	-
hsa-novel-231-star	ENST00000369851	174	8894769	10335	ENSG00000065135	GNAI3;G protein subunit alpha i3 [Source:HGNC Symbol;Acc:HGNC:4387]	GO:0032794;GO:0007188;GO:0042588;GO:0030496;GO:0007212;GO:0019904;GO:0031821;GO:0005815;GO:0019003;GO:0005834;GO:0005856;GO:0005737;GO:0007194;GO:0007165;GO:0001664;GO:0005886;GO:0006457;GO:0007193;GO:0031683;GO:0019001;GO:0005730;GO:0007186;GO:0046039;GO:0005765;GO:0046872;GO:0006906;GO:0045121;GO:0016020;GO:0005794;GO:0005813;GO:0005634;GO:0005525;GO:0051301;GO:0003924;GO:0070062;GO:0000166;GO:…	K04630:ko05032,ko05030,ko04062,ko04726,ko04724,ko04713,ko04924,ko05034,ko04971,ko05200,ko05142,ko04723,ko04923,ko04261,ko04540,ko04914,ko04725,ko04530,ko05145,ko04730,ko04921,ko04728,ko04022,ko05012,ko04360,ko05133,ko04727,ko04024,ko04015,ko04611,ko04071,ko04915,ko04916,ko04670
hsa-novel-231-star	ENST00000369779	174	8894842	1934	ENSG00000168679	SLC16A4;solute carrier family 16 member 4 [Source:HGNC Symbol;Acc:HGNC:10925]	GO:0015718;GO:0005887;GO:0016021;GO:0016020;GO:0006810;GO:0055085;GO:0005886;GO:0008028;GO:0015293	-
hsa-novel-231-star	ENST00000437429	174	8894843	1677	ENSG00000168679	SLC16A4;solute carrier family 16 member 4 [Source:HGNC Symbol;Acc:HGNC:10925]	GO:0015718;GO:0005887;GO:0016021;GO:0016020;GO:0006810;GO:0055085;GO:0005886;GO:0008028;GO:0015293	-
hsa-novel-231-star	ENST00000541986	174	8894844	1801	ENSG00000168679	SLC16A4;solute carrier family 16 member 4 [Source:HGNC Symbol;Acc:HGNC:10925]	GO:0015718;GO:0005887;GO:0016021;GO:0016020;GO:0006810;GO:0055085;GO:0005886;GO:0008028;GO:0015293	-
hsa-novel-231-star	ENST00000472422	174	8894845	1734	ENSG00000168679	SLC16A4;solute carrier family 16 member 4 [Source:HGNC Symbol;Acc:HGNC:10925]	GO:0015718;GO:0005887;GO:0016021;GO:0016020;GO:0006810;GO:0055085;GO:0005886;GO:0008028;GO:0015293	-
hsa-novel-231-star	ENST00000369781	174	8894846	1396	ENSG00000168679	SLC16A4;solute carrier family 16 member 4 [Source:HGNC Symbol;Acc:HGNC:10925]	GO:0015718;GO:0005887;GO:0016021;GO:0016020;GO:0006810;GO:0055085;GO:0005886;GO:0008028;GO:0015293	-
hsa-novel-231-star	ENST00000461647	174	8894847	1276	ENSG00000168679	SLC16A4;solute carrier family 16 member 4 [Source:HGNC Symbol;Acc:HGNC:10925]	GO:0015718;GO:0005887;GO:0016021;GO:0016020;GO:0006810;GO:0055085;GO:0005886;GO:0008028;GO:0015293	-
hsa-novel-231-star	ENST00000361127	182	8894984	10323	ENSG00000198799	LRIG2;leucine rich repeats and immunoglobulin like domains 2 [Source:HGNC Symbol;Acc:HGNC:20889]	GO:0030426;GO:0048679;GO:0005102;GO:0016021;GO:0097708;GO:0007605;GO:0016020;GO:0043005;GO:0048681;GO:0010640;GO:2000010;GO:0010977;GO:2001222;GO:0060384;GO:0043025;GO:0005886;GO:0051045;GO:0005737	-
hsa-novel-231-star	ENST00000393276	186	8895046	4822	ENSG00000175984	DENND2C;DENN domain containing 2C [Source:HGNC Symbol;Acc:HGNC:24748]	GO:0043547;GO:0005085;GO:0017112	-
hsa-novel-231-star	ENST00000393274	186	8895047	5286	ENSG00000175984	DENND2C;DENN domain containing 2C [Source:HGNC Symbol;Acc:HGNC:24748]	GO:0043547;GO:0005085;GO:0017112	-
hsa-novel-231-star	ENST00000369528	182	8895066	4668	ENSG00000052723	SIKE1;suppressor of IKBKE 1 [Source:HGNC Symbol;Acc:HGNC:26119]	GO:0005515;GO:0005829;GO:0005737	K12656:ko04622
hsa-novel-231-star	ENST00000369443	352	8895127	4839	ENSG00000196505	GDAP2;ganglioside induced differentiation associated protein 2 [Source:HGNC Symbol;Acc:HGNC:18010]	GO:0005515;GO:0032526;GO:0005765	-
hsa-novel-231-star	ENST00000578049	178	8895162	6234	ENSG00000265808	SEC22B;SEC22 homolog B, vesicle trafficking protein (gene/pseudogene) [Source:HGNC Symbol;Acc:HGNC:10700]	GO:0042470;GO:0016021;GO:0031201;GO:1902902;GO:0006888;GO:0005484;GO:0033116;GO:0000139;GO:0000149;GO:0019905;GO:0012507;GO:1990668;GO:0002479;GO:0015031;GO:0016020;GO:0005794;GO:0005789;GO:0030670;GO:0030133;GO:0005793;GO:0005515;GO:0016192;GO:0006810;GO:0006890;GO:0045732;GO:0048208;GO:0048280;GO:0005783	-
hsa-novel-231-star	ENST00000621645	178	8895355	453	ENSG00000269713	NBPF9;NBPF member 9 [Source:HGNC Symbol;Acc:HGNC:31991]	GO:0055114;GO:0016491	-
hsa-novel-231-star	ENST00000581312	364	8895393	7832	ENSG00000264522	OTUD7B;OTU deubiquitinase 7B [Source:HGNC Symbol;Acc:HGNC:16683]	GO:0070536;GO:0016787;GO:0006955;GO:0035871;GO:0004843;GO:0008270;GO:1900181;GO:0005737;GO:0006508;GO:0071947;GO:0003677;GO:0008233;GO:0036459;GO:1990380;GO:0046872;GO:0005829;GO:0071108;GO:0002376;GO:0043124;GO:0005634;GO:0032717;GO:0002385;GO:0070530;GO:0002250;GO:0016579;GO:0005515;GO:0000122;GO:0008234	-
hsa-novel-231-star	ENST00000369016	182	8895450	572	ENSG00000143420	ENSA;endosulfine alpha [Source:HGNC Symbol;Acc:HGNC:3360]	GO:0005654;GO:0005737;GO:0050790;GO:0005102;GO:0065009;GO:0019888;GO:0050796;GO:0004864;GO:0043086;GO:0009749;GO:0051301;GO:0007584;GO:0008200;GO:0000086;GO:0000278;GO:0051721;GO:0007049;GO:0005515;GO:0019212;GO:0019870;GO:0006810;GO:0035308	-
hsa-novel-231-star	ENST00000271732	172	8895463	1811	ENSG00000143457	GOLPH3L;golgi phosphoprotein 3 like [Source:HGNC Symbol;Acc:HGNC:24882]	GO:0032580;GO:0005802;GO:0048194;GO:0050714;GO:0005515;GO:0043001;GO:0005829;GO:0008289;GO:0016020;GO:0005794;GO:0031985;GO:0007030;GO:0006890;GO:0000139;GO:0070273;GO:0032588	K15620:ko05202
hsa-novel-231-star	ENST00000368985	182	8895470	2995	ENSG00000163131	CTSS;cathepsin S [Source:HGNC Symbol;Acc:HGNC:2545]	GO:0036021;GO:0097067;GO:0016787;GO:0006955;GO:0043394;GO:0019886;GO:2001259;GO:0016485;GO:0006508;GO:0030574;GO:0004252;GO:0048002;GO:0019882;GO:0010447;GO:0001968;GO:0005615;GO:0008233;GO:0022617;GO:1904813;GO:0005764;GO:0043236;GO:0043202;GO:0002224;GO:0002250;GO:0043231;GO:0005576;GO:1904724;GO:0043312;GO:0051603;GO:0034769;GO:0005518;GO:0008234;GO:0004197	K01368:ko04142,ko04612,ko05152,ko04145,ko04210
hsa-novel-231-star	ENST00000483930	186	8895474	296	ENSG00000163131	CTSS;cathepsin S [Source:HGNC Symbol;Acc:HGNC:2545]	GO:0036021;GO:0097067;GO:0016787;GO:0006955;GO:0043394;GO:0019886;GO:2001259;GO:0016485;GO:0006508;GO:0030574;GO:0004252;GO:0048002;GO:0019882;GO:0010447;GO:0001968;GO:0005615;GO:0008233;GO:0022617;GO:1904813;GO:0005764;GO:0043236;GO:0043202;GO:0002224;GO:0002250;GO:0043231;GO:0005576;GO:1904724;GO:0043312;GO:0051603;GO:0034769;GO:0005518;GO:0008234;GO:0004197	K01368:ko04142,ko04612,ko05152,ko04145,ko04210
hsa-novel-231-star	ENST00000504358	181	8895482	344	ENSG00000143437	ARNT;aryl hydrocarbon receptor nuclear translocator [Source:HGNC Symbol;Acc:HGNC:700]	GO:0000989;GO:0017162;GO:0005667;GO:0005654;GO:0046886;GO:0005737;GO:0010575;GO:0042789;GO:0035326;GO:0061418;GO:0006805;GO:0030154;GO:0003677;GO:0090575;GO:0006355;GO:0006351;GO:0001892;GO:0003713;GO:0043619;GO:0045648;GO:0045821;GO:0033235;GO:0005634;GO:0045944;GO:0001666;GO:0016604;GO:0046983;GO:0001938;GO:0045893;GO:0005515;GO:0043565;GO:0003700;GO:0003705;GO:0046982;GO:0004874;GO:0030949;GO:…	K09097:ko05204,ko04066,ko05200,ko05211
hsa-novel-231-star	ENST00000622754	178	8895504	2535	ENSG00000143409	MINDY1;MINDY lysine 48 deubiquitinase 1 [Source:HGNC Symbol;Acc:HGNC:25648]	GO:0006508;GO:0036459;GO:1990380;GO:0036435;GO:0005515;GO:0016787;GO:0070062;GO:0071108;GO:0004843;GO:0008150;GO:0016807;GO:0008234;GO:0008233	-
hsa-novel-231-star	ENST00000368918	356	8895527	4276	ENSG00000143458	GABPB2;GA binding protein transcription factor beta subunit 2 [Source:HGNC Symbol;Acc:HGNC:28441]	GO:0044212;GO:0042803;GO:0005515;GO:0003700;GO:0005634;GO:0045944;GO:0046982;GO:0006355;GO:0006351	-
hsa-novel-231-star	ENST00000324048	178	8895566	686	ENSG00000143373	ZNF687;zinc finger protein 687 [Source:HGNC Symbol;Acc:HGNC:29277]	GO:0003676;GO:0046872;GO:0005515;GO:0005829;GO:0005654;GO:0005634;GO:0003677;GO:0005737;GO:0006355;GO:0006351	-
hsa-novel-231-star	ENST00000427934	178	8895623	206	ENSG00000143375	CGN;cingulin [Source:HGNC Symbol;Acc:HGNC:17429]	GO:0045296;GO:0005923;GO:0030054;GO:0005515;GO:0007179;GO:0003779;GO:0008150;GO:0003774;GO:0005886;GO:0016459	-
hsa-novel-231-star	ENST00000368841	182	8895630	4739	ENSG00000143376	SNX27;sorting nexin family member 27 [Source:HGNC Symbol;Acc:HGNC:20073]	GO:0005654;GO:0032266;GO:0071203;GO:0005737;GO:0031901;GO:0007165;GO:0006886;GO:0008333;GO:0016197;GO:0001772;GO:0015031;GO:0005769;GO:0005829;GO:0016020;GO:0035091;GO:0001770;GO:0030904;GO:0005768;GO:0005515;GO:0008289;GO:0006810;GO:1990126	-
hsa-novel-231-star	ENST00000458013	182	8895631	4076	ENSG00000143376	SNX27;sorting nexin family member 27 [Source:HGNC Symbol;Acc:HGNC:20073]	GO:0005654;GO:0032266;GO:0071203;GO:0005737;GO:0031901;GO:0007165;GO:0006886;GO:0008333;GO:0016197;GO:0001772;GO:0015031;GO:0005769;GO:0005829;GO:0016020;GO:0035091;GO:0001770;GO:0030904;GO:0005768;GO:0005515;GO:0008289;GO:0006810;GO:1990126	-
hsa-novel-231-star	ENST00000368843	182	8895632	4853	ENSG00000143376	SNX27;sorting nexin family member 27 [Source:HGNC Symbol;Acc:HGNC:20073]	GO:0005654;GO:0032266;GO:0071203;GO:0005737;GO:0031901;GO:0007165;GO:0006886;GO:0008333;GO:0016197;GO:0001772;GO:0015031;GO:0005769;GO:0005829;GO:0016020;GO:0035091;GO:0001770;GO:0030904;GO:0005768;GO:0005515;GO:0008289;GO:0006810;GO:1990126	-
hsa-novel-231-star	ENST00000634401	182	8895811	258	ENSG00000143614	GATAD2B;GATA zinc finger domain containing 2B [Source:HGNC Symbol;Acc:HGNC:30778]	GO:0043044;GO:0000978;GO:0031492;GO:0000980;GO:0046872;GO:0043565;GO:0005515;GO:0016607;GO:0003700;GO:0005654;GO:0005634;GO:0043234;GO:0000790;GO:0008270;GO:0006355;GO:0006351	-
hsa-novel-231-star	ENST00000611659	344	8895849	2301	ENSG00000143549	TPM3;tropomyosin 3 [Source:HGNC Symbol;Acc:HGNC:12012]	GO:0006928;GO:0005862;GO:0005884;GO:0051015;GO:0007015;GO:0005515;GO:0030049;GO:0005829;GO:0008307;GO:0001725;GO:0003779;GO:0003674;GO:0006936;GO:0005856;GO:0005737;GO:0015629;GO:0070062	K09290:ko04260,ko05200,ko05410,ko05216,ko05414,ko04261
hsa-novel-231-star	ENST00000368533	344	8895850	2287	ENSG00000143549	TPM3;tropomyosin 3 [Source:HGNC Symbol;Acc:HGNC:12012]	GO:0006928;GO:0005862;GO:0005884;GO:0051015;GO:0007015;GO:0005515;GO:0030049;GO:0005829;GO:0008307;GO:0001725;GO:0003779;GO:0003674;GO:0006936;GO:0005856;GO:0005737;GO:0015629;GO:0070062	K09290:ko04260,ko05200,ko05410,ko05216,ko05414,ko04261
hsa-novel-231-star	ENST00000470180	178	8895865	647	ENSG00000143612	C1orf43;chromosome 1 open reading frame 43 [Source:HGNC Symbol;Acc:HGNC:29876]	GO:0055114;GO:0016021;GO:0016491;GO:0016020	-
hsa-novel-231-star	ENST00000368489	182	8895893	4725	ENSG00000143515	ATP8B2;ATPase phospholipid transporting 8B2 [Source:HGNC Symbol;Acc:HGNC:13534]	GO:0000166;GO:0016021;GO:0046872;GO:0016787;GO:0006869;GO:0016020;GO:0005794;GO:0005524;GO:0034220;GO:0000287;GO:0006810;GO:0004012;GO:0015914;GO:0045332;GO:0007030;GO:0005886;GO:0005789;GO:0005783	-
hsa-novel-231-star	ENST00000555188	178	8895901	1451	ENSG00000169291	SHE;Src homology 2 domain containing E [Source:HGNC Symbol;Acc:HGNC:27004]	GO:0009967;GO:0005515;GO:0005070;GO:0007165	-
hsa-novel-231-star	ENST00000271915	178	8895913	9765	ENSG00000143603	KCNN3;potassium calcium-activated channel subfamily N member 3 [Source:HGNC Symbol;Acc:HGNC:6292]	GO:0016286;GO:0016021;GO:0015269;GO:0006811;GO:0016020;GO:0006813;GO:0006810;GO:1903955;GO:0043025;GO:0005886;GO:0005737;GO:0005516;GO:0071805	-
hsa-novel-231-star	ENST00000618040	178	8895914	9808	ENSG00000143603	KCNN3;potassium calcium-activated channel subfamily N member 3 [Source:HGNC Symbol;Acc:HGNC:6292]	GO:0016286;GO:0016021;GO:0015269;GO:0006811;GO:0016020;GO:0006813;GO:0006810;GO:1903955;GO:0043025;GO:0005886;GO:0005737;GO:0005516;GO:0071805	-
hsa-novel-231-star	ENST00000366442	178	8895933	226	ENSG00000160691	SHC1;SHC adaptor protein 1 [Source:HGNC Symbol;Acc:HGNC:10840]	GO:0043066;GO:0016032;GO:0005068;GO:0040008;GO:0038128;GO:0016337;GO:0000165;GO:0043547;GO:0048408;GO:0007176;GO:0005622;GO:0005737;GO:0005543;GO:0007165;GO:0001525;GO:0007507;GO:0005158;GO:0005739;GO:0000187;GO:0005168;GO:0005759;GO:0070374;GO:0070435;GO:0031532;GO:0050900;GO:0071363;GO:0005829;GO:0007265;GO:0046875;GO:0001784;GO:0007411;GO:0043410;GO:0045740;GO:0005159;GO:0008284;GO:0035556;GO:…	K06279:ko01521,ko01522,ko04062,ko04072,ko04722,ko05034,ko04014,ko04910,ko04510,ko04013,ko04650,ko05214,ko04917,ko05220,ko04012,ko05100,ko04915,ko05224,ko05206
hsa-novel-231-star	ENST00000474345	178	8896051	327	ENSG00000160752	FDPS;farnesyl diphosphate synthase [Source:HGNC Symbol;Acc:HGNC:3631]	GO:0016032;GO:0006694;GO:0033384;GO:0016021;GO:0005654;GO:0016740;GO:0005737;GO:0008203;GO:0008299;GO:0016126;GO:0006695;GO:0006629;GO:0003723;GO:0046872;GO:0005829;GO:0008202;GO:0016020;GO:0004161;GO:0045337;GO:0004337;GO:0045540	K00787:ko05164,ko00900,ko05166
hsa-novel-231-star	ENST00000361831	182	8896082	255	ENSG00000163374	YY1AP1;YY1 associated protein 1 [Source:HGNC Symbol;Acc:HGNC:30935]	GO:0007050;GO:0051726;GO:0071559;GO:0008283;GO:0005515;GO:0001650;GO:0005634;GO:0031011;GO:0006357;GO:0030154;GO:0006281;GO:0006260;GO:0005737;GO:0006355;GO:0006351	-
hsa-novel-231-star	ENST00000443231	182	8896092	257	ENSG00000163374	YY1AP1;YY1 associated protein 1 [Source:HGNC Symbol;Acc:HGNC:30935]	GO:0007050;GO:0051726;GO:0071559;GO:0008283;GO:0005515;GO:0001650;GO:0005634;GO:0031011;GO:0006357;GO:0030154;GO:0006281;GO:0006260;GO:0005737;GO:0006355;GO:0006351	-
hsa-novel-231-star	ENST00000472870	186	8896203	980	ENSG00000198715	GLMP;glycosylated lysosomal membrane protein [Source:HGNC Symbol;Acc:HGNC:29436]	GO:0044212;GO:0005764;GO:0016021;GO:0005829;GO:0003700;GO:0016020;GO:0005634;GO:0004879;GO:0045944;GO:0030374;GO:0030522;GO:0005765	-
hsa-novel-231-star	ENST00000451864	182	8896231	303	ENSG00000132677	RHBG;Rh family B glycoprotein (gene/pseudogene) [Source:HGNC Symbol;Acc:HGNC:14572]	GO:0046658;GO:0030659;GO:0072488;GO:0005887;GO:0016021;GO:0015696;GO:0015695;GO:0016323;GO:0016020;GO:0031410;GO:0006810;GO:0008519;GO:0014731;GO:0005886;GO:0070634;GO:0030506	-
hsa-novel-231-star	ENST00000613460	182	8896234	303	ENSG00000132677	RHBG;Rh family B glycoprotein (gene/pseudogene) [Source:HGNC Symbol;Acc:HGNC:14572]	GO:0046658;GO:0030659;GO:0072488;GO:0005887;GO:0016021;GO:0015696;GO:0015695;GO:0016323;GO:0016020;GO:0031410;GO:0006810;GO:0008519;GO:0014731;GO:0005886;GO:0070634;GO:0030506	-
hsa-novel-231-star	ENST00000620376	182	8896235	264	ENSG00000132677	RHBG;Rh family B glycoprotein (gene/pseudogene) [Source:HGNC Symbol;Acc:HGNC:14572]	GO:0046658;GO:0030659;GO:0072488;GO:0005887;GO:0016021;GO:0015696;GO:0015695;GO:0016323;GO:0016020;GO:0031410;GO:0006810;GO:0008519;GO:0014731;GO:0005886;GO:0070634;GO:0030506	-
hsa-novel-231-star	ENST00000638728	182	8896448	107	ENSG00000177807	KCNJ10;potassium voltage-gated channel subfamily J member 10 [Source:HGNC Symbol;Acc:HGNC:6256]	GO:0016021;GO:0006813;GO:0015272;GO:0014003;GO:0060075;GO:0005244;GO:0098655;GO:0055075;GO:0098793;GO:0005524;GO:0022010;GO:0010107;GO:0051935;GO:0005887;GO:0006811;GO:0016020;GO:0034765;GO:0007601;GO:0015467;GO:0071805;GO:0005267;GO:0048169;GO:0000166;GO:0005242;GO:0005515;GO:0016323;GO:0007628;GO:0006810;GO:0005886;GO:0042391	K05003:ko04971
hsa-novel-231-star	ENST00000638868	182	8896449	159	ENSG00000177807	KCNJ10;potassium voltage-gated channel subfamily J member 10 [Source:HGNC Symbol;Acc:HGNC:6256]	GO:0016021;GO:0006813;GO:0015272;GO:0014003;GO:0060075;GO:0005244;GO:0098655;GO:0055075;GO:0098793;GO:0005524;GO:0022010;GO:0010107;GO:0051935;GO:0005887;GO:0006811;GO:0016020;GO:0034765;GO:0007601;GO:0015467;GO:0071805;GO:0005267;GO:0048169;GO:0000166;GO:0005242;GO:0005515;GO:0016323;GO:0007628;GO:0006810;GO:0005886;GO:0042391	K05003:ko04971
hsa-novel-231-star	ENST00000621309	178	8896536	3295	ENSG00000158769	F11R;F11 receptor [Source:HGNC Symbol;Acc:HGNC:14685]	GO:0016032;GO:0045296;GO:0016021;GO:0070830;GO:0007179;GO:0043547;GO:0001618;GO:0045777;GO:0030855;GO:0090557;GO:0030154;GO:0034260;GO:0007155;GO:2000249;GO:0050900;GO:0036057;GO:0030054;GO:0016020;GO:0031410;GO:0090002;GO:0030198;GO:0090559;GO:0005923;GO:0050892;GO:0030165;GO:0070062;GO:0005515;GO:0046718;GO:0006954;GO:0031032;GO:0001817;GO:0005886;GO:0005911;GO:0009314	K06089:ko04514,ko04530,ko05120,ko04670
hsa-novel-231-star	ENST00000368026	178	8896537	3360	ENSG00000158769	F11R;F11 receptor [Source:HGNC Symbol;Acc:HGNC:14685]	GO:0016032;GO:0045296;GO:0016021;GO:0070830;GO:0007179;GO:0043547;GO:0001618;GO:0045777;GO:0030855;GO:0090557;GO:0030154;GO:0034260;GO:0007155;GO:2000249;GO:0050900;GO:0036057;GO:0030054;GO:0016020;GO:0031410;GO:0090002;GO:0030198;GO:0090559;GO:0005923;GO:0050892;GO:0030165;GO:0070062;GO:0005515;GO:0046718;GO:0006954;GO:0031032;GO:0001817;GO:0005886;GO:0005911;GO:0009314	K06089:ko04514,ko04530,ko05120,ko04670
hsa-novel-231-star	ENST00000368012	190	8896559	2706	ENSG00000143217	NECTIN4;nectin cell adhesion molecule 4 [Source:HGNC Symbol;Acc:HGNC:19688]	GO:0016032;GO:0050839;GO:0016021;GO:0042803;GO:0034332;GO:0001618;GO:0007156;GO:0008037;GO:0005102;GO:0005913;GO:0007157;GO:0007155;GO:0005887;GO:0030054;GO:0016020;GO:0070062;GO:0005912;GO:0005576;GO:0005515;GO:0046718;GO:0004872;GO:0005886	K06593:ko04520
hsa-novel-231-star	ENST00000367996	359	8896595	3808	ENSG00000158859	ADAMTS4;ADAM metallopeptidase with thrombospondin type 1 motif 4 [Source:HGNC Symbol;Acc:HGNC:220]	GO:0008237;GO:0006508;GO:0005578;GO:0005576;GO:0022617;GO:0016021;GO:0046872;GO:0002020;GO:0005515;GO:0016607;GO:0031012;GO:0016787;GO:0001501;GO:0016020;GO:0004222;GO:0008270;GO:0005615;GO:0008233	-
hsa-novel-231-star	ENST00000367975	178	8896647	12145	ENSG00000143252	SDHC;succinate dehydrogenase complex subunit C [Source:HGNC Symbol;Acc:HGNC:10682]	GO:0005743;GO:0046872;GO:0016021;GO:0016627;GO:0045281;GO:0006099;GO:0005739;GO:0020037;GO:0009060;GO:0016020;GO:0000104;GO:0055114;GO:0005749;GO:0009055;GO:0045273	K00236:ko05010,ko05016,ko00020,ko05012,ko00190,ko04932,ko01200
hsa-novel-231-star	ENST00000490591	174	8896702	357	ENSG00000081721	DUSP12;dual specificity phosphatase 12 [Source:HGNC Symbol;Acc:HGNC:3067]	GO:0003676;GO:0004725;GO:0016311;GO:0016791;GO:0005515;GO:0004721;GO:0005829;GO:0035335;GO:0016787;GO:0008138;GO:0046872;GO:0005634;GO:0006470;GO:0033133;GO:0008270;GO:0005737;GO:0006464;GO:0019900	-
hsa-miR-6770-5p	ENST00000433834	170	6868423	71	ENSG00000077549	CAPZB;capping actin protein of muscle Z-line beta subunit [Source:HGNC Symbol;Acc:HGNC:1491]	GO:0051693;GO:0045296;GO:0030032;GO:0003779;GO:0071203;GO:0005856;GO:0005737;GO:0030018;GO:0005903;GO:0001669;GO:0051016;GO:0006928;GO:0030027;GO:0005884;GO:0030863;GO:0031175;GO:0014704;GO:0090036;GO:0005829;GO:0008290;GO:0030017;GO:0031115;GO:0016020;GO:0048487;GO:0030036;GO:0007010;GO:0015629;GO:0070062;GO:0010591;GO:0051015;GO:0051490;GO:0007596;GO:0048747;GO:0030030;GO:0022604	K10365:ko04144
hsa-miR-204-3p	ENST00000294868	169	331873	1466	ENSG00000157064	NMNAT2;nicotinamide nucleotide adenylyltransferase 2 [Source:HGNC Symbol;Acc:HGNC:16789]	GO:0000166;GO:0019363;GO:0005802;GO:0009435;GO:0045202;GO:0005770;GO:0004515;GO:0005794;GO:0005524;GO:0016740;GO:0019674;GO:0000309;GO:0003824;GO:0000139;GO:0009058;GO:0005737;GO:0016779;GO:0034628	K06210:ko00760
hsa-miR-204-3p	ENST00000287713	169	331874	1681	ENSG00000157064	NMNAT2;nicotinamide nucleotide adenylyltransferase 2 [Source:HGNC Symbol;Acc:HGNC:16789]	GO:0000166;GO:0019363;GO:0005802;GO:0009435;GO:0045202;GO:0005770;GO:0004515;GO:0005794;GO:0005524;GO:0016740;GO:0019674;GO:0000309;GO:0003824;GO:0000139;GO:0009058;GO:0005737;GO:0016779;GO:0034628	K06210:ko00760
hsa-miR-204-3p	ENST00000367521	172	331898	856	ENSG00000198756	COLGALT2;collagen beta(1-O)galactosyltransferase 2 [Source:HGNC Symbol;Acc:HGNC:16790]	GO:0016757;GO:0050211;GO:0005515;GO:0005788;GO:0016740;GO:0005783	K11703:ko00310,ko00514
hsa-miR-204-3p	ENST00000241651	166	332221	710	ENSG00000122180	MYOG;myogenin [Source:HGNC Symbol;Acc:HGNC:7612]	GO:0032993;GO:0048743;GO:0005667;GO:0009629;GO:0005654;GO:1901739;GO:0014902;GO:0014850;GO:0000987;GO:0010831;GO:0031490;GO:0014842;GO:0045820;GO:0007519;GO:0042789;GO:0045445;GO:0030154;GO:0008285;GO:0003677;GO:0042693;GO:0014873;GO:0006355;GO:0006351;GO:0000978;GO:0051149;GO:0071363;GO:0014891;GO:0071300;GO:0014894;GO:0007517;GO:0071259;GO:1903862;GO:0014732;GO:0005634;GO:0007275;GO:0045663;GO:…	-
hsa-miR-204-3p	ENST00000343410	173	332763	1709	ENSG00000143512	HHIPL2;HHIP like 2 [Source:HGNC Symbol;Acc:HGNC:25842]	GO:0005576;GO:0016901;GO:0005515;GO:0055114;GO:0048038;GO:0003824;GO:0005975	-
hsa-miR-204-3p	ENST00000379789	163	333604	2520	ENSG00000170525	PFKFB3;6-phosphofructo-2-kinase/fructose-2,6-biphosphatase 3 [Source:HGNC Symbol;Acc:HGNC:8874]	GO:0000166;GO:0008152;GO:0006000;GO:0003873;GO:0016311;GO:0006003;GO:0007420;GO:0005829;GO:0016787;GO:0004331;GO:0005654;GO:0016740;GO:0005524;GO:0046835;GO:0003824;GO:0061621;GO:0016310;GO:0016301	K01103:ko04066,ko00051,ko04152
hsa-miR-204-3p	ENST00000379775	163	333616	2846	ENSG00000170525	PFKFB3;6-phosphofructo-2-kinase/fructose-2,6-biphosphatase 3 [Source:HGNC Symbol;Acc:HGNC:8874]	GO:0000166;GO:0008152;GO:0006000;GO:0003873;GO:0016311;GO:0006003;GO:0007420;GO:0005829;GO:0016787;GO:0004331;GO:0005654;GO:0016740;GO:0005524;GO:0046835;GO:0003824;GO:0061621;GO:0016310;GO:0016301	K01103:ko04066,ko00051,ko04152
hsa-miR-767-5p	ENST00000369569	171	2112988	559	ENSG00000134262	AP4B1;adaptor related protein complex 4 beta 1 subunit [Source:HGNC Symbol;Acc:HGNC:572]	GO:0005802;GO:0015031;GO:0006886;GO:0005515;GO:0005905;GO:0016192;GO:0031904;GO:0030131;GO:0030117;GO:0016020;GO:0005794;GO:0006810;GO:0008565;GO:0032588;GO:0005215	K12401:ko04142
hsa-miR-767-5p	ENST00000256658	171	2112989	483	ENSG00000134262	AP4B1;adaptor related protein complex 4 beta 1 subunit [Source:HGNC Symbol;Acc:HGNC:572]	GO:0005802;GO:0015031;GO:0006886;GO:0005515;GO:0005905;GO:0016192;GO:0031904;GO:0030131;GO:0030117;GO:0016020;GO:0005794;GO:0006810;GO:0008565;GO:0032588;GO:0005215	K12401:ko04142
hsa-miR-767-5p	ENST00000369571	171	2112992	471	ENSG00000134262	AP4B1;adaptor related protein complex 4 beta 1 subunit [Source:HGNC Symbol;Acc:HGNC:572]	GO:0005802;GO:0015031;GO:0006886;GO:0005515;GO:0005905;GO:0016192;GO:0031904;GO:0030131;GO:0030117;GO:0016020;GO:0005794;GO:0006810;GO:0008565;GO:0032588;GO:0005215	K12401:ko04142
hsa-novel-212-mature	ENST00000455133	151	8780639	38	ENSG00000162669	HFM1;HFM1, ATP dependent DNA helicase homolog [Source:HGNC Symbol;Acc:HGNC:20193]	GO:0000166;GO:0003676;GO:0010501;GO:0004386;GO:0016787;GO:0004004;GO:0005524;GO:0051321;GO:0000712	-
hsa-novel-212-mature	ENST00000610020	164	8780681	121	ENSG00000122484	RPAP2;RNA polymerase II associated protein 2 [Source:HGNC Symbol;Acc:HGNC:25791]	GO:0009301;GO:0070940;GO:0046872;GO:0005515;GO:0004721;GO:0005829;GO:0008420;GO:0016787;GO:0005654;GO:0005634;GO:0004722;GO:0042795;GO:0005730;GO:0016591;GO:0005737;GO:0006355;GO:0006351	-
hsa-novel-212-mature	ENST00000439374	157	8781760	479	ENSG00000197622	CDC42SE1;CDC42 small effector 1 [Source:HGNC Symbol;Acc:HGNC:17719]	GO:0007165;GO:0016020;GO:0005095;GO:0005198;GO:0008360;GO:0006909;GO:0005886;GO:0005856;GO:0005737;GO:0034260	-
hsa-novel-212-mature	ENST00000357235	157	8781761	28	ENSG00000197622	CDC42SE1;CDC42 small effector 1 [Source:HGNC Symbol;Acc:HGNC:17719]	GO:0007165;GO:0016020;GO:0005095;GO:0005198;GO:0008360;GO:0006909;GO:0005886;GO:0005856;GO:0005737;GO:0034260	-
hsa-novel-212-mature	ENST00000540998	157	8781762	28	ENSG00000197622	CDC42SE1;CDC42 small effector 1 [Source:HGNC Symbol;Acc:HGNC:17719]	GO:0007165;GO:0016020;GO:0005095;GO:0005198;GO:0008360;GO:0006909;GO:0005886;GO:0005856;GO:0005737;GO:0034260	-
hsa-novel-212-mature	ENST00000454109	152	8781907	974	ENSG00000225556	C2CD4D;C2 calcium dependent domain containing 4D [Source:HGNC Symbol;Acc:HGNC:37210]	GO:0005886;GO:0005544;GO:0005509	-
hsa-novel-212-mature	ENST00000271526	164	8782529	223	ENSG00000143294	PRCC;papillary renal cell carcinoma (translocation-associated) [Source:HGNC Symbol;Acc:HGNC:9343]	GO:0007093;GO:0007049;GO:0005515;GO:0016607;GO:0005654;GO:0005634;GO:0000398	K13105:ko05202
hsa-miR-1247-5p	ENST00000379268	167	2801552	62	ENSG00000186891	TNFRSF18;TNF receptor superfamily member 18 [Source:HGNC Symbol;Acc:HGNC:11914]	GO:0043066;GO:0042981;GO:0016021;GO:0002687;GO:0006955;GO:0007165;GO:0097190;GO:0033209;GO:0032496;GO:0006915;GO:0005031;GO:0005887;GO:0007275;GO:0042531;GO:0016020;GO:0045785;GO:0005576;GO:0006954;GO:0042127;GO:0005886	K05154:ko04060
hsa-miR-1247-5p	ENST00000343938	162	2801617	17	ENSG00000224051	CPTP;ceramide-1-phosphate transfer protein [Source:HGNC Symbol;Acc:HGNC:28116]	GO:1902388;GO:1902387;GO:0005737;GO:0005543;GO:0010008;GO:0017089;GO:0051861;GO:1902389;GO:0005829;GO:0006869;GO:0016020;GO:0005794;GO:0005634;GO:0046836;GO:0005640;GO:0006687;GO:0005548;GO:0005768;GO:0008289;GO:0006810;GO:0005886	-
hsa-miR-1247-5p	ENST00000537107	151	2801646	708	ENSG00000235098	ANKRD65;ankyrin repeat domain 65 [Source:HGNC Symbol;Acc:HGNC:42950]	-	-
hsa-miR-1247-5p	ENST00000454272	151	2801647	482	ENSG00000235098	ANKRD65;ankyrin repeat domain 65 [Source:HGNC Symbol;Acc:HGNC:42950]	-	-
hsa-miR-1247-5p	ENST00000511072	158	2801830	1937	ENSG00000142611	PRDM16;PR/SET domain 16 [Source:HGNC Symbol;Acc:HGNC:14000]	GO:0022008;GO:0046332;GO:0005654;GO:0018024;GO:0003676;GO:0016235;GO:0034968;GO:0030154;GO:0003677;GO:0017053;GO:0006355;GO:0006351;GO:0003713;GO:0046872;GO:0060021;GO:0005829;GO:0005634;GO:0030512;GO:0043586;GO:0090336;GO:0050872;GO:0033613;GO:0050873;GO:0045893;GO:0005515;GO:0043565;GO:0045892;GO:0000122;GO:0019827;GO:0035019;GO:0043457	-
hsa-miR-1247-5p	ENST00000378391	158	2801831	1905	ENSG00000142611	PRDM16;PR/SET domain 16 [Source:HGNC Symbol;Acc:HGNC:14000]	GO:0022008;GO:0046332;GO:0005654;GO:0018024;GO:0003676;GO:0016235;GO:0034968;GO:0030154;GO:0003677;GO:0017053;GO:0006355;GO:0006351;GO:0003713;GO:0046872;GO:0060021;GO:0005829;GO:0005634;GO:0030512;GO:0043586;GO:0090336;GO:0050872;GO:0033613;GO:0050873;GO:0045893;GO:0005515;GO:0043565;GO:0045892;GO:0000122;GO:0019827;GO:0035019;GO:0043457	-
hsa-miR-1247-5p	ENST00000514189	158	2801832	1894	ENSG00000142611	PRDM16;PR/SET domain 16 [Source:HGNC Symbol;Acc:HGNC:14000]	GO:0022008;GO:0046332;GO:0005654;GO:0018024;GO:0003676;GO:0016235;GO:0034968;GO:0030154;GO:0003677;GO:0017053;GO:0006355;GO:0006351;GO:0003713;GO:0046872;GO:0060021;GO:0005829;GO:0005634;GO:0030512;GO:0043586;GO:0090336;GO:0050872;GO:0033613;GO:0050873;GO:0045893;GO:0005515;GO:0043565;GO:0045892;GO:0000122;GO:0019827;GO:0035019;GO:0043457	-
hsa-miR-1247-5p	ENST00000270722	158	2801833	1891	ENSG00000142611	PRDM16;PR/SET domain 16 [Source:HGNC Symbol;Acc:HGNC:14000]	GO:0022008;GO:0046332;GO:0005654;GO:0018024;GO:0003676;GO:0016235;GO:0034968;GO:0030154;GO:0003677;GO:0017053;GO:0006355;GO:0006351;GO:0003713;GO:0046872;GO:0060021;GO:0005829;GO:0005634;GO:0030512;GO:0043586;GO:0090336;GO:0050872;GO:0033613;GO:0050873;GO:0045893;GO:0005515;GO:0043565;GO:0045892;GO:0000122;GO:0019827;GO:0035019;GO:0043457	-
hsa-miR-1247-5p	ENST00000509860	158	2801835	1269	ENSG00000142611	PRDM16;PR/SET domain 16 [Source:HGNC Symbol;Acc:HGNC:14000]	GO:0022008;GO:0046332;GO:0005654;GO:0018024;GO:0003676;GO:0016235;GO:0034968;GO:0030154;GO:0003677;GO:0017053;GO:0006355;GO:0006351;GO:0003713;GO:0046872;GO:0060021;GO:0005829;GO:0005634;GO:0030512;GO:0043586;GO:0090336;GO:0050872;GO:0033613;GO:0050873;GO:0045893;GO:0005515;GO:0043565;GO:0045892;GO:0000122;GO:0019827;GO:0035019;GO:0043457	-
hsa-miR-1247-5p	ENST00000294600	167	2801863	618	ENSG00000162592	CCDC27;coiled-coil domain containing 27 [Source:HGNC Symbol;Acc:HGNC:26546]	-	-
hsa-miR-1247-5p	ENST00000489180	155	2801890	63	ENSG00000131697	NPHP4;nephrocystin 4 [Source:HGNC Symbol;Acc:HGNC:19104]	GO:0005929;GO:0097470;GO:0016337;GO:0060041;GO:0097730;GO:0005198;GO:0005815;GO:0005856;GO:0005737;GO:0007165;GO:0097711;GO:0007632;GO:0090090;GO:0030054;GO:0005829;GO:0035845;GO:0016020;GO:0005634;GO:0005813;GO:0030036;GO:1903348;GO:0042995;GO:0030317;GO:0097546;GO:0005923;GO:0045494;GO:0032391;GO:0035329;GO:0005515;GO:0036064;GO:0035869;GO:0005911	-
hsa-miR-1247-5p	ENST00000378156	155	2801891	61	ENSG00000131697	NPHP4;nephrocystin 4 [Source:HGNC Symbol;Acc:HGNC:19104]	GO:0005929;GO:0097470;GO:0016337;GO:0060041;GO:0097730;GO:0005198;GO:0005815;GO:0005856;GO:0005737;GO:0007165;GO:0097711;GO:0007632;GO:0090090;GO:0030054;GO:0005829;GO:0035845;GO:0016020;GO:0005634;GO:0005813;GO:0030036;GO:1903348;GO:0042995;GO:0030317;GO:0097546;GO:0005923;GO:0045494;GO:0032391;GO:0035329;GO:0005515;GO:0036064;GO:0035869;GO:0005911	-
hsa-miR-1247-5p	ENST00000378169	155	2801892	37	ENSG00000131697	NPHP4;nephrocystin 4 [Source:HGNC Symbol;Acc:HGNC:19104]	GO:0005929;GO:0097470;GO:0016337;GO:0060041;GO:0097730;GO:0005198;GO:0005815;GO:0005856;GO:0005737;GO:0007165;GO:0097711;GO:0007632;GO:0090090;GO:0030054;GO:0005829;GO:0035845;GO:0016020;GO:0005634;GO:0005813;GO:0030036;GO:1903348;GO:0042995;GO:0030317;GO:0097546;GO:0005923;GO:0045494;GO:0032391;GO:0035329;GO:0005515;GO:0036064;GO:0035869;GO:0005911	-
hsa-miR-1247-5p	ENST00000622020	155	2801893	63	ENSG00000131697	NPHP4;nephrocystin 4 [Source:HGNC Symbol;Acc:HGNC:19104]	GO:0005929;GO:0097470;GO:0016337;GO:0060041;GO:0097730;GO:0005198;GO:0005815;GO:0005856;GO:0005737;GO:0007165;GO:0097711;GO:0007632;GO:0090090;GO:0030054;GO:0005829;GO:0035845;GO:0016020;GO:0005634;GO:0005813;GO:0030036;GO:1903348;GO:0042995;GO:0030317;GO:0097546;GO:0005923;GO:0045494;GO:0032391;GO:0035329;GO:0005515;GO:0036064;GO:0035869;GO:0005911	-
hsa-miR-1247-5p	ENST00000377748	158	2801969	261	ENSG00000171680	PLEKHG5;pleckstrin homology and RhoGEF domain containing G5 [Source:HGNC Symbol;Acc:HGNC:29105]	GO:0035023;GO:0043547;GO:0035767;GO:0005737;GO:0007165;GO:0043123;GO:0051056;GO:0005089;GO:0030027;GO:0030054;GO:0005829;GO:0043542;GO:0016020;GO:0048471;GO:0042995;GO:0005085;GO:0030139;GO:0004871;GO:0005886;GO:0043065;GO:0005911	K19464:ko05200
hsa-miR-1247-5p	ENST00000377740	158	2801974	313	ENSG00000171680	PLEKHG5;pleckstrin homology and RhoGEF domain containing G5 [Source:HGNC Symbol;Acc:HGNC:29105]	GO:0035023;GO:0043547;GO:0035767;GO:0005737;GO:0007165;GO:0043123;GO:0051056;GO:0005089;GO:0030027;GO:0030054;GO:0005829;GO:0043542;GO:0016020;GO:0048471;GO:0042995;GO:0005085;GO:0030139;GO:0004871;GO:0005886;GO:0043065;GO:0005911	K19464:ko05200
hsa-miR-1247-5p	ENST00000328089	153	2802073	1466	ENSG00000171621	SPSB1;splA/ryanodine receptor domain and SOCS box containing 1 [Source:HGNC Symbol;Acc:HGNC:30628]	GO:0035556;GO:0005515;GO:0005829;GO:0016567;GO:0004842;GO:0043687;GO:0000209;GO:0005622;GO:0005737	-
hsa-miR-1247-5p	ENST00000375766	171	2802391	339	ENSG00000162458	FBLIM1;filamin binding LIM protein 1 [Source:HGNC Symbol;Acc:HGNC:24686]	GO:0007155;GO:0005938;GO:0005925;GO:0046872;GO:0030054;GO:0005515;GO:0001650;GO:0005829;GO:0016337;GO:0031005;GO:0001725;GO:0034329;GO:0008360;GO:0008270;GO:0005856;GO:0005737;GO:0033623	-
hsa-miR-1247-5p	ENST00000430580	165	2802449	34	ENSG00000219481	NBPF1;NBPF member 1 [Source:HGNC Symbol;Acc:HGNC:26088]	GO:0055114;GO:0016491	-
hsa-miR-1247-5p	ENST00000432949	165	2802450	34	ENSG00000219481	NBPF1;NBPF member 1 [Source:HGNC Symbol;Acc:HGNC:26088]	GO:0055114;GO:0016491	-
hsa-miR-1247-5p	ENST00000375044	162	2802587	116	ENSG00000117245	KIF17;kinesin family member 17 [Source:HGNC Symbol;Acc:HGNC:19167]	GO:0030992;GO:0022008;GO:0008574;GO:1990075;GO:0007018;GO:0008017;GO:0005929;GO:0005874;GO:0035735;GO:0005856;GO:0005737;GO:0005930;GO:0098971;GO:0005524;GO:0007017;GO:0003777;GO:0031503;GO:0015630;GO:0015031;GO:0005829;GO:0042995;GO:0000166;GO:0005871;GO:0032391;GO:0036064;GO:0016192;GO:0032839;GO:0030030;GO:0006810	-
hsa-miR-1247-5p	ENST00000344642	154	2802655	290	ENSG00000187942	LDLRAD2;low density lipoprotein receptor class A domain containing 2 [Source:HGNC Symbol;Acc:HGNC:32071]	GO:0016021;GO:0016020	-
hsa-miR-1247-5p	ENST00000543870	154	2802656	192	ENSG00000187942	LDLRAD2;low density lipoprotein receptor class A domain containing 2 [Source:HGNC Symbol;Acc:HGNC:32071]	GO:0016021;GO:0016020	-
hsa-miR-1247-5p	ENST00000509305	165	2802687	140	ENSG00000173369	C1QB;complement C1q B chain [Source:HGNC Symbol;Acc:HGNC:1242]	GO:0006508;GO:0045087;GO:0005576;GO:0005581;GO:0004252;GO:0006958;GO:0042803;GO:0048839;GO:0005515;GO:0030449;GO:0002376;GO:0006956;GO:0072562;GO:0005602;GO:0005615;GO:0070062	K03987:ko05150,ko05322,ko05142,ko05133,ko05020,ko04610
hsa-miR-1247-5p	ENST00000319041	158	2802928	246	ENSG00000142669	SH3BGRL3;SH3 domain binding glutamate rich protein like 3 [Source:HGNC Symbol;Acc:HGNC:15568]	GO:0045454;GO:0030027;GO:0030834;GO:0043535;GO:0005096;GO:0005634;GO:0055114;GO:0015035;GO:0043547;GO:0030215;GO:0032956;GO:0009055;GO:0005737;GO:0016604;GO:0070062	-
hsa-miR-1247-5p	ENST00000078527	174	2803002	7	ENSG00000060642	PIGV;phosphatidylinositol glycan anchor biosynthesis class V [Source:HGNC Symbol;Acc:HGNC:26031]	GO:0016757;GO:0006506;GO:0031501;GO:0016021;GO:0004584;GO:0097502;GO:0016254;GO:0016020;GO:0016740;GO:0000030;GO:0004376;GO:0005789;GO:0005783	K07542:ko00563
hsa-miR-1247-5p	ENST00000247087	160	2803059	1781	ENSG00000126705	AHDC1;AT-hook DNA binding motif containing 1 [Source:HGNC Symbol;Acc:HGNC:25230]	GO:0003677	-
hsa-miR-1247-5p	ENST00000374011	160	2803060	2153	ENSG00000126705	AHDC1;AT-hook DNA binding motif containing 1 [Source:HGNC Symbol;Acc:HGNC:25230]	GO:0003677	-
hsa-miR-1247-5p	ENST00000373884	168	2803099	452	ENSG00000158156	XKR8;XK related 8 [Source:HGNC Symbol;Acc:HGNC:25508]	GO:0006915;GO:0016021;GO:0070782;GO:0016020;GO:0005886;GO:0043652	-
hsa-miR-1247-5p	ENST00000521452	163	2803156	2325	ENSG00000253304	TMEM200B;transmembrane protein 200B [Source:HGNC Symbol;Acc:HGNC:33785]	GO:0016021;GO:0016020	-
hsa-miR-1247-5p	ENST00000420504	163	2803157	2383	ENSG00000253304	TMEM200B;transmembrane protein 200B [Source:HGNC Symbol;Acc:HGNC:33785]	GO:0016021;GO:0016020	-
hsa-miR-1247-5p	ENST00000345512	153	2803165	95	ENSG00000060656	PTPRU;protein tyrosine phosphatase, receptor type U [Source:HGNC Symbol;Acc:HGNC:9683]	GO:0004725;GO:0016021;GO:0016791;GO:0035335;GO:0016337;GO:0016787;GO:0060070;GO:0051384;GO:0030154;GO:0008285;GO:0007155;GO:0005887;GO:0030054;GO:0004721;GO:0034394;GO:0016020;GO:0007185;GO:0030336;GO:0005001;GO:0008013;GO:0034109;GO:0016311;GO:0005515;GO:0006470;GO:0005886;GO:0031100;GO:0005911	-
hsa-miR-1247-5p	ENST00000373779	153	2803166	95	ENSG00000060656	PTPRU;protein tyrosine phosphatase, receptor type U [Source:HGNC Symbol;Acc:HGNC:9683]	GO:0004725;GO:0016021;GO:0016791;GO:0035335;GO:0016337;GO:0016787;GO:0060070;GO:0051384;GO:0030154;GO:0008285;GO:0007155;GO:0005887;GO:0030054;GO:0004721;GO:0034394;GO:0016020;GO:0007185;GO:0030336;GO:0005001;GO:0008013;GO:0034109;GO:0016311;GO:0005515;GO:0006470;GO:0005886;GO:0031100;GO:0005911	-
hsa-miR-1247-5p	ENST00000428026	153	2803167	62	ENSG00000060656	PTPRU;protein tyrosine phosphatase, receptor type U [Source:HGNC Symbol;Acc:HGNC:9683]	GO:0004725;GO:0016021;GO:0016791;GO:0035335;GO:0016337;GO:0016787;GO:0060070;GO:0051384;GO:0030154;GO:0008285;GO:0007155;GO:0005887;GO:0030054;GO:0004721;GO:0034394;GO:0016020;GO:0007185;GO:0030336;GO:0005001;GO:0008013;GO:0034109;GO:0016311;GO:0005515;GO:0006470;GO:0005886;GO:0031100;GO:0005911	-
hsa-miR-1247-5p	ENST00000373548	160	2803289	53	ENSG00000116478	HDAC1;histone deacetylase 1 [Source:HGNC Symbol;Acc:HGNC:4852]	GO:0043066;GO:0016032;GO:0042826;GO:0042733;GO:0032041;GO:0006338;GO:0016787;GO:0005654;GO:0001103;GO:0001085;GO:0000976;GO:0000790;GO:0033558;GO:0005737;GO:0004407;GO:0031492;GO:0000980;GO:0047485;GO:0070491;GO:0048511;GO:0019213;GO:0070932;GO:0006346;GO:0006355;GO:0006351;GO:0002039;GO:0000978;GO:0090090;GO:0006325;GO:0016569;GO:0005829;GO:0032922;GO:0019899;GO:0043922;GO:0005634;GO:0016580;GO:…	K06067:ko05016,ko04110,ko04330,ko05034,ko05202,ko05200,ko04919,ko05169,ko04213,ko05203,ko05220
hsa-miR-1247-5p	ENST00000235180	151	2803410	448	ENSG00000116544	DLGAP3;DLG associated protein 3 [Source:HGNC Symbol;Acc:HGNC:30368]	GO:0001540;GO:0045202;GO:0005515;GO:0030054;GO:0023052;GO:0016020;GO:0005886;GO:0014069;GO:0045211	-
hsa-miR-1247-5p	ENST00000373347	151	2803411	717	ENSG00000116544	DLGAP3;DLG associated protein 3 [Source:HGNC Symbol;Acc:HGNC:30368]	GO:0001540;GO:0045202;GO:0005515;GO:0030054;GO:0023052;GO:0016020;GO:0005886;GO:0014069;GO:0045211	-
hsa-miR-1247-5p	ENST00000478463	174	2803434	249	ENSG00000142687	KIAA0319L;KIAA0319 like [Source:HGNC Symbol;Acc:HGNC:30071]	GO:0016021;GO:0005515;GO:0016020;GO:0005794;GO:0031410;GO:0000139;GO:0005886;GO:0070062	-
hsa-miR-1247-5p	ENST00000373191	153	2803456	81	ENSG00000126070	AGO3;argonaute 3, RISC catalytic component [Source:HGNC Symbol;Acc:HGNC:18421]	GO:0003727;GO:0010501;GO:0005654;GO:1901224;GO:0005737;GO:0003725;GO:0016442;GO:0030529;GO:0003676;GO:0035280;GO:0035198;GO:0000794;GO:0006417;GO:0035068;GO:0006413;GO:0072091;GO:0003723;GO:0005829;GO:0031047;GO:0016020;GO:0048015;GO:0003743;GO:0000932;GO:0070578;GO:0005515;GO:0035194;GO:0035278;GO:0007223;GO:0010628;GO:0031054;GO:0006402;GO:0035196	-
hsa-miR-1247-5p	ENST00000397828	153	2803457	77	ENSG00000126070	AGO3;argonaute 3, RISC catalytic component [Source:HGNC Symbol;Acc:HGNC:18421]	GO:0003727;GO:0010501;GO:0005654;GO:1901224;GO:0005737;GO:0003725;GO:0016442;GO:0030529;GO:0003676;GO:0035280;GO:0035198;GO:0000794;GO:0006417;GO:0035068;GO:0006413;GO:0072091;GO:0003723;GO:0005829;GO:0031047;GO:0016020;GO:0048015;GO:0003743;GO:0000932;GO:0070578;GO:0005515;GO:0035194;GO:0035278;GO:0007223;GO:0010628;GO:0031054;GO:0006402;GO:0035196	-
hsa-miR-1247-5p	ENST00000634486	153	2803458	64	ENSG00000126070	AGO3;argonaute 3, RISC catalytic component [Source:HGNC Symbol;Acc:HGNC:18421]	GO:0003727;GO:0010501;GO:0005654;GO:1901224;GO:0005737;GO:0003725;GO:0016442;GO:0030529;GO:0003676;GO:0035280;GO:0035198;GO:0000794;GO:0006417;GO:0035068;GO:0006413;GO:0072091;GO:0003723;GO:0005829;GO:0031047;GO:0016020;GO:0048015;GO:0003743;GO:0000932;GO:0070578;GO:0005515;GO:0035194;GO:0035278;GO:0007223;GO:0010628;GO:0031054;GO:0006402;GO:0035196	-
hsa-miR-1247-5p	ENST00000296215	166	2803517	150	ENSG00000163877	SNIP1;Smad nuclear interacting protein 1 [Source:HGNC Symbol;Acc:HGNC:30587]	GO:0003723;GO:0005515;GO:0005829;GO:0031047;GO:0005654;GO:0005634;GO:0003729;GO:1903955;GO:0007249;GO:0006355;GO:0035196	-
hsa-miR-1247-5p	ENST00000373023	166	2803557	770	ENSG00000204084	INPP5B;inositol polyphosphate-5-phosphatase B [Source:HGNC Symbol;Acc:HGNC:6077]	GO:0016021;GO:0052659;GO:0016787;GO:0043547;GO:0005737;GO:0031901;GO:0007165;GO:0004439;GO:0051056;GO:0007283;GO:0046872;GO:0005829;GO:0005096;GO:0016020;GO:0005794;GO:0031410;GO:0043647;GO:0070613;GO:0030317;GO:0046856;GO:0030670;GO:0005793;GO:0005768;GO:0005515;GO:0001701;GO:0005886;GO:0052658	K01099:ko00562,ko04070
hsa-miR-1247-5p	ENST00000373026	166	2803558	677	ENSG00000204084	INPP5B;inositol polyphosphate-5-phosphatase B [Source:HGNC Symbol;Acc:HGNC:6077]	GO:0016021;GO:0052659;GO:0016787;GO:0043547;GO:0005737;GO:0031901;GO:0007165;GO:0004439;GO:0051056;GO:0007283;GO:0046872;GO:0005829;GO:0005096;GO:0016020;GO:0005794;GO:0031410;GO:0043647;GO:0070613;GO:0030317;GO:0046856;GO:0030670;GO:0005793;GO:0005768;GO:0005515;GO:0001701;GO:0005886;GO:0052658	K01099:ko00562,ko04070
hsa-miR-1247-5p	ENST00000373021	166	2803560	702	ENSG00000204084	INPP5B;inositol polyphosphate-5-phosphatase B [Source:HGNC Symbol;Acc:HGNC:6077]	GO:0016021;GO:0052659;GO:0016787;GO:0043547;GO:0005737;GO:0031901;GO:0007165;GO:0004439;GO:0051056;GO:0007283;GO:0046872;GO:0005829;GO:0005096;GO:0016020;GO:0005794;GO:0031410;GO:0043647;GO:0070613;GO:0030317;GO:0046856;GO:0030670;GO:0005793;GO:0005768;GO:0005515;GO:0001701;GO:0005886;GO:0052658	K01099:ko00562,ko04070
hsa-miR-1247-5p	ENST00000372748	161	2803676	1911	ENSG00000049089	COL9A2;collagen type IX alpha 2 chain [Source:HGNC Symbol;Acc:HGNC:2218]	GO:0005578;GO:0005576;GO:0005581;GO:0030020;GO:0001501;GO:0005788;GO:0030198;GO:0005594	K08131:ko04974,ko04151,ko04512,ko04510
hsa-miR-1247-5p	ENST00000372307	161	2803942	55	ENSG00000196517	SLC6A9;solute carrier family 6 member 9 [Source:HGNC Symbol;Acc:HGNC:11056]	GO:0016021;GO:1903825;GO:0015187;GO:0061537;GO:0098793;GO:0006865;GO:0005328;GO:0005215;GO:0005887;GO:0005283;GO:0003333;GO:0015375;GO:0016020;GO:0055085;GO:0006836;GO:0045202;GO:0006810;GO:0005886;GO:0015293;GO:0015816	-
hsa-miR-1247-5p	ENST00000361297	161	2804099	411	ENSG00000086015	MAST2;microtubule associated serine/threonine kinase 2 [Source:HGNC Symbol;Acc:HGNC:19035]	GO:0045075;GO:0004672;GO:0008017;GO:0016740;GO:0019902;GO:0005856;GO:0005737;GO:0016310;GO:0016301;GO:0005524;GO:0000287;GO:0018105;GO:0015630;GO:0046872;GO:0016020;GO:0006468;GO:0048515;GO:0007010;GO:0000166;GO:0035556;GO:0005515;GO:0004674;GO:0005886	-
hsa-miR-1247-5p	ENST00000531828	154	2804290	17	ENSG00000117859	OSBPL9;oxysterol binding protein like 9 [Source:HGNC Symbol;Acc:HGNC:16386]	GO:0015918;GO:0005768;GO:0005829;GO:0006869;GO:0016020;GO:0005794;GO:0008289;GO:0006699;GO:0006810;GO:0031902;GO:0015248;GO:0043231	-
hsa-miR-1247-5p	ENST00000361556	154	2804291	10	ENSG00000117859	OSBPL9;oxysterol binding protein like 9 [Source:HGNC Symbol;Acc:HGNC:16386]	GO:0015918;GO:0005768;GO:0005829;GO:0006869;GO:0016020;GO:0005794;GO:0008289;GO:0006699;GO:0006810;GO:0031902;GO:0015248;GO:0043231	-
hsa-miR-1247-5p	ENST00000194214	167	2804423	179	ENSG00000081870	HSPB11;heat shock protein family B (small) member 11 [Source:HGNC Symbol;Acc:HGNC:25019]	GO:0030992;GO:0007507;GO:0015031;GO:0046872;GO:0042073;GO:0005515;GO:0005929;GO:0001501;GO:0005813;GO:0035735;GO:0097542;GO:0030324;GO:0006810;GO:0070986;GO:0042995;GO:0007224;GO:0070062	-
hsa-miR-1247-5p	ENST00000234827	167	2804442	1895	ENSG00000116205	TCEANC2;transcription elongation factor A N-terminal and central domain containing 2 [Source:HGNC Symbol;Acc:HGNC:26494]	GO:0005634;GO:0005515;GO:0006351	-
hsa-miR-1247-5p	ENST00000472487	158	2804522	9	ENSG00000162601	MYSM1;Myb like, SWIRM and MPN domains 1 [Source:HGNC Symbol;Acc:HGNC:29401]	GO:0006338;GO:0042393;GO:0030334;GO:0016787;GO:0005654;GO:0004843;GO:0006508;GO:0035522;GO:0003677;GO:0051797;GO:0006355;GO:0008233;GO:0006351;GO:0036459;GO:0003713;GO:0046872;GO:0016569;GO:0005634;GO:0045944;GO:0008237;GO:0016579;GO:0032403;GO:0043473;GO:0005886	-
hsa-miR-511-5p	ENST00000309100	162	1658786	2964	ENSG00000173327	MAP3K11;mitogen-activated protein kinase kinase kinase 11 [Source:HGNC Symbol;Acc:HGNC:6850]	GO:0007257;GO:0008283;GO:0042803;GO:0004706;GO:0004672;GO:0016740;GO:0005874;GO:0005815;GO:0031435;GO:0005622;GO:0005856;GO:0016310;GO:0016301;GO:0005737;GO:0048365;GO:0046777;GO:0000187;GO:0005524;GO:0018108;GO:0008219;GO:0007017;GO:0043525;GO:0046330;GO:0004709;GO:0016020;GO:0006468;GO:0005813;GO:0043507;GO:0000166;GO:0005515;GO:0007254;GO:0042802;GO:0031434;GO:0004674;GO:0004713;GO:0043065;GO:…	K04419:ko04932,ko04010
hsa-miR-511-5p	ENST00000532507	162	1658787	1211	ENSG00000173327	MAP3K11;mitogen-activated protein kinase kinase kinase 11 [Source:HGNC Symbol;Acc:HGNC:6850]	GO:0007257;GO:0008283;GO:0042803;GO:0004706;GO:0004672;GO:0016740;GO:0005874;GO:0005815;GO:0031435;GO:0005622;GO:0005856;GO:0016310;GO:0016301;GO:0005737;GO:0048365;GO:0046777;GO:0000187;GO:0005524;GO:0018108;GO:0008219;GO:0007017;GO:0043525;GO:0046330;GO:0004709;GO:0016020;GO:0006468;GO:0005813;GO:0043507;GO:0000166;GO:0005515;GO:0007254;GO:0042802;GO:0031434;GO:0004674;GO:0004713;GO:0043065;GO:…	K04419:ko04932,ko04010
hsa-miR-511-5p	ENST00000530153	162	1658788	2229	ENSG00000173327	MAP3K11;mitogen-activated protein kinase kinase kinase 11 [Source:HGNC Symbol;Acc:HGNC:6850]	GO:0007257;GO:0008283;GO:0042803;GO:0004706;GO:0004672;GO:0016740;GO:0005874;GO:0005815;GO:0031435;GO:0005622;GO:0005856;GO:0016310;GO:0016301;GO:0005737;GO:0048365;GO:0046777;GO:0000187;GO:0005524;GO:0018108;GO:0008219;GO:0007017;GO:0043525;GO:0046330;GO:0004709;GO:0016020;GO:0006468;GO:0005813;GO:0043507;GO:0000166;GO:0005515;GO:0007254;GO:0042802;GO:0031434;GO:0004674;GO:0004713;GO:0043065;GO:…	K04419:ko04932,ko04010
hsa-miR-511-5p	ENST00000524848	162	1658789	1540	ENSG00000173327	MAP3K11;mitogen-activated protein kinase kinase kinase 11 [Source:HGNC Symbol;Acc:HGNC:6850]	GO:0007257;GO:0008283;GO:0042803;GO:0004706;GO:0004672;GO:0016740;GO:0005874;GO:0005815;GO:0031435;GO:0005622;GO:0005856;GO:0016310;GO:0016301;GO:0005737;GO:0048365;GO:0046777;GO:0000187;GO:0005524;GO:0018108;GO:0008219;GO:0007017;GO:0043525;GO:0046330;GO:0004709;GO:0016020;GO:0006468;GO:0005813;GO:0043507;GO:0000166;GO:0005515;GO:0007254;GO:0042802;GO:0031434;GO:0004674;GO:0004713;GO:0043065;GO:…	K04419:ko04932,ko04010
hsa-miR-551b-5p	ENST00000356388	179	1581494	1745	ENSG00000198369	SPRED2;sprouty related EVH1 domain containing 2 [Source:HGNC Symbol;Acc:HGNC:17722]	GO:0090311;GO:0007275;GO:0005515;GO:0009966;GO:0005829;GO:0030658;GO:0000188;GO:0008543;GO:0016020;GO:0031410;GO:0043517;GO:0005173;GO:0019901;GO:0010801;GO:0005886;GO:0030291;GO:0005737	-
hsa-miR-551b-5p	ENST00000443619	179	1581495	1590	ENSG00000198369	SPRED2;sprouty related EVH1 domain containing 2 [Source:HGNC Symbol;Acc:HGNC:17722]	GO:0090311;GO:0007275;GO:0005515;GO:0009966;GO:0005829;GO:0030658;GO:0000188;GO:0008543;GO:0016020;GO:0031410;GO:0043517;GO:0005173;GO:0019901;GO:0010801;GO:0005886;GO:0030291;GO:0005737	-
hsa-novel-108-mature	ENST00000398571	180	7786878	4052	ENSG00000115464	USP34;ubiquitin specific peptidase 34 [Source:HGNC Symbol;Acc:HGNC:20066]	GO:0006508;GO:0016579;GO:0036459;GO:0016055;GO:0005515;GO:0005829;GO:0016787;GO:0071108;GO:0090263;GO:0004843;GO:0004197;GO:0006511;GO:0008234;GO:0008233	-
hsa-novel-183-mature	ENST00000263857	170	8204462	12170	ENSG00000068654	POLR1A;RNA polymerase I subunit A [Source:HGNC Symbol;Acc:HGNC:17264]	GO:0005654;GO:0016740;GO:0001054;GO:0008270;GO:0003899;GO:0003682;GO:0006362;GO:0003677;GO:0005730;GO:0006351;GO:0005736;GO:0046872;GO:0005634;GO:1904750;GO:0045815;GO:0005515;GO:0006361;GO:0006363;GO:0016779	K02999:ko03020,ko00240,ko00230
hsa-novel-91-mature	ENST00000596675	162	11144170	285	ENSG00000142347	MYO1F;myosin IF [Source:HGNC Symbol;Acc:HGNC:7600]	GO:0000166;GO:0016461;GO:0003779;GO:0005524;GO:0008150;GO:0003774;GO:0016459;GO:0005516	-
hsa-miR-105-5p	ENST00000521580	175	249829	2814	ENSG00000163866	SMIM12;small integral membrane protein 12 [Source:HGNC Symbol;Acc:HGNC:25154]	GO:0016021;GO:0016020	-
hsa-miR-204-5p	ENST00000375375	167	413162	1165	ENSG00000009709	PAX7;paired box 7 [Source:HGNC Symbol;Acc:HGNC:8621]	GO:0043066;GO:0010468;GO:0006338;GO:0048663;GO:0021527;GO:0021904;GO:0007519;GO:0043393;GO:0003677;GO:2000288;GO:0006355;GO:0006351;GO:0051216;GO:0000983;GO:0007275;GO:0010453;GO:0014813;GO:0007517;GO:0005634;GO:0060415;GO:0045944;GO:0031062;GO:0043565;GO:0003700;GO:0043403;GO:0009653;GO:0048706	-
hsa-miR-204-5p	ENST00000420770	167	413163	650	ENSG00000009709	PAX7;paired box 7 [Source:HGNC Symbol;Acc:HGNC:8621]	GO:0043066;GO:0010468;GO:0006338;GO:0048663;GO:0021527;GO:0021904;GO:0007519;GO:0043393;GO:0003677;GO:2000288;GO:0006355;GO:0006351;GO:0051216;GO:0000983;GO:0007275;GO:0010453;GO:0014813;GO:0007517;GO:0005634;GO:0060415;GO:0045944;GO:0031062;GO:0043565;GO:0003700;GO:0043403;GO:0009653;GO:0048706	-
hsa-miR-204-5p	ENST00000400661	167	413164	641	ENSG00000009709	PAX7;paired box 7 [Source:HGNC Symbol;Acc:HGNC:8621]	GO:0043066;GO:0010468;GO:0006338;GO:0048663;GO:0021527;GO:0021904;GO:0007519;GO:0043393;GO:0003677;GO:2000288;GO:0006355;GO:0006351;GO:0051216;GO:0000983;GO:0007275;GO:0010453;GO:0014813;GO:0007517;GO:0005634;GO:0060415;GO:0045944;GO:0031062;GO:0043565;GO:0003700;GO:0043403;GO:0009653;GO:0048706	-
